# Supplementary material for: Crystal structure of the mixed methanol and ethanol solvate of bis­{3,4,5-trimeth­oxy-N′-[1-(pyridin-2-yl)ethyl­idene]benzohydrazidato}zinc(II)
Source: Acta Crystallogr E Crystallogr Commun. 2020 Feb 6;76(Pt 3):303–8. doi: 10.1107/S2056989020000857 (PMC7057386; doi:10.1107/S2056989020000857)
Supplement: Supplementary file 1 [file e-76-00303-sup1.cif]

##############################################################################
#                                                                            #
# This CIF contains the data in a paper accepted for publication in          #
# Acta Crystallographica Section E. It conforms to the requirements of       #
# Notes for Authors for Acta Crystallographica Section E, and has been       #
# peer reviewed under the auspices of the IUCr Commission on Journals.       #
#                                                                            #
# Full details of the Crystallographic Information File format               #
# are given in the paper "The Crystallographic Information File (CIF):       #
# a New Standard Archive File for Crystallography" by S. R. Hall, F. H.      #
# Allen and I. D. Brown [Acta Cryst. (1991), A47, 655-685].                  #
#                                                                            #
# The current version of the core CIF dictionary is obtainable from          #
# ftp://ftp.iucr.org/pub/cif_core.dic.                                       #
#                                                                            #
# Software is freely available for graphical display of the structure(s)     #
# in this CIF. For information consult the CIF software page                 #
# http://www.iucr.org/resources/cif/software.                                #
#                                                                            #
# This file may be used for bona fide research purposes within the           #
# scientific community so long as proper attribution is given to the journal # 
# article from which it was obtained.                                        #
#                                                                            #
##############################################################################
data_I
_database_code_depnum_ccdc_archive 'CCDC 1979477'
_audit_creation_method     SHELXL-2014
_journal_date_recd_electronic     2019-12-23
_journal_date_accepted     2020-01-22
_journal_name_full     'Acta Crystallographica, Section E'
_journal_year     2020
_journal_volume     76
_journal_issue      3
_journal_page_first     303
_journal_page_last     308
_journal_paper_category     GM
_journal_paper_doi     10.1107/S2056989020000857
_journal_coeditor_code     TX2017
_publ_contact_author_name     'Maksym Seredyuk'
_publ_contact_author_address
;
Department of Chemistry
Taras Shevchenko National University of Kyiv
Volodymyrska Street 64
Kyiv 01601
Ukraine
;
_publ_contact_author_email     'mlseredyuk@gmail.com'
_publ_section_title
;\
Crystal structure of the mixed methanol and ethanol solvate of
bis{3,4,5-trimethoxy-<i>N</i>'-[1-(pyridin-2-yl)ethylidene]benzohydrazidato}\
zinc(II)
;
loop_
    _publ_author_name
    _publ_author_footnote
    _publ_author_address
    'Znovjyak, Kateryna' .
;
Department of Chemistry
Taras Shevchenko National University of Kyiv
Volodymyrska Street 64
Kyiv 01601
Ukraine
UkrOrgSyntez Ltd
Chervonotkatska Street 67
Kyiv 02094
Ukraine
;
    'Fritsky, Igor O.' .
;
Department of Chemistry
Taras Shevchenko National University of Kyiv
Volodymyrska Street 64
Kyiv 01601
Ukraine
UkrOrgSyntez Ltd
Chervonotkatska Street 67
Kyiv 02094
Ukraine
;
    'Sliva, Tatiana Y.' .
;
Department of Chemistry
Taras Shevchenko National University of Kyiv
Volodymyrska Street 64
Kyiv 01601
Ukraine
;
    'Amirkhanov, Vladimir M.' .
;
Department of Chemistry
Taras Shevchenko National University of Kyiv
Volodymyrska Street 64
Kyiv 01601
Ukraine
;
    'Seredyuk, Maksym' .
;
Department of Chemistry
Taras Shevchenko National University of Kyiv
Volodymyrska Street 64
Kyiv 01601
Ukraine
;
_publ_section_synopsis
;
The title compound belongs to the class of neutral pyridine aroylhydrazone
complexes. In the crystal, \p--\p stacking leads to dimerization of the
complex molecules, which, in turn, are connected by weak C...O and C...C
interactions, thus giving rise to a supramolecular layered architecture.
;
_chemical_name_systematic
;\
Bis{3,4,5-trimethoxy-<i>N</i>'-[1-(pyridin-2-yl)ethylidene]benzohydrazidato}\
zinc(II)
;
_chemical_name_common     ?
_chemical_formula_moiety     'C34 H36 N6 O8 Zn1, C H4 O, C2 H6 O'
_chemical_formula_sum     'C37 H46 N6 O10 Zn'
_chemical_formula_iupac     '[Zn (C17 H18 N3 O4)2], C H4 O, C2 H6 O'
_chemical_formula_weight     790.11
_chemical_melting_point     ?
_space_group_crystal_system     triclinic
_space_group_name_H-M_alt     'P -1'
_space_group_name_Hall     '-P 1'
loop_
    _space_group_symop_operation_xyz
    'x, y, z'
    '-x, -y, -z'
_cell_length_a     11.0402(4)
_cell_length_b     13.8056(8)
_cell_length_c     14.4190(7)
_cell_angle_alpha     63.256(5)
_cell_angle_beta     74.098(4)
_cell_angle_gamma     75.307(4)
_cell_volume     1865.63(18)
_cell_formula_units_Z     2
_cell_measurement_reflns_used     5835
_cell_measurement_theta_min     4.683
_cell_measurement_theta_max     20.132
_cell_measurement_temperature     120(2)
_exptl_crystal_description     prismatic
_exptl_crystal_colour     yellow
_exptl_crystal_size_max     0.090
_exptl_crystal_size_mid     0.020
_exptl_crystal_size_min     0.020
_exptl_crystal_density_diffrn     1.421
_exptl_crystal_density_meas     ?
_exptl_crystal_density_method     ?
_exptl_crystal_F_000     836
_exptl_absorpt_coefficient_mu     0.724
_exptl_absorpt_correction_type     multi-scan
_exptl_absorpt_process_details
;
(CrysAlis PRO; Agilent, 2012)
;
_exptl_absorpt_correction_T_min     0.76825
_exptl_absorpt_correction_T_max     1.00000
_exptl_special_details
;
CrysAlisPro, Agilent Technologies,
Version 1.171.36.21 (release 14-08-2012 CrysAlis171 .NET)
(compiled Sep 14 2012,17:21:16)
Empirical absorption correction using spherical harmonics,
 implemented in SCALE3 ABSPACK scaling algorithm.
;
_diffrn_ambient_temperature     120(2)
_diffrn_source     ?
_diffrn_radiation_type     MoK\a
_diffrn_radiation_wavelength     0.71069
_diffrn_measurement_device_type     'Agilent SuperNova Sapphire3'
_diffrn_measurement_method     '\f scans and \w scans with \k offset'
_diffrn_detector_area_resol_mean     ?
_diffrn_reflns_number     18302
_diffrn_reflns_av_R_equivalents     0.0404
_diffrn_reflns_av_unetI/netI     0.0644
_diffrn_reflns_theta_min     2.959
_diffrn_reflns_theta_max     29.884
_diffrn_reflns_theta_full     25.000
_diffrn_measured_fraction_theta_max     0.867
_diffrn_measured_fraction_theta_full     0.986
_diffrn_reflns_limit_h_min     -14
_diffrn_reflns_limit_h_max     15
_diffrn_reflns_limit_k_min     -19
_diffrn_reflns_limit_k_max     18
_diffrn_reflns_limit_l_min     -19
_diffrn_reflns_limit_l_max     20
_diffrn_standards_number     0
_diffrn_standards_interval_count     0
_diffrn_standards_decay_%     0
_refine_special_details     ?
_reflns_number_total     9361
_reflns_number_gt     7343
_reflns_threshold_expression     'I > 2\s(I)'
_refine_ls_structure_factor_coef     Fsqd
_refine_ls_matrix_type     full
_refine_ls_R_factor_all     0.0812
_refine_ls_R_factor_gt     0.0640
_refine_ls_wR_factor_gt     0.1712
_refine_ls_wR_factor_ref     0.1922
_refine_ls_goodness_of_fit_ref     0.895
_refine_ls_restrained_S_all     0.895
_refine_ls_number_reflns     9361
_refine_ls_number_parameters     487
_refine_ls_number_restraints     0
_refine_ls_number_constraints     0
_refine_ls_hydrogen_treatment     constr
_refine_ls_weighting_scheme     calc
_refine_ls_weighting_details
              'w=1/[\s^2^(Fo^2^)+(0.1156P)^2^+3.6309P] where P=(Fo^2^+2Fc^2^)/3'
_atom_sites_solution_hydrogens     geom
_atom_sites_solution_primary     ?
_atom_sites_solution_secondary     ?
_refine_ls_shift/su_max     0.000
_refine_ls_shift/su_mean     0.000
_refine_diff_density_max     2.109
_refine_diff_density_min     -0.726
_refine_ls_extinction_method     none
_refine_ls_extinction_coef     .
loop_
    _atom_type_symbol
    _atom_type_description
    _atom_type_scat_dispersion_real
    _atom_type_scat_dispersion_imag
    _atom_type_scat_source
    'C' 'C' 0.0033 0.0016
                         'International Tables Vol C Tables 4.2.6.8 and 6.1.1.4'
    'H' 'H' 0.0000 0.0000
                         'International Tables Vol C Tables 4.2.6.8 and 6.1.1.4'
    'N' 'N' 0.0061 0.0033
                         'International Tables Vol C Tables 4.2.6.8 and 6.1.1.4'
    'O' 'O' 0.0106 0.0060
                         'International Tables Vol C Tables 4.2.6.8 and 6.1.1.4'
    'Zn' 'Zn' 0.2839 1.4301
                         'International Tables Vol C Tables 4.2.6.8 and 6.1.1.4'
_computing_data_collection
;
CrysAlis PRO (Agilent, 2012)
;
_computing_cell_refinement
;
CrysAlis PRO (Agilent, 2012)
;
_computing_data_reduction
;
CrysAlis PRO (Agilent, 2012)
;
_computing_structure_solution
;
SHELXS2014 (Sheldrick, 2015a)
;
_computing_structure_refinement
;
SHELXL2014 (Sheldrick, 2015b)
;
loop_
    _atom_site_type_symbol
    _atom_site_label
    _atom_site_fract_x
    _atom_site_fract_y
    _atom_site_fract_z
    _atom_site_U_iso_or_equiv
    _atom_site_adp_type
    _atom_site_calc_flag
    _atom_site_occupancy
    _atom_site_disorder_assembly
    _atom_site_disorder_group
    Zn Zn 0.00210(3) 0.45634(3) 0.25703(3) 0.02225(12) Uani d 1 . .
    N N1 -0.1206(2) 0.5723(2) 0.3324(2) 0.0240(5) Uani d 1 . .
    N N2 -0.0307(2) 0.3641(2) 0.4169(2) 0.0211(5) Uani d 1 . .
    N N3 0.0174(2) 0.2545(2) 0.4518(2) 0.0224(5) Uani d 1 . .
    N N4 -0.1512(3) 0.4591(2) 0.1888(2) 0.0260(5) Uani d 1 . .
    N N5 0.0250(2) 0.5836(2) 0.1077(2) 0.0224(5) Uani d 1 . .
    N N6 0.1200(3) 0.6457(2) 0.0775(2) 0.0250(5) Uani d 1 . .
    O O1 0.0860(2) 0.29614(18) 0.27196(17) 0.0255(5) Uani d 1 . .
    O O2 0.1803(2) 0.51141(18) 0.23406(17) 0.0244(4) Uani d 1 . .
    O O3 0.2036(3) -0.1382(2) 0.6353(2) 0.0374(6) Uani d 1 . .
    O O4 0.2942(3) -0.2172(2) 0.4875(2) 0.0384(6) Uani d 1 . .
    O O5 0.2874(3) -0.0886(2) 0.2824(2) 0.0368(6) Uani d 1 . .
    O O6 0.5751(2) 0.6309(2) 0.2440(2) 0.0324(5) Uani d 1 . .
    O O7 0.6340(2) 0.7917(2) 0.0516(2) 0.0314(5) Uani d 1 . .
    O O8 0.4815(3) 0.8724(2) -0.0894(2) 0.0352(6) Uani d 1 . .
    C C1 -0.1619(4) 0.6792(3) 0.2871(3) 0.0320(7) Uani d 1 . .
    H H1 -0.1502 0.7130 0.2137 0.038 Uiso calc 1 . .
    C C2 -0.2216(4) 0.7429(3) 0.3436(3) 0.0360(8) Uani d 1 . .
    H H2 -0.2483 0.8177 0.3088 0.043 Uiso calc 1 . .
    C C3 -0.2405(3) 0.6932(3) 0.4520(3) 0.0333(8) Uani d 1 . .
    H H3 -0.2795 0.7341 0.4918 0.040 Uiso calc 1 . .
    C C4 -0.2005(3) 0.5812(3) 0.5015(3) 0.0264(6) Uani d 1 . .
    H H4 -0.2133 0.5458 0.5748 0.032 Uiso calc 1 . .
    C C5 -0.1408(3) 0.5225(3) 0.4396(2) 0.0224(6) Uani d 1 . .
    C C6 -0.0939(3) 0.4027(3) 0.4855(2) 0.0211(6) Uani d 1 . .
    C C7 -0.1203(3) 0.3345(3) 0.6013(3) 0.0293(7) Uani d 1 . .
    H H7A -0.0826 0.2597 0.6153 0.035 Uiso calc 1 . .
    H H7B -0.2107 0.3384 0.6262 0.035 Uiso calc 1 . .
    H H7C -0.0847 0.3616 0.6372 0.035 Uiso calc 1 . .
    C C8 0.0760(3) 0.2301(2) 0.3693(2) 0.0215(6) Uani d 1 . .
    C C9 0.1334(3) 0.1117(2) 0.3994(2) 0.0215(6) Uani d 1 . .
    C C10 0.1370(3) 0.0439(3) 0.5047(3) 0.0256(6) Uani d 1 . .
    H H10 0.1023 0.0717 0.5559 0.031 Uiso calc 1 . .
    C C11 0.1919(3) -0.0652(3) 0.5340(3) 0.0273(6) Uani d 1 . .
    C C12 0.2428(3) -0.1075(3) 0.4567(3) 0.0280(7) Uani d 1 . .
    C C13 0.2372(3) -0.0390(3) 0.3511(3) 0.0276(7) Uani d 1 . .
    C C14 0.1839(3) 0.0712(3) 0.3217(3) 0.0246(6) Uani d 1 . .
    H H14 0.1820 0.1172 0.2510 0.030 Uiso calc 1 . .
    C C15 0.1521(4) -0.0971(3) 0.7155(3) 0.0363(8) Uani d 1 . .
    H H15A 0.1653 -0.1546 0.7830 0.044 Uiso calc 1 . .
    H H15B 0.0625 -0.0720 0.7168 0.044 Uiso calc 1 . .
    H H15C 0.1940 -0.0373 0.7005 0.044 Uiso calc 1 . .
    C C16 0.4298(5) -0.2361(4) 0.4685(5) 0.0631(15) Uani d 1 . .
    H H16A 0.4595 -0.3135 0.4919 0.076 Uiso calc 1 . .
    H H16B 0.4596 -0.2076 0.5066 0.076 Uiso calc 1 . .
    H H16C 0.4617 -0.1998 0.3943 0.076 Uiso calc 1 . .
    C C17 0.2735(4) -0.0242(3) 0.1750(3) 0.0362(8) Uani d 1 . .
    H H17A 0.3123 -0.0669 0.1343 0.043 Uiso calc 1 . .
    H H17B 0.3143 0.0396 0.1471 0.043 Uiso calc 1 . .
    H H17C 0.1846 -0.0017 0.1713 0.043 Uiso calc 1 . .
    C C18 -0.2358(3) 0.3898(3) 0.2326(3) 0.0351(8) Uani d 1 . .
    H H18 -0.2334 0.3359 0.3007 0.042 Uiso calc 1 . .
    C C19 -0.3270(4) 0.3949(3) 0.1806(4) 0.0431(10) Uani d 1 . .
    H H19 -0.3851 0.3456 0.2130 0.052 Uiso calc 1 . .
    C C20 -0.3301(4) 0.4750(4) 0.0795(4) 0.0429(10) Uani d 1 . .
    H H20 -0.3900 0.4797 0.0426 0.051 Uiso calc 1 . .
    C C21 -0.2432(3) 0.5486(3) 0.0331(3) 0.0335(8) Uani d 1 . .
    H H21 -0.2441 0.6031 -0.0349 0.040 Uiso calc 1 . .
    C C22 -0.1551(3) 0.5390(3) 0.0903(3) 0.0248(6) Uani d 1 . .
    C C23 -0.0583(3) 0.6128(3) 0.0487(2) 0.0238(6) Uani d 1 . .
    C C24 -0.0616(3) 0.7115(3) -0.0537(3) 0.0309(7) Uani d 1 . .
    H H24A 0.0076 0.7497 -0.0685 0.037 Uiso calc 1 . .
    H H24B -0.1410 0.7592 -0.0489 0.037 Uiso calc 1 . .
    H H24C -0.0536 0.6890 -0.1094 0.037 Uiso calc 1 . .
    C C25 0.1960(3) 0.5981(2) 0.1491(2) 0.0213(6) Uani d 1 . .
    C C26 0.3095(3) 0.6523(3) 0.1235(2) 0.0226(6) Uani d 1 . .
    C C27 0.3861(3) 0.6143(3) 0.1989(3) 0.0243(6) Uani d 1 . .
    H H27 0.3661 0.5569 0.2641 0.029 Uiso calc 1 . .
    C C28 0.4926(3) 0.6627(3) 0.1762(3) 0.0260(6) Uani d 1 . .
    C C29 0.5235(3) 0.7488(3) 0.0781(3) 0.0261(6) Uani d 1 . .
    C C30 0.4442(3) 0.7873(3) 0.0029(3) 0.0274(7) Uani d 1 . .
    C C31 0.3379(3) 0.7390(3) 0.0254(3) 0.0260(6) Uani d 1 . .
    H H31 0.2859 0.7641 -0.0243 0.031 Uiso calc 1 . .
    C C32 0.5417(4) 0.5483(4) 0.3476(3) 0.0409(9) Uani d 1 . .
    H H32A 0.6061 0.5323 0.3878 0.049 Uiso calc 1 . .
    H H32B 0.5352 0.4830 0.3423 0.049 Uiso calc 1 . .
    H H32C 0.4613 0.5743 0.3821 0.049 Uiso calc 1 . .
    C C33 0.6268(3) 0.8663(3) 0.0971(3) 0.0313(7) Uani d 1 . .
    H H33A 0.7066 0.8930 0.0755 0.038 Uiso calc 1 . .
    H H33B 0.6085 0.8292 0.1728 0.038 Uiso calc 1 . .
    H H33C 0.5603 0.9269 0.0738 0.038 Uiso calc 1 . .
    C C34 0.3957(4) 0.9227(3) -0.1632(3) 0.0412(9) Uani d 1 . .
    H H34A 0.4313 0.9813 -0.2248 0.049 Uiso calc 1 . .
    H H34B 0.3155 0.9514 -0.1308 0.049 Uiso calc 1 . .
    H H34C 0.3830 0.8690 -0.1832 0.049 Uiso calc 1 . .
    C C35 0.3927(6) 0.2790(6) 0.2348(7) 0.085(2) Uani d 1 . .
    C C36 0.0330(5) 0.8853(4) 0.1189(5) 0.0566(12) Uani d 1 . .
    O O10 -0.0012(6) 0.8601(4) 0.0529(5) 0.1041(17) Uani d 1 . .
    O O9 0.3710(3) 0.3347(3) 0.3011(3) 0.0568(8) Uani d 1 . .
    C C37 -0.0639(9) 0.9623(6) 0.1313(7) 0.109(3) Uani d 1 . .
loop_
    _atom_site_aniso_label
    _atom_site_aniso_U_11
    _atom_site_aniso_U_22
    _atom_site_aniso_U_33
    _atom_site_aniso_U_12
    _atom_site_aniso_U_13
    _atom_site_aniso_U_23
    Zn 0.0247(2) 0.02143(19) 0.01899(19) -0.00006(13) -0.00520(13) -0.00800(14)
    N1 0.0235(12) 0.0243(13) 0.0246(13) 0.0014(10) -0.0062(10) -0.0118(11)
    N2 0.0193(11) 0.0221(12) 0.0204(12) 0.0003(9) -0.0037(9) -0.0093(10)
    N3 0.0212(12) 0.0203(12) 0.0218(12) 0.0005(10) -0.0015(9) -0.0086(10)
    N4 0.0262(13) 0.0233(12) 0.0296(14) -0.0014(10) -0.0051(11) -0.0131(11)
    N5 0.0220(12) 0.0267(13) 0.0196(12) -0.0025(10) -0.0048(9) -0.0104(11)
    N6 0.0251(13) 0.0262(13) 0.0225(13) -0.0055(10) -0.0044(10) -0.0081(11)
    O1 0.0325(12) 0.0212(10) 0.0194(10) 0.0023(9) -0.0060(9) -0.0080(9)
    O2 0.0245(11) 0.0251(11) 0.0210(10) -0.0025(9) -0.0057(8) -0.0071(9)
    O3 0.0494(15) 0.0250(12) 0.0233(12) 0.0014(11) -0.0034(11) -0.0031(10)
    O4 0.0468(15) 0.0206(11) 0.0363(14) 0.0005(10) -0.0006(12) -0.0086(11)
    O5 0.0500(15) 0.0259(12) 0.0300(13) 0.0016(11) -0.0004(11) -0.0152(11)
    O6 0.0263(11) 0.0366(13) 0.0325(13) -0.0071(10) -0.0101(10) -0.0085(11)
    O7 0.0249(11) 0.0335(12) 0.0404(14) -0.0089(10) 0.0009(10) -0.0206(11)
    O8 0.0454(15) 0.0297(12) 0.0293(13) -0.0155(11) -0.0050(11) -0.0072(11)
    C1 0.0395(18) 0.0274(16) 0.0268(16) 0.0049(14) -0.0116(14) -0.0111(14)
    C2 0.047(2) 0.0244(16) 0.0361(19) 0.0095(15) -0.0166(16) -0.0142(15)
    C3 0.0341(18) 0.0354(18) 0.0371(19) 0.0090(14) -0.0118(15) -0.0250(16)
    C4 0.0248(15) 0.0310(16) 0.0253(15) 0.0009(12) -0.0049(12) -0.0157(14)
    C5 0.0191(13) 0.0274(15) 0.0230(14) -0.0023(11) -0.0044(11) -0.0125(12)
    C6 0.0175(13) 0.0250(14) 0.0232(14) -0.0033(11) -0.0018(11) -0.0130(12)
    C7 0.0319(17) 0.0303(16) 0.0224(15) -0.0013(13) -0.0008(12) -0.0121(13)
    C8 0.0207(13) 0.0215(13) 0.0222(14) -0.0011(11) -0.0053(11) -0.0091(12)
    C9 0.0195(13) 0.0202(13) 0.0239(14) -0.0035(11) -0.0030(11) -0.0085(12)
    C10 0.0260(15) 0.0247(15) 0.0241(15) -0.0024(12) -0.0035(12) -0.0098(13)
    C11 0.0281(15) 0.0240(15) 0.0233(15) -0.0051(12) -0.0014(12) -0.0054(13)
    C12 0.0290(16) 0.0192(14) 0.0300(16) -0.0020(12) -0.0008(13) -0.0086(13)
    C13 0.0300(16) 0.0232(15) 0.0297(16) -0.0042(12) -0.0014(13) -0.0129(13)
    C14 0.0273(15) 0.0208(14) 0.0233(14) -0.0040(12) -0.0039(12) -0.0072(12)
    C15 0.043(2) 0.0354(18) 0.0214(16) -0.0015(15) -0.0073(14) -0.0051(14)
    C16 0.046(3) 0.033(2) 0.082(4) 0.0092(19) -0.002(2) -0.014(2)
    C17 0.042(2) 0.0381(19) 0.0288(17) -0.0025(16) -0.0030(15) -0.0183(16)
    C18 0.0287(17) 0.0268(16) 0.047(2) -0.0019(13) -0.0064(15) -0.0142(16)
    C19 0.0298(18) 0.039(2) 0.069(3) -0.0082(16) -0.0088(18) -0.028(2)
    C20 0.0281(17) 0.050(2) 0.068(3) 0.0022(16) -0.0181(18) -0.039(2)
    C21 0.0303(17) 0.0400(19) 0.0384(19) 0.0067(14) -0.0134(14) -0.0254(17)
    C22 0.0214(14) 0.0273(15) 0.0300(16) 0.0018(12) -0.0044(12) -0.0185(13)
    C23 0.0259(15) 0.0280(15) 0.0186(14) 0.0005(12) -0.0040(11) -0.0128(12)
    C24 0.0309(16) 0.0376(18) 0.0206(15) -0.0027(14) -0.0086(12) -0.0079(14)
    C25 0.0206(13) 0.0228(14) 0.0206(13) -0.0017(11) -0.0019(11) -0.0109(12)
    C26 0.0236(14) 0.0230(14) 0.0218(14) -0.0009(11) -0.0032(11) -0.0118(12)
    C27 0.0225(14) 0.0259(15) 0.0240(15) -0.0020(12) -0.0033(11) -0.0111(13)
    C28 0.0224(14) 0.0290(16) 0.0291(16) -0.0009(12) -0.0051(12) -0.0156(14)
    C29 0.0223(14) 0.0276(15) 0.0306(16) -0.0035(12) -0.0003(12) -0.0166(14)
    C30 0.0341(17) 0.0227(14) 0.0248(15) -0.0062(13) -0.0009(13) -0.0109(13)
    C31 0.0294(15) 0.0256(15) 0.0226(15) -0.0029(12) -0.0052(12) -0.0101(13)
    C32 0.0336(18) 0.056(2) 0.0279(18) -0.0115(17) -0.0112(14) -0.0069(17)
    C33 0.0333(17) 0.0299(17) 0.0351(18) -0.0082(14) -0.0087(14) -0.0140(15)
    C34 0.057(2) 0.0334(19) 0.0326(19) -0.0132(18) -0.0104(17) -0.0085(16)
    C35 0.055(3) 0.091(4) 0.136(6) -0.028(3) 0.025(3) -0.084(5)
    C36 0.071(3) 0.039(2) 0.066(3) -0.006(2) -0.019(3) -0.024(2)
    O10 0.120(4) 0.081(3) 0.104(4) -0.006(3) -0.028(3) -0.032(3)
    O9 0.0526(19) 0.0516(19) 0.0488(19) 0.0089(15) -0.0077(15) -0.0154(16)
    C37 0.132(7) 0.074(4) 0.080(5) 0.018(4) 0.003(5) -0.027(4)
_geom_special_details
;
 All esds (except the esd in the dihedral angle between two l.s. planes)
 are estimated using the full covariance matrix.  The cell esds are taken
 into account individually in the estimation of esds in distances, angles
 and torsion angles; correlations between esds in cell parameters are only
 used when they are defined by crystal symmetry.  An approximate (isotropic)
 treatment of cell esds is used for estimating esds involving l.s. planes.
;
loop_
    _geom_bond_atom_site_label_1
    _geom_bond_atom_site_label_2
    _geom_bond_site_symmetry_2
    _geom_bond_distance
    _geom_bond_publ_flag
    Zn O1 . 2.106(2) ?
    Zn O2 . 2.176(2) ?
    Zn N1 . 2.289(3) ?
    Zn N2 . 2.049(3) ?
    Zn N4 . 2.164(3) ?
    Zn N5 . 2.076(3) ?
    N1 C1 . 1.328(4) ?
    N1 C5 . 1.358(4) ?
    N2 C6 . 1.288(4) ?
    N2 N3 . 1.370(4) ?
    N3 C8 . 1.333(4) ?
    N4 C18 . 1.331(5) ?
    N4 C22 . 1.354(4) ?
    N5 C23 . 1.290(4) ?
    N5 N6 . 1.377(4) ?
    N6 C25 . 1.336(4) ?
    O1 C8 . 1.276(4) ?
    O2 C25 . 1.278(4) ?
    O3 C11 . 1.370(4) ?
    O3 C15 . 1.431(4) ?
    O4 C12 . 1.382(4) ?
    O4 C16 . 1.423(6) ?
    O5 C13 . 1.371(4) ?
    O5 C17 . 1.426(4) ?
    O6 C28 . 1.369(4) ?
    O6 C32 . 1.430(5) ?
    O7 C29 . 1.377(4) ?
    O7 C33 . 1.427(4) ?
    O8 C30 . 1.364(4) ?
    O8 C34 . 1.437(5) ?
    C1 C2 . 1.390(5) ?
    C2 C3 . 1.373(5) ?
    C3 C4 . 1.389(5) ?
    C4 C5 . 1.395(4) ?
    C5 C6 . 1.486(4) ?
    C6 C7 . 1.489(4) ?
    C8 C9 . 1.500(4) ?
    C9 C14 . 1.393(4) ?
    C9 C10 . 1.385(4) ?
    C10 C11 . 1.385(4) ?
    C11 C12 . 1.407(5) ?
    C12 C13 . 1.393(5) ?
    C13 C14 . 1.394(4) ?
    C18 C19 . 1.383(5) ?
    C19 C20 . 1.380(7) ?
    C20 C21 . 1.390(6) ?
    C21 C22 . 1.385(4) ?
    C22 C23 . 1.480(5) ?
    C23 C24 . 1.494(5) ?
    C25 C26 . 1.497(4) ?
    C26 C31 . 1.398(4) ?
    C26 C27 . 1.393(4) ?
    C27 C28 . 1.387(4) ?
    C28 C29 . 1.400(5) ?
    C29 C30 . 1.410(5) ?
    C30 C31 . 1.386(5) ?
    C35 O9 . 1.416(7) ?
    C36 O10 . 1.315(7) ?
    C36 C37 . 1.339(9) ?
loop_
    _geom_angle_atom_site_label_1
    _geom_angle_atom_site_label_2
    _geom_angle_atom_site_label_3
    _geom_angle_site_symmetry_1
    _geom_angle_site_symmetry_3
    _geom_angle
    _geom_angle_publ_flag
    O1 Zn O2 . . 95.27(9) ?
    O1 Zn N1 . . 149.55(9) ?
    N2 Zn O1 . . 76.21(9) ?
    O1 Zn N4 . . 93.40(9) ?
    N5 Zn O1 . . 118.14(9) ?
    N2 Zn O2 . . 101.58(9) ?
    N4 Zn O2 . . 148.23(10) ?
    N5 Zn O2 . . 73.41(9) ?
    N2 Zn N1 . . 73.66(10) ?
    N4 Zn N1 . . 92.84(10) ?
    N5 Zn N1 . . 92.26(10) ?
    N2 Zn N4 . . 110.17(11) ?
    N2 Zn N5 . . 164.81(10) ?
    N5 Zn N4 . . 75.54(10) ?
    O2 Zn N1 . . 94.93(9) ?
    C1 N1 C5 . . 118.2(3) ?
    C1 N1 Zn . . 129.5(2) ?
    C5 N1 Zn . . 112.0(2) ?
    C6 N2 N3 . . 118.6(3) ?
    C6 N2 Zn . . 124.0(2) ?
    N3 N2 Zn . . 117.41(19) ?
    C8 N3 N2 . . 109.5(2) ?
    C18 N4 C22 . . 119.4(3) ?
    C18 N4 Zn . . 126.6(3) ?
    C22 N4 Zn . . 114.0(2) ?
    C23 N5 N6 . . 119.8(3) ?
    C23 N5 Zn . . 120.1(2) ?
    N6 N5 Zn . . 119.52(19) ?
    C25 N6 N5 . . 109.0(3) ?
    C8 O1 Zn . . 110.20(19) ?
    C25 O2 Zn . . 111.36(18) ?
    C11 O3 C15 . . 116.3(3) ?
    C12 O4 C16 . . 113.5(3) ?
    C13 O5 C17 . . 116.7(3) ?
    C28 O6 C32 . . 116.7(3) ?
    C29 O7 C33 . . 113.9(3) ?
    C30 O8 C34 . . 116.6(3) ?
    N1 C1 C2 . . 123.4(3) ?
    C1 C2 C3 . . 118.6(3) ?
    C2 C3 C4 . . 119.2(3) ?
    C5 C4 C3 . . 119.0(3) ?
    N1 C5 C4 . . 121.6(3) ?
    N1 C5 C6 . . 115.6(3) ?
    C4 C5 C6 . . 122.8(3) ?
    N2 C6 C7 . . 123.7(3) ?
    N2 C6 C5 . . 114.3(3) ?
    C7 C6 C5 . . 121.9(3) ?
    O1 C8 N3 . . 126.6(3) ?
    O1 C8 C9 . . 119.7(3) ?
    N3 C8 C9 . . 113.7(3) ?
    C14 C9 C10 . . 120.7(3) ?
    C14 C9 C8 . . 120.1(3) ?
    C10 C9 C8 . . 119.2(3) ?
    C9 C10 C11 . . 120.3(3) ?
    O3 C11 C10 . . 124.9(3) ?
    O3 C11 C12 . . 115.3(3) ?
    C10 C11 C12 . . 119.8(3) ?
    O4 C12 C13 . . 121.4(3) ?
    O4 C12 C11 . . 119.1(3) ?
    C13 C12 C11 . . 119.4(3) ?
    O5 C13 C12 . . 114.8(3) ?
    O5 C13 C14 . . 124.6(3) ?
    C12 C13 C14 . . 120.6(3) ?
    C9 C14 C13 . . 119.2(3) ?
    N4 C18 C19 . . 122.4(4) ?
    C20 C19 C18 . . 118.6(4) ?
    C19 C20 C21 . . 119.7(3) ?
    C22 C21 C20 . . 118.5(4) ?
    N4 C22 C21 . . 121.5(3) ?
    N4 C22 C23 . . 115.4(3) ?
    C21 C22 C23 . . 123.1(3) ?
    N5 C23 C22 . . 114.3(3) ?
    N5 C23 C24 . . 125.1(3) ?
    C22 C23 C24 . . 120.6(3) ?
    O2 C25 N6 . . 125.6(3) ?
    O2 C25 C26 . . 119.0(3) ?
    N6 C25 C26 . . 115.3(3) ?
    C31 C26 C27 . . 120.9(3) ?
    C31 C26 C25 . . 120.4(3) ?
    C27 C26 C25 . . 118.7(3) ?
    C28 C27 C26 . . 119.6(3) ?
    O6 C28 C27 . . 124.3(3) ?
    O6 C28 C29 . . 115.3(3) ?
    C27 C28 C29 . . 120.4(3) ?
    O7 C29 C28 . . 120.9(3) ?
    O7 C29 C30 . . 119.5(3) ?
    C28 C29 C30 . . 119.5(3) ?
    O8 C30 C31 . . 125.0(3) ?
    O8 C30 C29 . . 114.8(3) ?
    C31 C30 C29 . . 120.2(3) ?
    C26 C31 C30 . . 119.4(3) ?
    O10 C36 C37 . . 102.0(6) ?
loop_
    _geom_hbond_atom_site_label_D
    _geom_hbond_atom_site_label_H
    _geom_hbond_atom_site_label_A
    _geom_hbond_site_symmetry_A
    _geom_hbond_distance_DH
    _geom_hbond_distance_HA
    _geom_hbond_distance_DA
    _geom_hbond_angle_DHA
    C16 H16C O5 . 0.96 2.58 3.097(7) 114
    C17 H17B O8 2_665 0.96 2.59 3.457(6) 150
    C18 H18 O3 2_556 0.93 2.42 3.100(5) 130
    C24 H24B O7 1_455 0.96 2.55 3.414(5) 149
    C24 H24C O1 2_565 0.96 2.38 3.281(4) 157
    C33 H33B O6 . 0.96 2.54 3.075(5) 115
_shelx_space_group_comment
;
The symmetry employed for this shelxl refinement is uniquely defined
by the following loop, which should always be used as a source of
symmetry information in preference to the above space-group names.
They are only intended as comments.
;
_shelx_estimated_absorpt_T_min     0.938
_shelx_estimated_absorpt_T_max     0.986
_shelx_hkl_file
;
   0   0   2 3439.83 194.741   1
   0   0  -3 3985.16 253.998   1
   0   0   3 4187.26 257.449   1
   0   0   3 3899.04 171.679   2
   0   0  -4 59054.7 1624.76   1
   0   0   4 53930.3 1377.66   2
   0   0   4 61410.7 1637.32   1
   0   0   5 45681.1 1194.38   2
   0   0   5 49624.6 1478.20   1
   0   0   6 29678.2 1086.97   1
   0   0   6 24820.9 758.219   2
   0   0   7 6633.75 499.109   1
   0   0   7 4959.39 275.570   2
   0   0   8 7534.79 575.785   1
   0   0  -9 8337.57 573.032   8
   0   0   9 7171.40 542.779   4
   0   0   9 8054.36 637.385   1
   0   0  10 9583.84 662.388   4
   0   0 -10 10254.3 565.649   6
   0   0  10 9799.56 753.520   1
   0   0 -10 10241.1 685.152   8
   0   0  11 6848.01 660.107   1
   0   0 -11 7448.64 612.205   8
   0   0 -11 7215.29 488.977   6
   0   0  11 7050.51 581.981   4
   0   0 -12 6872.13 503.529   6
   0   0  12 6474.58 692.852   1
   0   0  12 6443.55 608.257   4
   0   0 -12 6422.84 599.489   8
   0   0  13 1949.21 395.363   1
   0   0 -13 3635.92 464.414   8
   0   0  13 2601.85 383.120   4
   0   0  14 1616.95 329.131   4
   0   0  14 1934.57 415.183   1
   0   0 -14 1896.20 344.585   8
   0   0  15 159.875 163.035   1
   0   0 -15 543.769 214.119   8
   0   0  16 454.703 251.746   1
   0  -1  16 1906.35 459.800   1
   0  -1  15 1228.37 343.277   1
   0   1 -14 2571.43 429.223   8
   0  -1  14 3113.94 524.319   1
   0  -1  13 2359.51 365.542   4
   0   1 -13 2891.73 420.141   8
   0  -1  13 2516.57 457.649   1
   0  -1  12 4811.62 503.333   4
   0   1 -12 6492.62 514.647   6
   0   1 -12 5615.06 585.869   8
   0  -1  12 5764.67 649.512   1
   0  -1  11 347.499 147.639   4
   0   1 -11 288.670 130.140   8
   0  -1  11 59.6445 96.1894   1
   0  -1  10 3475.37 464.477   1
   0  -1  10 3540.23 391.516   4
   0  -1   9 1.83895 90.7355   1
   0  -1   8 3363.93 392.135   1
   0  -1   8 2049.07 162.185   2
   0  -1   7 3613.76 382.889   1
   0  -1   7 2942.24 186.465   2
   0  -1   6 43544.2 1390.60   1
   0  -1   6 34035.1 957.789   2
   0  -1   5 3667.82 380.621   1
   0   1  -4 82360.3 2259.61   1
   0  -1   4 89188.2 2285.69   1
   0  -1   3 57527.1 1549.81   1
   0   1  -3 57235.7 1557.12   1
   0  -1   2 3928.15 218.644   1
   0   1  -2 3260.95 211.905   1
   0  -1  -2 266423. 5857.18   5
   0   1   2 266577. 5870.14   6
   0  -1  -3 80614.7 1923.34   2
   0  -1  -3 80716.9 1891.45   6
   0  -1  -3 80873.7 2040.88   1
   0  -1  -3 80397.3 1969.27   8
   0   1   3 81761.3 1897.72   6
   0   1   3 79891.0 2041.61   1
   0   1   3 82538.7 2033.74   4
   0  -1  -4 29017.3 795.942   6
   0  -1  -4 29500.6 829.610   2
   0   1   4 28744.7 956.619   1
   0   1   4 28575.6 928.630   4
   0  -1  -4 27841.6 876.712   8
   0  -1  -4 28297.5 954.390   1
   0   1   5 4206.72 325.672   1
   0  -1  -5 4091.79 290.901   8
   0  -1  -5 3868.52 223.933   6
   0   1   5 4447.21 327.146   4
   0  -1  -6 56600.6 1479.88   6
   0  -1  -6 54790.0 1621.81   8
   0   1   6 55471.3 1740.19   1
   0   1   6 56655.4 1687.19   4
   0  -1  -7 17677.4 645.652   6
   0   1   7 17617.4 853.976   1
   0   1   7 17839.3 812.713   4
   0  -1  -7 17229.3 760.520   8
   0  -1  -8 18762.0 719.788   6
   0   1   8 20197.9 912.654   4
   0  -1  -8 18748.3 856.365   8
   0   1   8 19818.6 973.246   1
   0   1   9 410.571 148.805   1
   0  -1  -9 148.249 90.5838   8
   0  -1  -9 231.445 109.303   6
   0   1   9 395.736 178.370   4
   0   1  10 15832.8 912.344   4
   0   1  10 17491.2 1021.69   1
   0  -1 -10 17685.9 905.994   8
   0  -1 -10 17544.2 748.600   6
   0   1  11 1389.79 319.176   1
   0  -1 -11 1178.96 197.665   6
   0  -1 -11 1501.73 267.215   8
   0   1  11 1269.87 275.246   4
   0   1  12 11105.8 820.469   4
   0  -1 -12 12235.4 664.578   6
   0   1  12 11742.4 918.822   1
   0  -1 -12 11847.2 817.494   8
   0  -1 -13 5417.04 560.163   8
   0   1  13 4680.42 584.325   1
   0   1  13 3524.09 462.836   4
   0  -1 -14 2682.02 404.715   8
   0   1  14 2134.55 425.882   1
   0   1  14 2571.80 424.615   4
   0  -1 -15 50.0430 115.927   8
   0   1  15-39.2268 151.447   4
   0   1  15 267.430 183.171   1
   0   1  16 2551.57 506.565   1
   0  -2  15 180.449 189.410   1
   0  -2  14 384.269 243.947   1
   0   2 -13 4260.16 541.561   8
   0  -2  13 3079.95 511.234   1
   0  -2  12 4590.38 586.825   1
   0  -2  12 3892.94 439.195   4
   0  -2  11 1369.01 240.331   4
   0  -2  11 1853.67 351.933   1
   0  -2  10 2437.20 384.225   1
   0  -2   9 513.276 152.281   1
   0  -2   8 987.791 219.707   1
   0  -2   8 700.510 86.2494   2
   0  -2   7 579.959 74.6862   2
   0  -2   7 882.685 183.928   1
   0  -2   6 161.326 69.5428   1
   0  -2   5 41703.7 1384.50   1
   0  -2   4 6481.66 437.539   1
   0  -2   3 3534.36 266.052   1
   0   2  -3 2741.86 234.619   1
   0  -2   2 95001.1 2327.52   1
   0   2  -2 95555.9 2344.59   1
   0   2  -1 4288.11 235.901   1
   0  -2   1 4341.84 228.340   1
   0  -2   1 4112.13 266.192   4
   0   2   0 28246.8 827.310   4
   0   2   0 27824.9 732.749   1
   0   2   1 8239.09 383.633   4
   0  -2  -1 8274.43 280.262   7
   0  -2  -2 95147.1 2362.85   4
   0  -2  -2 96056.1 2160.67   7
   0   2   2 95006.8 2364.95   4
   0  -2  -3 137910. 3510.02   4
   0  -2  -3 143821. 3468.44   1
   0   2   3 150389. 3460.83   1
   0   2   3 139894. 3405.13   8
   0  -2  -3 152790. 3320.51   5
   0   2   3 147511. 3519.91   4
   0   2   3 151130. 3331.23   5
   0  -2  -4 149.453 45.8476   5
   0   2   4 197.367 82.2043   4
   0  -2  -4 146.245 55.6034   1
   0  -2  -4 35.6156 48.6502   4
   0  -2  -4 142.445 62.8007   8
   0  -2  -4 177.333 60.4120   2
   0   2   4 149.642 66.2162   1
   0   2   4 147.368 47.0639   6
   0   2   4 146.356 55.7552   8
   0   2   5 30651.5 1048.12   8
   0   2   5 33603.8 1150.30   4
   0  -2  -5 31277.2 977.365   2
   0   2   5 31016.9 1110.25   1
   0  -2  -5 30719.7 1118.97   1
   0   2   5 32449.3 927.978   6
   0  -2  -5 33457.6 1029.03   8
   0  -2  -6 27127.1 959.065   8
   0   2   6 28332.2 1075.28   4
   0  -2  -6 27448.2 908.472   2
   0   2   6 27597.2 1052.91   1
   0  -2  -7 411.013 99.0708   6
   0   2   7 619.335 157.406   1
   0   2   7 546.895 155.280   4
   0  -2  -7 266.971 93.0152   8
   0  -2  -8 28105.8 925.501   6
   0  -2  -8 27121.0 1053.09   8
   0   2   8 26366.6 1160.03   1
   0   2   8 26560.9 1151.76   4
   0  -2  -9 2577.02 303.842   8
   0  -2  -9 2639.97 243.884   6
   0   2   9 2450.12 335.388   1
   0   2   9 2757.92 349.833   4
   0   2  10 9566.64 733.615   1
   0  -2 -10 9743.17 529.306   6
   0  -2 -10 10080.5 642.654   8
   0   2  10 9924.07 710.937   4
   0   2  11 1089.16 316.017   1
   0  -2 -11 594.063 220.376   8
   0  -2 -11 551.593 152.913   6
   0   2  11 1332.01 295.524   4
   0   2  12 16561.7 1051.48   4
   0  -2 -12 18937.7 1012.33   8
   0   2  12 15152.0 1044.77   1
   0   2  13 1323.49 287.864   4
   0  -2 -13 1788.44 320.021   8
   0   2  13 1521.28 335.769   1
   0   2  14 10804.7 910.835   4
   0   2  14 10789.4 972.621   1
   0  -2 -14 12928.2 906.151   8
   0   2  15 263.115 221.717   1
   0   2  15-104.469 138.452   4
   0  -2 -15 199.561 150.859   8
   0   2  16 43.4391 103.438   4
   0  -2 -16 155.332 124.305   8
   0   2  16 146.747 182.303   1
   0   2  17-18.0117 204.097   1
   0  -3  14 148.904 126.726   1
   0  -3  13 7213.32 794.707   1
   0  -3  12 1702.79 367.845   1
   0  -3  11 4324.10 548.462   1
   0  -3  10 90.8902 111.399   1
   0  -3   9 169.224 117.649   1
   0  -3   8 3607.99 418.184   1
   0  -3   8 2127.25 146.514   2
   0  -3   7 1062.86 212.966   1
   0  -3   6 12670.7 713.635   1
   0  -3   5 9242.91 551.478   1
   0  -3   4 13895.0 651.187   1
   0  -3   3 42950.6 1293.92   1
   0   3  -2 13935.3 561.183   1
   0  -3   2 14233.0 553.437   1
   0  -3   1 2826.35 189.958   1
   0   3  -1 3098.81 204.484   1
   0  -3   1 2785.61 234.614   4
   0  -3   0 995.743 160.099   4
   0   3   0 598.474 87.4718   1
   0   3   0 1130.23 164.670   4
   0  -3   0 766.719 104.540   1
   0  -3  -1 12878.3 558.999   4
   0  -3  -1 12391.0 381.807   3
   0  -3  -1 12362.5 406.596   1
   0   3   1 12244.4 545.628   4
   0   3   2 1171.28 105.149   7
   0   3   2 833.120 146.722   4
   0  -3  -2 1121.44 80.0249   3
   0  -3  -2 1051.11 153.748   4
   0   3   2 1176.70 79.4376   3
   0  -3  -2 1093.33 91.6279   7
   0   3   3 253.516 55.8295   7
   0   3   3 199.197 53.9282   3
   0  -3  -3 399.604 69.3709   7
   0   3   3 520.349 145.459   4
   0  -3  -3 232.500 85.2443   4
   0   3   4 965.904 148.495   8
   0  -3  -4 793.333 173.808   4
   0   3   4 821.633 109.450   5
   0  -3  -4 748.246 146.752   1
   0   3   4 826.673 203.550   4
   0   3   4 720.331 100.832   7
   0   3   5 10458.7 521.992   8
   0  -3  -5 11008.3 579.136   1
   0   3   5 11302.5 569.145   1
   0  -3  -5 10698.7 491.257   2
   0  -3  -5 11386.2 439.948   5
   0   3   5 10995.3 618.073   4
   0   3   5 10624.2 457.112   6
   0   3   6 13186.1 542.888   6
   0  -3  -6 14072.4 531.550   5
   0  -3  -6 13844.4 599.314   2
   0   3   6 13737.1 724.980   4
   0   3   6 13373.0 679.820   1
   0   3   7 17709.7 862.679   4
   0   3   7 15199.5 610.454   6
   0  -3  -7 15653.8 684.883   2
   0  -3  -7 16494.5 724.697   8
   0  -3  -7 15050.9 584.841   5
   0   3   7 14762.2 787.147   1
   0  -3  -8 24237.7 975.401   8
   0  -3  -8 23253.8 817.800   5
   0   3   8 24473.6 1088.09   1
   0   3   8 22859.1 1096.90   4
   0  -3  -8 24092.5 924.642   2
   0   3   9 4484.81 462.064   1
   0  -3  -9 3782.39 290.309   5
   0  -3  -9 4247.43 383.402   8
   0   3   9 4332.31 483.453   4
   0   3  10 20845.6 1101.40   1
   0   3  10 19829.7 1082.43   4
   0  -3 -10 19842.3 791.517   5
   0  -3 -10 20932.4 987.131   8
   0  -3 -11 1024.69 155.649   5
   0   3  11 1053.46 249.767   1
   0  -3 -11 1261.83 235.045   8
   0   3  11 744.897 237.426   4
   0  -3 -12 1713.19 219.237   5
   0  -3 -12 1777.55 308.595   8
   0   3  12 1501.45 312.308   1
   0   3  12 1754.33 353.741   4
   0   3  13 11020.7 925.255   1
   0  -3 -13 10524.5 789.110   8
   0   3  13 11124.0 905.374   4
   0   3  14 3444.83 505.981   4
   0   3  14 3923.31 555.168   1
   0   3  15 361.391 230.803   4
   0   3  15 39.6757 198.779   1
   0   3  16 1281.71 350.877   4
   0   3  16 2003.51 436.954   1
   0   3  17 44.8858 122.840   4
   0   3  17 409.068 278.412   1
   0  -4  14 266.380 203.497   1
   0  -4  13 1340.73 373.592   1
   0  -4  12 376.192 209.619   1
   0  -4  11 3905.32 525.728   1
   0  -4  10 225.107 136.569   1
   0  -4   9 1929.27 336.517   1
   0  -4   8 49.1125 101.366   1
   0  -4   7 13235.4 796.349   1
   0  -4   6 487.910 174.748   1
   0  -4   5 757.836 150.219   1
   0  -4   4 62773.7 1860.06   1
   0  -4   3 31666.7 1073.76   1
   0  -4   2 3963.40 323.970   4
   0  -4   2 4615.56 298.038   1
   0  -4   1 18000.0 782.636   4
   0  -4   1 18940.2 662.033   1
   0   4  -1 19134.6 683.482   1
   0  -4   0 2502.51 261.324   4
   0   4   0 2291.10 182.177   1
   0   4   0 3013.12 280.386   4
   0  -4   0 2575.07 189.846   1
   0  -4  -1 292.651 104.304   4
   0   4   1 379.222 110.739   4
   0  -4  -1 131.381 49.8016   1
   0  -4  -2 4435.18 190.742   3
   0  -4  -2 4821.44 254.709   7
   0  -4  -2 4123.52 352.523   4
   0   4   2 5074.55 385.070   4
   0  -4  -3 9290.52 536.646   4
   0   4   3 9500.80 379.729   7
   0  -4  -3 9433.03 353.962   7
   0   4   3 9864.47 336.268   3
   0   4   3 8855.17 550.610   4
   0   4   4 5016.75 258.672   7
   0   4   4 5338.70 424.233   4
   0   4   4 5186.76 270.652   3
   0  -4  -4 5540.90 255.286   7
   0  -4  -4 5171.94 407.193   4
   0   4   5 9650.93 449.775   5
   0   4   5 9502.97 401.637   7
   0  -4  -5 9281.02 544.171   1
   0   4   5 9307.82 586.877   4
   0  -4  -6 1740.00 204.112   2
   0   4   6 1537.61 155.108   7
   0   4   6 1460.39 250.970   4
   0   4   7 44622.5 1642.46   4
   0  -4  -7 45613.5 1285.73   5
   0   4   7 41232.3 1305.14   6
   0  -4  -7 43934.5 1405.12   2
   0  -4  -8 6765.86 379.439   5
   0   4   8 5335.75 357.399   6
   0  -4  -8 6228.95 433.387   2
   0   4   8 6636.85 574.570   4
   0   4   8 5979.12 508.022   1
   0   4   9 14336.1 882.420   4
   0   4   9 12925.3 811.605   1
   0  -4  -9 12899.6 581.495   5
   0  -4  -9 12475.8 670.611   2
   0   4  10 52205.3 2001.56   4
   0  -4 -10 50509.2 1509.27   5
   0  -4 -10 49035.8 1665.87   2
   0   4  10 49569.9 1902.61   1
   0  -4 -11 304.826 108.125   5
   0   4  11 546.411 208.726   4
   0   4  11 872.866 264.373   1
   0  -4 -12 11779.7 621.536   5
   0   4  12 13610.5 1016.07   4
   0   4  12 12280.9 922.633   1
   0   4  13 1161.97 304.982   1
   0   4  13 1366.38 325.330   4
   0   4  14 1100.10 294.791   4
   0   4  14 2092.99 410.276   1
   0   4  15 921.293 317.034   1
   0   4  15 1421.59 378.906   4
   0   4  16 4596.46 668.376   1
   0   4  16 3285.77 563.603   4
   0   4  17 684.436 257.912   1
   0   4  17 1489.81 386.856   4
   0   4  18 138.368 211.832   1
   0  -5  13 222.915 159.606   1
   0  -5  12 778.005 293.751   1
   0  -5  11 9113.46 835.728   1
   0  -5  10 1612.36 326.630   1
   0  -5   9 3891.88 492.276   1
   0  -5   8 4367.80 484.979   1
   0  -5   7 23436.1 1145.07   1
   0  -5   6 4898.03 457.066   1
   0  -5   5 35404.7 1331.72   1
   0  -5   4 4193.70 363.446   1
   0  -5   3 58464.1 1650.45   1
   0  -5   3 47001.6 1667.41   4
   0  -5   2 51370.6 1456.57   1
   0  -5   2 43640.5 1566.26   4
   0  -5   1 23750.5 816.867   1
   0  -5   1 22778.3 984.001   4
   0   5   0 13513.1 564.320   1
   0  -5   0 13784.3 731.866   4
   0   5   0 14290.5 715.064   4
   0  -5   0 14202.5 547.532   1
   0  -5  -1 8235.30 552.646   4
   0   5   1 8024.11 524.771   4
   0  -5  -1 8794.89 387.000   1
   0   5   2 1324.65 233.229   4
   0  -5  -2 1205.55 223.202   4
   0  -5  -2 1341.35 159.565   7
   0  -5  -2 1107.40 132.671   1
   0  -5  -2 1112.82 107.416   3
   0  -5  -3 9826.60 354.004   3
   0   5   3 10490.2 361.750   3
   0   5   3 10781.9 655.898   4
   0  -5  -3 10569.2 426.466   7
   0   5   4 5651.33 297.931   7
   0   5   4 4943.97 442.229   4
   0   5   4 5482.93 260.978   3
   0  -5  -4 5336.20 267.632   7
   0   5   5 12926.7 512.517   7
   0   5   5 13375.3 807.400   4
   0   5   5 14038.0 533.319   3
   0   5   5 13296.7 608.766   5
   0   5   6 90039.8 2330.09   7
   0   5   6 98233.0 2833.04   4
   0   5   6 94113.6 2451.76   5
   0   5   7 346.740 156.486   4
   0  -5  -7 576.130 141.220   2
   0   5   7 467.099 95.6411   7
   0  -5  -8 552.284 128.163   2
   0   5   8 817.117 207.079   4
   0  -5  -9 7233.96 513.490   2
   0   5   9 7103.34 623.960   4
   0   5  10 12942.1 919.808   4
   0  -5 -10 13879.1 765.709   2
   0  -5 -11 466.859 143.464   2
   0  -5 -11 697.285 130.915   5
   0   5  11 632.742 219.254   4
   0   5  11 746.033 218.708   1
   0   5  12 820.036 253.015   4
   0   5  12 645.298 212.317   1
   0  -5 -12 855.938 153.057   5
   0   5  13 4852.38 616.471   4
   0  -5 -13 4682.72 380.188   5
   0   5  13 4630.04 568.338   1
   0   5  14 3990.93 586.868   4
   0   5  14 5107.34 637.143   1
   0   5  15 10233.1 953.362   1
   0   5  15 11217.3 1020.91   4
   0   5  16 261.786 159.999   1
   0   5  16 491.520 264.815   4
   0   5  17 480.318 221.090   1
   0   5  17 592.824 278.303   4
   0   5  18 524.405 301.440   4
   0  -6  12 37.7131 129.196   1
   0  -6  11 2214.75 426.826   1
   0  -6  10 6424.53 695.180   1
   0  -6   9 3557.43 480.559   1
   0  -6   8 3435.21 449.246   1
   0  -6   7 8452.32 665.097   1
   0  -6   6 7396.70 584.473   1
   0  -6   5 1575.11 244.827   1
   0  -6   4 6985.25 497.841   1
   0  -6   3 16470.9 763.330   1
   0  -6   2 20989.2 837.754   1
   0  -6   1 21401.4 808.489   1
   0  -6   0 26797.7 903.860   1
   0   6   0 27008.4 1136.86   4
   0  -6  -1 83547.0 2154.40   1
   0   6   1 84967.4 2509.55   4
   0  -6  -2-15.0793 35.6239   1
   0  -6  -2 16.3222 63.3104   7
   0   6   2-97.4065 105.642   4
   0  -6  -2-4.49127 31.3421   3
   0  -6  -3 19266.2 597.759   3
   0   6   3 21989.8 1031.23   4
   0  -6  -3 22196.7 745.227   7
   0   6   4 132.017 62.2584   7
   0  -6  -4 185.342 60.0933   7
   0   6   4 116.474 37.9006   3
   0   6   4-39.5122 123.441   4
   0   6   5 60508.1 1687.77   7
   0   6   5 65003.5 1630.67   3
   0   6   5 62999.2 2155.75   4
   0  -6  -5 63365.3 1630.08   7
   0   6   6 3522.36 437.746   4
   0   6   6 2990.82 236.612   3
   0   6   6 3273.71 246.298   7
   0   6   7 13506.1 882.789   4
   0   6   7 13152.1 578.853   7
   0  -6  -7 14899.8 746.504   2
   0   6   7 14028.4 618.304   3
   0  -6  -8 907.124 182.130   2
   0   6   8 1282.66 267.291   4
   0  -6  -9 11392.3 681.871   2
   0   6   9 10075.3 822.381   4
   0   6  10 10848.2 879.175   4
   0  -6 -10 11579.2 719.950   2
   0   6  11 11895.0 933.861   4
   0  -6 -11 10877.8 722.900   2
   0  -6 -12 568.520 161.060   2
   0   6  12 1030.10 300.662   4
   0   6  13 4648.79 613.946   4
   0   6  14 7823.20 837.303   4
   0   6  15 4258.53 663.149   4
   0   6  16 2768.09 556.544   4
   0   6  17 5979.25 834.212   4
   0   6  18 1924.93 474.343   4
   0   6  19 1325.14 388.903   4
   0  -7  12 939.510 319.268   1
   0  -7  11-131.724 104.632   1
   0  -7  10 1312.48 319.793   1
   0  -7   9 2578.44 427.802   1
   0  -7   8 2410.25 388.760   1
   0  -7   7 5717.70 567.125   1
   0  -7   6 2938.82 380.252   1
   0  -7   5 3643.17 390.705   1
   0  -7   4 953.818 184.177   1
   0  -7   3 10120.3 604.173   1
   0  -7   2 248.535 73.8820   1
   0  -7   1 13795.3 649.872   1
   0   7   0 1395.98 260.192   4
   0  -7   0 1249.96 174.069   1
   0  -7  -1 1314.87 165.451   1
   0   7   1 1372.38 247.276   4
   0   7   2 14308.6 850.264   4
   0  -7  -2 14815.8 561.142   3
   0  -7  -2 15543.0 624.306   1
   0  -7  -2 15838.9 709.058   7
   0  -7  -3 42557.6 1294.41   7
   0  -7  -3 40322.8 1104.15   3
   0   7   3 43894.3 1669.80   4
   0  -7  -3 42041.8 1251.69   1
   0   7   4 25127.4 1196.60   4
   0  -7  -4 25141.9 828.036   7
   0  -7  -4 21685.1 673.550   3
   0   7   5 24978.0 1257.28   4
   0  -7  -5 25415.5 816.694   7
   0   7   5 24917.8 750.964   3
   0   7   5 23038.6 865.129   7
   0   7   6 1585.12 321.716   4
   0   7   6 1294.90 160.913   7
   0   7   6 1278.10 144.299   3
   0  -7  -6 1345.31 145.938   7
   0   7   7 1944.23 211.129   3
   0   7   7 1536.78 184.547   7
   0   7   7 2114.64 381.002   4
   0   7   8 773.336 137.863   3
   0  -7  -8 1033.35 211.625   2
   0   7   8 752.612 264.112   4
   0  -7  -9 6250.78 511.901   2
   0   7   9 5929.99 642.304   4
   0   7   9 5156.58 400.995   3
   0  -7 -10 243.155 132.453   2
   0   7  10 72.1088 64.3205   3
   0   7  10 1.31817 148.863   4
   0  -7 -11 13151.3 826.129   2
   0   7  11 12813.7 1021.86   4
   0   7  12 270.718 194.674   4
   0  -7 -12 741.757 209.861   2
   0   7  13 10597.4 982.266   4
   0  -7 -13 12402.5 842.919   2
   0   7  14 823.198 290.111   4
   0   7  15 3242.58 567.347   4
   0   7  16 5870.85 819.525   4
   0   7  17 7607.87 939.242   4
   0   7  18 2192.66 533.848   4
   0   7  19 2193.95 446.344   3
   0   7  19 2476.13 583.951   4
   0  -8  11 327.830 163.394   1
   0  -8  10 99.4329 93.8636   1
   0  -8   9 854.156 243.331   1
   0  -8   8 3825.61 504.718   1
   0  -8   7 113.044 92.2791   1
   0  -8   6 601.053 160.894   1
   0  -8   5 5393.59 512.726   1
   0  -8   4 7977.10 594.512   1
   0  -8   3 2853.33 326.906   1
   0  -8   2 7963.98 527.818   1
   0  -8   1 429.617 121.348   1
   0  -8   0 38.8005 58.3694   1
   0   8   0 384.605 176.019   4
   0   8   1 15680.0 943.428   4
   0  -8  -1 16811.8 714.498   1
   0  -8  -2 6647.33 399.769   1
   0  -8  -2 6946.26 478.348   7
   0   8   2 6208.38 569.388   4
   0  -8  -2 5350.14 329.722   3
   0  -8  -3 17746.5 622.701   3
   0  -8  -3 19417.4 754.261   1
   0   8   3 19026.2 1063.71   4
   0  -8  -3 19719.4 807.138   7
   0  -8  -4 5622.23 274.287   3
   0   8   4 6972.43 645.614   4
   0  -8  -4 7269.60 421.974   7
   0   8   5 728.316 97.1463   3
   0   8   5 739.137 228.393   4
   0  -8  -5 875.690 134.581   7
   0   8   6 3835.87 308.220   7
   0   8   6 3981.67 245.581   3
   0   8   6 4722.49 543.259   4
   0  -8  -6 4328.27 280.065   7
   0   8   7 21713.2 862.073   7
   0   8   7 24390.3 825.236   3
   0  -8  -7 23939.8 817.146   7
   0   8   7 25239.5 1359.11   4
   0   8   8 217.114 124.012   4
   0   8   8 190.423 65.8582   3
   0  -8  -8 390.855 146.432   2
   0  -8  -9 8746.50 641.557   2
   0   8   9 7918.74 774.526   4
   0   8   9 8068.01 494.319   3
   0   8  10 531.675 149.824   3
   0   8  10 643.990 253.740   4
   0  -8 -10 574.431 172.743   2
   0   8  11 6204.42 496.505   3
   0   8  11 5927.21 699.709   4
   0  -8 -11 7761.03 628.794   2
   0  -8 -12 724.559 219.243   2
   0   8  12 698.600 257.499   4
   0   8  12 559.469 154.392   3
   0  -8 -13 14522.9 947.831   2
   0   8  13 13157.9 1123.49   4
   0   8  13 12373.9 815.595   3
   0  -8 -14 94.2391 140.811   2
   0   8  14 102.954 129.057   3
   0   8  14-49.9741 183.604   4
   0   8  15 6041.14 810.581   4
   0   8  15 5971.99 610.434   3
   0   8  16 200.107 136.424   3
   0   8  16 456.862 341.394   4
   0   8  17 3027.09 598.658   4
   0   8  17 3178.98 493.841   3
   0   8  18 2587.13 589.314   4
   0   8  18 2198.76 425.246   3
   0   8  19 4132.98 750.847   4
   0   8  19 3799.30 574.442   3
   0  -9  10 114.517 126.609   1
   0  -9   9 47.4583 125.714   1
   0  -9   8 3425.89 501.602   1
   0  -9   7 268.970 128.417   1
   0  -9   6 3967.07 481.581   1
   0  -9   5-112.680 105.407   1
   0  -9   4-41.4702 78.8194   1
   0  -9   3 115.676 68.9875   1
   0  -9   2 8150.74 568.042   1
   0  -9   1 422.315 139.709   1
   0  -9   0 15053.8 743.099   1
   0   9   1 2623.97 375.028   4
   0  -9  -1 2309.05 253.921   1
   0   9   2 1414.72 300.283   4
   0  -9  -2 1642.98 247.346   7
   0  -9  -2 1502.58 194.387   1
   0  -9  -2 1274.96 163.670   3
   0  -9  -3 10167.4 586.132   7
   0   9   3 10325.0 811.128   4
   0  -9  -3 9623.62 435.315   3
   0  -9  -3 10254.7 541.239   1
   0  -9  -4 1188.38 179.960   1
   0  -9  -4 973.169 165.894   7
   0   9   4 1388.03 314.086   4
   0  -9  -4 1014.59 109.391   3
   0   9   5 12507.8 934.018   4
   0  -9  -5 14334.7 644.712   7
   0   9   6 850.260 111.948   3
   0  -9  -6 1279.14 164.090   7
   0   9   6 1411.22 325.179   4
   0   9   7 14644.1 567.974   3
   0  -9  -7 14077.6 597.439   7
   0   9   7 15530.6 1084.93   4
   0   9   8 773.056 129.118   3
   0   9   8 769.003 232.480   4
   0   9   9 5855.11 680.644   4
   0  -9  -9 6835.16 587.848   2
   0   9   9 6250.79 409.429   3
   0   9  10 1715.27 226.543   3
   0  -9 -10 2261.43 340.369   2
   0   9  10 1952.13 405.727   4
   0  -9 -11 11967.4 834.900   2
   0   9  11 10508.2 642.529   3
   0   9  11 11775.0 1057.36   4
   0   9  12 141.484 81.3594   3
   0   9  12 287.937 233.488   4
   0  -9 -12 233.056 151.105   2
   0  -9 -13 700.866 219.334   2
   0   9  13 718.103 253.565   4
   0   9  13 431.845 145.912   3
   0   9  14 1014.45 254.863   3
   0   9  14 961.061 337.408   4
   0  -9 -14 1377.11 328.733   2
   0  -9 -15 5704.60 641.920   2
   0   9  15 6488.04 856.854   4
   0   9  15 5476.91 575.535   3
   0   9  16 29.2568 92.4977   3
   0   9  16 62.6814 172.645   4
   0   9  17 709.502 383.633   4
   0   9  17 292.498 159.504   3
   0   9  18 91.6203 207.465   4
   0 -10   9 99.5842 133.460   1
   0 -10   8 1452.63 338.174   1
   0 -10   7-95.0084 127.972   1
   0 -10   6 5191.07 581.933   1
   0 -10   5 14.9787 152.929   1
   0 -10   4 369.906 146.376   1
   0 -10   3 729.416 188.972   1
   0 -10   2 963.695 215.109   1
   0 -10   1 2598.22 316.248   1
   0 -10   0 9887.47 616.744   1
   0  10   1 5060.85 579.052   4
   0 -10  -1 4418.82 384.925   1
   0 -10  -2 4772.48 453.516   7
   0 -10  -2 5543.85 417.842   1
   0  10   2 4907.96 566.041   4
   0 -10  -2 4146.55 321.243   3
   0 -10  -3 2098.67 195.866   3
   0  10   3 2580.60 412.483   4
   0 -10  -3 2257.85 292.101   7
   0 -10  -3 2293.99 264.509   1
   0  10   4 192.926 157.314   4
   0 -10  -4 59.3667 55.5036   7
   0 -10  -4 23.6478 46.9209   1
   0 -10  -4 95.1860 40.8437   3
   0 -10  -5 1115.91 174.089   7
   0  10   5 1119.35 308.781   4
   0 -10  -5 1160.95 187.017   1
   0  10   6 154.505 186.147   4
   0 -10  -6 138.947 68.4574   7
   0 -10  -7 3054.60 262.703   7
   0  10   7 2506.60 446.121   4
   0  10   7 2726.97 210.702   3
   0  10   8 2080.61 430.705   4
   0  10   8 1878.77 189.900   3
   0 -10  -8 2155.49 215.456   7
   0  10   9 41.7461 50.7455   3
   0  10   9 96.8834 187.814   4
   0 -10  -9 82.1708 119.616   2
   0  10  10 1980.62 239.583   3
   0  10  10 2375.05 511.362   4
   0 -10 -10 2873.51 408.137   2
   0  10  11 9548.38 968.209   4
   0  10  11 7621.83 517.533   3
   0 -10 -11 8525.08 732.000   2
   0  10  12 7293.38 539.358   3
   0 -10 -12 8643.99 750.106   2
   0  10  12 8592.11 944.952   4
   0  10  13 9345.76 658.222   3
   0 -10 -13 10771.3 863.967   2
   0  10  13 10804.1 1077.72   4
   0 -10 -14 5.07185 115.420   2
   0  10  14 33.1479 141.853   4
   0  10  15 2447.58 585.030   4
   0 -10 -15 2968.46 468.431   2
   0 -10 -16 477.703 212.606   2
   0  10  16 1194.69 423.479   4
   0  10  17 560.256 324.029   4
   0  10  18 7072.09 1012.98   4
   0 -11   8 500.772 212.914   1
   0 -11   7 139.606 139.558   1
   0 -11   6 3349.55 484.041   1
   0 -11   5-43.1617 133.944   1
   0 -11   4 10909.2 813.956   1
   0 -11   3 513.442 175.712   1
   0 -11   2 8772.82 667.481   1
   0 -11   1 2241.32 311.097   1
   0 -11   0 1230.11 229.456   1
   0 -11  -1-120.031 100.195   1
   0  11   1 415.906 235.672   4
   0  11   2 18114.6 1234.53   4
   0 -11  -2 21660.4 1086.67   7
   0 -11  -2 20400.9 932.120   1
   0 -11  -3 3657.60 385.080   7
   0 -11  -3 3485.60 345.459   1
   0  11   3 3170.47 518.482   4
   0  11   4 1342.27 344.298   4
   0 -11  -4 1675.50 228.885   1
   0 -11  -4 2057.18 275.673   7
   0 -11  -5 1916.98 253.318   7
   0 -11  -5 1595.00 226.430   1
   0  11   5 1431.61 340.446   4
   0 -11  -6 31383.6 1193.53   1
   0 -11  -6 30569.2 1137.87   7
   0  11   6 30668.3 1709.06   4
   0  11   7 27350.5 1610.62   4
   0 -11  -7 24536.2 938.740   7
   0 -11  -8 189.254 44.9159   7
   0  11   8 64.0755 151.309   4
   0  11   9 362.203 250.422   4
   0 -11  -9 34.5413 92.0395   2
   0  11  10 3294.15 586.834   4
   0 -11 -10 3198.11 453.538   2
   0 -11 -11 1985.81 373.754   2
   0  11  11 2211.57 474.563   4
   0  11  12 1189.84 336.362   4
   0 -11 -12 1771.99 339.863   2
   0  11  13 7760.44 950.578   4
   0 -11 -13 9365.96 841.569   2
   0 -11 -14 602.214 207.354   2
   0  11  14 733.087 318.815   4
   0 -11 -15 496.967 165.487   2
   0  11  15 357.218 237.552   4
   0 -11 -16 51.2796 109.749   2
   0  11  16-25.9626 224.800   4
   0  11  17 1024.92 379.564   4
   0 -12   7 56.6548 116.814   1
   0 -12   6 2245.08 418.457   1
   0 -12   5 1116.38 286.971   1
   0 -12   4 6047.37 629.093   1
   0 -12   3 321.186 126.002   1
   0 -12   2 966.917 233.882   1
   0 -12   1 1715.33 299.218   1
   0 -12   0 10087.1 694.956   1
   0 -12  -1 101.045 134.652   7
   0 -12  -1 97.0366 66.2304   1
   0  12   2 2820.74 493.841   4
   0 -12  -2 2199.96 335.850   7
   0 -12  -2 1906.41 279.451   1
   0 -12  -3 58.6830 98.3058   7
   0  12   3 2.91902 113.586   4
   0 -12  -3 54.1755 68.6358   1
   0 -12  -4 2527.46 303.763   1
   0  12   4 2520.59 481.416   4
   0 -12  -4 2665.16 336.633   7
   0  12   5 7621.70 820.230   4
   0 -12  -5 7850.50 559.752   7
   0 -12  -5 7663.39 532.664   1
   0 -12  -6 18822.4 878.254   7
   0  12   6 16844.8 1304.02   4
   0 -12  -6 19460.9 913.420   1
   0 -12  -7 3934.17 341.790   7
   0 -12  -7 3669.03 371.627   1
   0  12   7 4150.21 642.170   4
   0  12   8 14455.4 1216.45   4
   0 -12  -8 13996.1 662.122   7
   0  12   9 3014.20 574.885   4
   0 -12  -9 3322.51 484.988   2
   0 -12 -10 3125.75 474.284   2
   0  12  10 2494.17 522.661   4
   0 -12 -11 1592.54 336.346   2
   0  12  11 859.394 336.926   4
   0  12  12 1490.91 412.801   4
   0 -12 -12 1896.81 375.668   2
   0 -12 -13 8779.11 833.151   2
   0  12  13 7345.95 957.384   4
   0 -12 -14 2068.34 404.064   2
   0  12  14 1301.39 412.445   4
   0  12  15 483.553 274.601   4
   0 -12 -15 1535.06 357.048   2
   0  12  16 2373.20 568.274   4
   0 -12 -16 1891.48 404.417   2
   0 -12 -17 2052.75 428.556   2
   0  12  17 2384.73 595.409   4
   0 -13   6 885.314 290.076   1
   0 -13   5 106.137 85.5684   1
   0 -13   4 6239.70 669.681   1
   0 -13   3 349.949 132.464   1
   0 -13   2 2747.44 408.401   1
   0 -13   1 3500.10 440.217   1
   0 -13   0 2798.87 454.659   7
   0 -13   0 3882.28 443.574   1
   0 -13  -1 2978.76 379.367   1
   0 -13  -1 2998.81 444.537   7
   0 -13  -2 9465.41 747.527   7
   0 -13  -2 9494.82 670.560   1
   0  13   2 10406.8 994.068   4
   0  13   3-124.755 203.138   4
   0 -13  -3 351.012 106.546   1
   0 -13  -3 446.599 180.335   7
   0  13   4 7814.87 864.977   4
   0 -13  -4 7655.03 609.572   7
   0 -13  -4 7871.28 579.175   1
   0 -13  -5 188.762 79.0308   7
   0  13   5 157.708 142.185   4
   0 -13  -5 331.373 127.615   1
   0 -13  -6 6245.94 507.708   1
   0 -13  -6 6090.85 493.660   7
   0  13   6 5811.45 777.038   4
   0 -13  -7 776.011 174.404   1
   0 -13  -7 724.186 156.916   7
   0  13   7 301.956 192.801   4
   0  13   8 1990.17 475.598   4
   0 -13  -8 2257.38 310.077   1
   0 -13  -9 1627.00 352.151   2
   0  13   9 1318.28 358.135   4
   0  13  10 7676.45 943.951   4
   0 -13 -10 9351.06 859.302   2
   0 -13 -11 493.860 230.761   2
   0  13  11 1267.83 420.880   4
   0 -13 -12 2617.79 466.612   2
   0  13  12 2322.61 515.630   4
   0 -13 -13 305.828 204.545   2
   0  13  13 432.978 219.781   4
   0 -13 -14 1628.05 382.896   2
   0  13  14 829.428 346.488   4
   0  13  15 148.927 173.456   4
   0 -13 -15 512.986 223.153   2
   0  13  16 1584.34 475.294   4
   0 -13 -16 1893.73 427.679   2
   0 -13 -17 1817.32 425.634   2
   0 -13 -18 1313.37 369.904   2
   0 -14   5 297.253 187.461   1
   0 -14   4 495.367 188.510   1
   0 -14   3 28.4862 87.8497   1
   0 -14   2 2452.09 400.763   1
   0 -14   1 3085.73 444.427   1
   0 -14   0 3014.80 470.244   7
   0 -14   0 2872.17 405.165   1
   0 -14  -1 2092.41 333.147   1
   0 -14  -1 2086.41 384.598   7
   0 -14  -2 1841.86 336.732   7
   0 -14  -2 1722.05 291.760   1
   0 -14  -3 2004.05 328.172   7
   0 -14  -3 1794.02 290.750   1
   0  14   3 2195.04 496.554   4
   0  14   4 1388.63 429.813   4
   0 -14  -4 1134.52 242.079   7
   0 -14  -4 1588.62 266.915   1
   0 -14  -5 273.411 109.271   1
   0 -14  -5 272.013 88.0797   7
   0  14   5 418.591 257.099   4
   0  14   6 1143.63 341.034   4
   0 -14  -6 1524.38 250.163   1
   0  14   7 2281.28 528.376   4
   0 -14  -7 1741.06 278.847   1
   0 -14  -8 2160.44 433.478   2
   0 -14  -8 1971.34 295.204   1
   0  14   8 2526.10 560.469   4
   0  14   9 613.422 316.713   4
   0 -14  -9 423.694 244.034   2
   0 -14  -9 249.965 124.028   1
   0 -14 -10 292.497 210.119   2
   0  14  10 334.121 228.713   4
   0 -14 -11 106.404 145.679   2
   0  14  11 52.0269 233.534   4
   0  14  12 1535.81 497.940   4
   0 -14 -12 2218.87 456.230   2
   0 -14 -13-36.3509 103.245   2
   0  14  13 2.19041 220.807   4
   0  14  14 2454.62 609.915   4
   0 -14 -14 3912.03 599.639   2
   0  14  15 266.304 364.146   4
   0 -14 -15-16.7841 182.688   2
   0 -14 -16 203.261 179.322   2
   0 -15   4 411.218 216.962   1
   0 -15   3 550.052 218.718   1
   0 -15   2 254.024 187.811   7
   0 -15   2 294.729 195.028   1
   0 -15   1 8.52831 100.199   1
   0 -15   1-66.6547 143.505   7
   0 -15   0 2462.13 453.526   7
   0 -15   0 2139.00 363.351   1
   0 -15  -1 5528.87 633.580   7
   0 -15  -1 6683.57 632.115   1
   0 -15  -2 44.7353 85.1487   1
   0 -15  -2-94.2822 138.788   7
   0 -15  -3 2699.68 376.971   1
   0  15   3 2778.54 565.970   4
   0 -15  -3 3066.28 428.755   7
   0  15   4 214.418 180.908   4
   0 -15  -4 25.4896 99.4145   1
   0 -15  -5 1971.83 307.250   1
   0  15   5 1768.99 485.653   4
   0 -15  -6 1686.81 277.525   1
   0  15   6 1537.46 463.505   4
   0 -15  -7 4508.32 458.707   1
   0  15   7 5141.45 799.339   4
   0  15   8 173.293 248.041   4
   0 -15  -8 503.952 205.465   2
   0 -15  -8 308.905 124.847   1
   0  15   9-136.894 236.751   4
   0 -15  -9 393.111 220.588   2
   0 -15  -9 179.728 106.590   1
   0 -15 -10 359.155 150.616   1
   0  15  10 94.9473 189.011   4
   0  15  11-24.7212 176.929   4
   0 -15 -11 557.971 217.092   2
   0  15  12 2072.23 578.207   4
   0 -15 -12 1794.23 414.683   2
   0 -15 -13 2891.15 552.264   2
   0  15  13 1869.27 537.601   4
   0  15  14 2414.91 625.132   4
   0 -15 -14 3287.84 591.620   2
   0 -15 -15 1899.20 457.314   2
   0 -16   2-328.149 176.355   1
   0 -16   2-76.6641 173.678   7
   0 -16   1 780.695 233.826   1
   0 -16   1 801.246 271.337   7
   0 -16   0 755.746 230.620   1
   0 -16  -1 2614.05 407.986   1
   0 -16  -2 373.922 155.802   1
   0 -16  -3 4682.26 521.578   1
   0 -16  -4 42.6382 89.7839   1
   0  16   4 419.429 298.726   4
   0 -16  -5 374.025 149.790   1
   0  16   5-35.0521 210.046   4
   0 -16  -6 1881.99 424.113   2
   0  16   6 932.601 348.091   4
   0  16   7 101.960 153.709   4
   0 -16  -7 744.832 297.723   2
   0  16   8 239.159 194.161   4
   0 -16  -8 456.227 162.165   2
   0  16   9 655.239 367.063   4
   0 -16  -9-168.870 179.268   2
   0  16  10 333.795 235.490   4
   0 -16 -10 263.535 222.181   2
   0  16  11 1562.53 479.297   4
   0 -16 -11 2905.34 543.160   2
   0  16  12 274.517 199.073   4
   0 -16 -12 1009.48 320.551   2
   0  16  13-19.9234 208.712   4
   0 -16 -13 198.066 218.763   2
   0 -17  -2 566.306 208.416   2
   0 -17  -3 8329.15 852.087   2
   0 -17  -4 285.825 203.411   2
   0  17   5 936.714 412.650   4
   0 -17  -5 548.698 236.472   2
   0  17   6 687.760 347.834   4
   0 -17  -6 240.015 202.888   2
   0 -17  -7 2554.11 506.538   2
   0  17   7 2571.52 625.663   4
   0  17   8 288.694 238.512   4
   0 -17  -8-59.9586 177.948   2
   0  17   9 1470.36 457.014   4
   0 -17  -9 1378.72 385.121   2
   0 -17 -10-211.803 184.180   2
   0  17  10-151.918 161.034   4
   0  17  11 1495.45 462.789   4
   0 -18  -3 1152.06 317.398   2
   0 -18  -4-101.062 120.916   2
   0  18   6-313.552 357.103   4
   0  18   7 65.9639 192.940   4
   0  18   8-29.0461 231.554   4
   0  18   9 4812.14 889.047   4
  -1  18   8 142.735 164.961   4
  -1  18   7 160.914 180.923   4
  -1  17  11-99.8157 261.009   4
  -1  17  10 281.499 242.288   4
  -1  17   9 3412.02 717.969   4
   1 -17  -9 4741.67 726.766   2
  -1  17   8 302.450 252.923   4
   1 -17  -8 569.470 247.455   2
   1 -17  -7 745.534 303.023   2
  -1  17   7 871.816 382.108   4
   1 -17  -6 278.270 200.680   2
  -1  17   6 1062.08 429.365   4
   1 -17  -5 140.322 196.480   2
   1 -17  -4 868.305 289.219   2
   1 -17  -3 2666.42 481.280   2
   1 -17  -2-60.5254 91.9435   2
  -1  16  12 4006.22 787.881   4
   1 -16 -12 5760.03 799.358   2
   1 -16 -11 179.182 133.546   2
  -1  16  11 717.979 365.164   4
  -1  16  10-145.828 202.112   4
   1 -16 -10 178.560 180.933   2
   1 -16  -9 433.297 223.396   2
  -1  16   9 255.615 293.361   4
   1 -16  -8 74.7675 145.285   2
  -1  16   8-241.776 287.297   4
  -1  16   7 1072.29 408.684   4
   1 -16  -7 1307.54 356.133   2
   1 -16  -6 2632.20 499.686   2
  -1  16   6 2060.19 538.726   4
   1 -16  -5 711.700 241.121   2
  -1  16   5 883.566 343.555   4
  -1  16   4 460.021 290.204   4
   1 -16  -4 419.823 176.695   2
   1 -16  -3 3780.77 564.330   2
   1 -16  -2 99.4527 101.562   2
   1 -16  -1 2574.54 438.718   2
   1 -16   0 787.615 255.693   7
   1 -16   1 1956.35 422.328   7
   1 -15 -14 573.941 276.547   2
   1 -15 -13 1533.56 408.762   2
  -1  15  13 859.772 422.786   4
  -1  15  12-373.482 179.201   4
   1 -15 -12-178.790 174.726   2
   1 -15 -11 2946.54 539.821   2
  -1  15  11 2134.61 577.353   4
   1 -15 -10 159.117 112.666   2
  -1  15  10 75.4741 212.883   4
  -1  15   9 1928.44 516.099   4
   1 -15  -9 2170.13 465.773   2
  -1  15   8 220.224 213.211   4
   1 -15  -8 760.168 275.350   2
   1 -15  -7 2725.68 496.976   2
  -1  15   7 2616.22 582.158   4
  -1  15   6 729.039 304.570   4
   1 -15  -6 1167.04 325.514   2
   1 -15  -5 2780.25 481.401   2
  -1  15   5 2583.60 554.364   4
  -1  15   4 1056.92 349.599   4
   1 -15  -4 1452.01 355.375   2
  -1  15   3 4018.94 671.389   4
   1 -15  -3 4196.22 562.345   2
   1 -15  -3 4513.62 539.724   7
   1 -15  -2 1113.18 280.393   7
   1 -15  -2 1010.48 270.754   2
   1 -15  -1 89.4339 117.202   2
   1 -15  -1 138.745 89.5189   7
   1 -15   0 405.249 172.170   7
   1 -15   1 899.971 292.496   7
   1 -15   2-108.276 128.592   7
   1 -15   3 370.658 170.181   7
   1 -14 -15 246.303 236.304   2
   1 -14 -14 696.235 292.430   2
  -1  14  14 669.443 348.490   4
   1 -14 -13 649.200 264.699   2
  -1  14  13 239.952 208.995   4
   1 -14 -12 4977.03 687.894   2
  -1  14  12 4617.37 807.842   4
   1 -14 -11 698.559 264.914   2
  -1  14  11 311.342 214.535   4
  -1  14  10-24.5184 153.433   4
   1 -14 -10 247.762 171.560   2
   1 -14  -9-43.5628 130.371   2
  -1  14   9-32.9471 201.215   4
  -1  14   8 3404.91 655.429   4
   1 -14  -8 3423.77 377.218   1
   1 -14  -8 3935.93 577.716   2
   1 -14  -7 648.813 171.294   1
  -1  14   7 90.7732 192.932   4
   1 -14  -7 696.650 250.613   2
   1 -14  -6 789.325 233.369   2
   1 -14  -6 710.631 188.389   7
   1 -14  -6 735.164 178.468   1
  -1  14   6 401.302 192.182   4
  -1  14   5-142.574 195.527   4
   1 -14  -5 31.4872 67.8458   7
   1 -14  -5 75.3709 103.193   2
   1 -14  -5 108.476 88.7660   1
   1 -14  -4 4237.35 485.662   7
   1 -14  -4 4028.16 421.845   1
   1 -14  -4 4073.34 542.673   2
  -1  14   4 3475.96 606.820   4
   1 -14  -3 1514.86 334.306   2
   1 -14  -3 1247.58 232.110   1
  -1  14   3 1092.80 353.486   4
   1 -14  -3 1258.81 259.149   7
  -1  14   2 5510.09 741.613   4
   1 -14  -2 5271.79 577.934   7
   1 -14  -2 4875.23 581.977   2
   1 -14  -2 5480.42 523.024   1
   1 -14  -1 1457.12 277.316   1
   1 -14  -1 1251.52 280.383   2
   1 -14  -1 1038.50 266.532   7
   1 -14   0 1890.80 325.187   1
   1 -14   0 1185.01 281.810   2
   1 -14   0 1214.42 295.311   7
   1 -14   1 4214.26 512.112   1
   1 -14   1 4870.40 637.627   7
   1 -14   2-5.86615 83.6701   1
   1 -14   2-86.9438 145.593   7
   1 -14   3-153.519 169.898   1
   1 -14   3 47.7518 114.474   7
   1 -14   4 2337.98 433.059   1
   1 -14   5 294.697 206.138   1
   1 -13 -16 2834.53 529.052   2
  -1  13  15 31.8430 164.000   4
   1 -13 -15-27.0192 121.641   2
  -1  13  14 5226.88 886.516   4
   1 -13 -14 6315.81 762.599   2
  -1  13  13 232.975 242.121   4
   1 -13 -13 845.092 297.078   2
  -1  13  12 890.350 330.047   4
   1 -13 -12 775.202 282.816   2
  -1  13  11 570.939 277.346   4
   1 -13 -11 424.772 219.665   2
   1 -13 -10 1492.04 356.429   2
  -1  13  10 1958.07 488.616   4
   1 -13  -9-8.30347 120.346   2
  -1  13   9-346.797 288.677   4
   1 -13  -8 7432.07 530.188   7
  -1  13   8 8586.86 971.453   4
   1 -13  -8 9389.78 848.320   2
   1 -13  -8 7465.69 552.228   1
   1 -13  -7 1417.68 231.507   7
  -1  13   7 1251.62 385.845   4
   1 -13  -7 1464.99 330.923   2
   1 -13  -7 1310.87 222.104   1
  -1  13   6 4192.07 646.523   4
   1 -13  -6 4398.21 562.165   2
   1 -13  -6 4108.94 389.781   1
   1 -13  -6 4340.59 435.478   7
   1 -13  -5 0.58210 87.9153   7
   1 -13  -5 161.994 163.901   2
  -1  13   5-38.6222 260.821   4
   1 -13  -5 45.4233 57.0054   1
   1 -13  -4 6714.84 672.675   2
   1 -13  -4 6975.06 529.892   1
  -1  13   4 7663.26 859.982   4
   1 -13  -4 6737.57 594.450   7
   1 -13  -3 537.329 202.971   7
  -1  13   3 374.950 160.964   4
   1 -13  -3 506.208 194.721   2
   1 -13  -3 404.467 142.501   1
  -1  13   2 6013.08 758.591   4
   1 -13  -2 7428.42 668.354   7
   1 -13  -2 7009.31 559.213   1
   1 -13  -1 35.0959 97.7492   7
   1 -13  -1 96.9069 101.238   1
   1 -13   0 398.194 155.944   1
   1 -13   0 158.186 100.488   2
   1 -13   0 285.522 167.409   7
   1 -13   1 891.852 221.703   1
   1 -13   1 1001.84 228.832   2
   1 -13   1 968.944 283.146   7
   1 -13   2 15.5561 87.2470   1
   1 -13   3 6325.08 649.985   1
   1 -13   4 9.52055 87.0497   1
   1 -13   5 98.4376 119.368   1
   1 -13   6 74.6706 138.398   1
  -1  12  16 1783.72 537.723   4
   1 -12 -16 2137.28 456.446   2
   1 -12 -15 1091.46 324.052   2
  -1  12  15 626.248 340.634   4
   1 -12 -14 4308.04 611.591   2
  -1  12  14 3474.11 658.503   4
   1 -12 -13 3948.60 575.102   2
  -1  12  13 4197.78 733.874   4
  -1  12  12 917.972 375.200   4
   1 -12 -12 765.969 260.133   2
  -1  12  11 140.441 149.699   4
   1 -12 -11 303.358 186.563   2
   1 -12 -10 5180.85 620.571   2
  -1  12  10 4837.24 746.697   4
  -1  12   9 5213.25 733.782   4
   1 -12  -9 5585.55 640.160   2
   1 -12  -9 4377.12 374.935   7
  -1  12   8 2462.75 522.420   4
   1 -12  -8 1638.54 227.432   7
   1 -12  -8 1986.20 381.106   2
   1 -12  -7 8653.12 576.154   7
   1 -12  -7 9460.23 589.208   1
   1 -12  -7 10212.4 832.680   2
  -1  12   7 8713.50 927.249   4
  -1  12   6 9309.09 962.844   4
   1 -12  -6 9289.22 584.639   1
   1 -12  -6 9922.43 815.332   2
   1 -12  -6 9883.52 636.228   7
   1 -12  -5 1249.15 277.938   2
  -1  12   5 1332.45 389.944   4
   1 -12  -5 1214.89 203.618   1
   1 -12  -5 1238.35 234.773   7
   1 -12  -4 2138.10 273.330   1
  -1  12   4 1290.19 367.806   4
   1 -12  -4 1856.68 297.426   7
   1 -12  -3-15.7939 59.6082   1
   1 -12  -3 41.7353 66.0106   7
  -1  12   3-171.019 173.215   4
   1 -12  -2 7680.93 555.222   1
   1 -12  -2 7694.12 652.154   7
  -1  12   2 7107.27 798.420   4
   1 -12  -1 238.919 117.009   1
   1 -12  -1 92.0329 102.052   7
  -1  12   1 129.286 163.599   4
   1 -12   0 3835.16 417.888   1
   1 -12   0 3185.36 457.800   7
   1 -12   1 569.745 199.980   7
   1 -12   1 385.630 140.904   1
   1 -12   2 1743.97 291.860   1
   1 -12   3 1020.60 250.639   1
   1 -12   4 2376.28 391.357   1
   1 -12   5 1076.52 278.821   1
   1 -12   6 2952.66 483.931   1
   1 -12   7 2589.67 475.711   1
  -1  11  17 824.045 427.810   4
  -1  11  16 254.451 208.390   4
   1 -11 -15 2550.50 461.310   2
  -1  11  15 3198.99 662.207   4
  -1  11  14 162.310 182.510   4
   1 -11 -14 341.793 174.991   2
   1 -11 -13 4428.29 594.232   2
  -1  11  13 4005.13 694.552   4
  -1  11  12 2643.45 553.858   4
   1 -11 -12 2606.41 439.934   2
  -1  11  11 4791.12 720.768   4
   1 -11 -11 5190.23 612.583   2
   1 -11 -10 3782.22 509.311   2
  -1  11  10 3067.89 569.424   4
   1 -11  -9 2127.89 382.239   2
  -1  11   9 1960.89 442.232   4
   1 -11  -8 78.3615 97.6083   2
   1 -11  -8 299.965 96.0755   7
  -1  11   8 121.601 157.128   4
  -1  11   7 11833.1 1034.43   4
   1 -11  -7 12978.4 896.095   2
   1 -11  -7 10088.1 597.303   7
   1 -11  -6 49616.0 1612.45   1
   1 -11  -6 53493.9 2046.42   2
   1 -11  -6 48498.5 1655.80   7
  -1  11   6 51416.4 2344.83   4
   1 -11  -5 618.118 145.827   7
   1 -11  -5 452.829 109.739   1
  -1  11   5 273.982 189.132   4
   1 -11  -4 2878.30 294.283   1
   1 -11  -4 3317.45 368.013   7
  -1  11   4 2190.17 414.747   4
  -1  11   3 6036.27 681.500   4
   1 -11  -3 5751.97 433.792   1
   1 -11  -3 5766.33 511.234   7
   1 -11  -2 174.298 105.190   1
  -1  11   2 41.6344 152.436   4
   1 -11  -2 148.421 107.362   7
   1 -11  -1 78.9662 105.056   7
  -1  11   1 3.61833 142.794   4
   1 -11  -1 45.8713 56.9671   1
   1 -11   0 1504.75 299.045   7
   1 -11   0 1591.76 244.727   1
   1 -11   1 2217.01 311.995   1
   1 -11   2 348.194 129.872   1
   1 -11   3 1061.69 229.479   1
   1 -11   4 2138.34 354.241   1
   1 -11   5 252.873 132.231   1
   1 -11   6 5864.59 650.175   1
   1 -11   7 397.597 183.627   1
   1 -11   8 1300.06 339.357   1
  -1  10  17 394.456 200.633   4
  -1  10  16 851.057 402.439   4
  -1  10  15 904.795 375.812   4
   1 -10 -14 92.4346 121.552   2
  -1  10  14-74.4438 171.413   4
   1 -10 -13 5286.68 616.415   2
  -1  10  13 4934.33 745.872   4
  -1  10  12 1318.54 399.458   4
   1 -10 -12 1513.65 335.271   2
  -1  10  11 2507.68 491.473   4
   1 -10 -11 2451.92 415.152   2
  -1  10  10 8053.54 892.902   4
   1 -10 -10 8634.79 739.890   2
   1 -10  -9 474.426 195.395   2
  -1  10   9-84.1831 118.189   4
   1 -10  -8 3352.49 300.627   7
   1 -10  -8 3923.87 463.877   2
  -1  10   8 3740.04 562.835   4
   1 -10  -7 5460.77 551.857   2
  -1  10   7 5161.27 661.764   4
   1 -10  -7 3658.10 327.685   7
   1 -10  -6-14.1006 55.9357   7
   1 -10  -6-60.4874 106.680   2
  -1  10   6 49.1137 152.356   4
  -1  10   5-140.104 179.063   4
   1 -10  -5 84.9487 86.3455   7
   1 -10  -5 61.3774 72.4800   1
  -1  10   4 1485.27 344.046   4
   1 -10  -4 1271.41 213.280   7
   1 -10  -4 1373.56 188.201   1
   1 -10  -3 4336.88 345.121   1
   1 -10  -3 4332.75 405.961   7
  -1  10   3 3391.01 491.494   4
   1 -10  -2 343.143 105.720   1
   1 -10  -2 319.831 127.342   7
  -1  10   2 346.185 173.163   4
  -1  10   1 20068.1 1187.47   4
   1 -10  -1 19285.3 864.038   1
   1 -10  -1 17669.2 1001.08   7
   1 -10   0 2151.29 277.603   1
  -1  10   0 2205.07 378.256   4
   1 -10   0 2280.42 336.089   7
   1 -10   1 2387.98 303.394   1
   1 -10   2 966.477 195.990   1
   1 -10   3 646.166 174.776   1
   1 -10   4 1932.02 316.233   1
   1 -10   5 2553.84 384.650   1
   1 -10   6 3211.73 455.757   1
   1 -10   7 527.479 223.561   1
   1 -10   8 527.054 181.456   1
   1 -10   9 152.712 121.290   1
  -1   9  17 2867.59 613.934   4
  -1   9  16 467.637 253.622   4
  -1   9  15 2915.91 599.380   4
   1  -9 -14 1530.80 339.621   2
  -1   9  14 1285.37 251.249   3
  -1   9  14 1703.10 470.065   4
   1  -9 -13 3749.88 510.878   2
  -1   9  13 3023.56 371.356   3
  -1   9  13 2408.80 508.373   4
  -1   9  12 577.198 153.383   3
  -1   9  12 472.544 260.897   4
   1  -9 -12 1059.35 277.800   2
  -1   9  11 12436.2 1070.49   4
   1  -9 -11 11569.3 855.766   2
  -1   9  11 10391.3 630.358   3
   1  -9 -10 3034.65 415.504   2
  -1   9  10 4401.88 612.885   4
  -1   9  10 3318.48 304.899   3
   1  -9  -9 4668.09 502.918   2
  -1   9   9 4574.95 614.067   4
  -1   9   9 3757.24 298.007   3
  -1   9   8 5734.09 326.738   3
   1  -9  -8 7205.00 614.925   2
  -1   9   8 6716.70 737.829   4
   1  -9  -7 15940.1 694.180   7
   1  -9  -7 17858.5 978.513   2
  -1   9   7 17899.6 1172.90   4
  -1   9   7 14429.6 488.633   3
   1  -9  -6 26911.5 1234.28   2
   1  -9  -6 25355.7 962.882   7
  -1   9   6 24500.9 1410.61   4
   1  -9  -5 49.5642 38.8398   1
   1  -9  -5 50.2260 56.9152   7
  -1   9   5 220.199 180.271   4
   1  -9  -4 1733.04 203.431   1
  -1   9   4 1642.40 323.438   4
   1  -9  -4 1394.57 208.026   7
   1  -9  -3 6341.06 475.699   7
   1  -9  -3 6095.27 395.619   1
  -1   9   3 6228.06 644.350   4
   1  -9  -2 19916.5 935.011   7
   1  -9  -2 16518.4 605.716   3
   1  -9  -2 19477.8 781.186   1
  -1   9   2 18630.0 1099.53   4
   1  -9  -1 12246.7 617.807   1
   1  -9  -1 11379.9 735.994   7
  -1   9   1 11681.6 835.839   4
  -1   9   0-56.9903 97.7539   4
   1  -9   0 78.2866 60.1944   1
   1  -9   1 3880.99 366.545   1
   1  -9   2 8358.66 575.898   1
   1  -9   3 7196.55 562.882   1
   1  -9   4 1833.92 291.808   1
   1  -9   5 102.854 92.2837   1
   1  -9   6 3541.92 457.233   1
   1  -9   7 284.286 165.433   1
   1  -9   8 5400.29 625.528   1
   1  -9   9-108.876 181.145   1
   1  -9  10-12.5765 159.968   1
  -1   8  18 1861.90 523.923   4
  -1   8  17 4104.40 728.072   4
  -1   8  16 160.386 286.064   4
  -1   8  15 3575.76 618.950   4
  -1   8  14 576.912 284.863   4
  -1   8  13 3854.02 637.964   4
   1  -8 -13 4337.72 525.110   2
   1  -8 -12 720.051 203.340   2
  -1   8  12 760.559 294.234   4
  -1   8  11 6972.42 769.710   4
  -1   8  11 6307.71 493.124   3
   1  -8 -11 8437.89 698.513   2
  -1   8  10 674.686 144.229   3
  -1   8  10 896.642 249.808   4
   1  -8 -10 872.900 204.785   2
   1  -8  -9 12400.3 803.821   2
  -1   8   9 10906.9 570.099   3
  -1   8   9 12489.0 974.868   4
  -1   8   8 25.6687 122.972   4
  -1   8   8 30.4122 40.4709   3
   1  -8  -8-76.5981 85.9205   2
  -1   8   7 212.593 52.8813   3
   1  -8  -7 297.829 92.0118   7
   1  -8  -7 351.310 122.327   2
  -1   8   7 140.465 131.555   4
   1  -8  -6 2257.47 219.976   7
  -1   8   6 1980.41 130.628   3
  -1   8   6 1903.72 353.356   4
   1  -8  -6 2397.45 315.438   2
   1  -8  -5 13850.6 785.035   2
  -1   8   5 13543.2 935.249   4
   1  -8  -5 13522.0 629.491   7
  -1   8   4 6488.19 604.762   4
   1  -8  -4 6731.98 434.498   7
   1  -8  -4 6291.61 373.171   1
   1  -8  -3 9983.21 486.705   1
   1  -8  -3 9760.97 565.215   7
  -1   8   3 10795.5 792.628   4
   1  -8  -2 25268.2 782.008   3
  -1   8   2 27204.8 1307.04   4
   1  -8  -2 27799.8 1106.57   7
   1  -8  -2 29801.2 963.803   1
   1  -8  -1 2379.38 307.297   7
  -1   8   1 2627.82 353.339   4
   1  -8  -1 2751.28 249.875   1
   1  -8   0 1533.72 197.789   1
  -1   8   0 1585.90 285.793   4
   1  -8   1 28976.6 1087.67   1
   1  -8   2 7380.57 505.763   1
   1  -8   3-16.0757 74.3942   1
   1  -8   4 246.523 136.674   1
   1  -8   5 3984.72 435.565   1
   1  -8   6 2831.76 391.846   1
   1  -8   7 455.097 194.005   1
   1  -8   8 2589.30 413.388   1
   1  -8   9 4404.58 576.954   1
   1  -8  10 870.759 289.859   1
   1  -8  11 260.914 203.739   1
  -1   7  18 1657.82 445.483   4
  -1   7  17 2844.44 629.547   4
  -1   7  16-44.9354 196.049   4
  -1   7  15 5393.32 789.986   4
  -1   7  14 2671.34 509.725   4
  -1   7  13 10380.1 993.769   4
  -1   7  12 10227.6 947.654   4
   1  -7 -12 10854.1 796.850   2
  -1   7  11 8664.61 880.288   4
   1  -7 -11 9498.64 721.899   2
   1  -7 -10 648.449 194.903   2
  -1   7  10 1158.98 305.204   4
   1  -7  -9 23882.3 1141.31   2
  -1   7   9 22499.7 1314.56   4
  -1   7   8 1738.23 348.848   4
   1  -7  -8 2206.39 316.636   2
  -1   7   8 2051.60 223.230   3
   1  -7  -7 48108.5 1707.45   2
  -1   7   7 47392.8 1366.30   3
  -1   7   7 47141.7 1945.33   4
   1  -7  -6 905.132 185.337   2
  -1   7   6 957.867 107.168   3
   1  -7  -6 1069.98 151.999   7
  -1   7   6 1279.46 259.086   4
   1  -7  -5 4796.64 411.501   2
   1  -7  -5 4542.44 313.385   7
  -1   7   5 4272.19 484.089   4
  -1   7   5 4046.55 178.590   3
  -1   7   4 10928.7 774.556   4
   1  -7  -4 11006.8 553.772   7
   1  -7  -3 13217.6 629.647   7
  -1   7   3 12957.4 822.295   4
   1  -7  -3 12990.9 539.672   1
  -1   7   2 2787.50 367.375   4
   1  -7  -2 2434.43 265.753   7
   1  -7  -2 2549.58 212.034   1
   1  -7  -2 2379.97 148.394   3
  -1   7   1 13858.1 814.599   4
   1  -7  -1 14195.1 734.936   7
   1  -7  -1 13649.9 580.235   1
   1  -7   0 45799.9 1372.68   1
  -1   7   0 43605.1 1625.57   4
  -1   7  -1 31886.1 1288.83   4
   1  -7   1 28630.6 1036.54   1
   1  -7   2 561.760 126.705   1
   1  -7   3 14711.8 750.213   1
   1  -7   4 37662.4 1424.89   1
   1  -7   5 4257.21 429.331   1
   1  -7   6 67.4225 103.965   1
   1  -7   7-1.20941 89.0781   1
   1  -7   8-31.7303 95.5086   1
   1  -7   9 697.784 223.398   1
   1  -7  10 1380.00 321.906   1
   1  -7  11 924.154 303.493   1
   1  -7  12 99.8681 103.469   1
  -1   6  18 565.771 269.982   4
  -1   6  17 77.1032 125.742   4
  -1   6  16 1061.59 338.033   4
  -1   6  15 2756.18 520.477   4
  -1   6  14 2312.79 457.633   4
  -1   6  13 8917.62 918.751   4
  -1   6  12 267.363 186.942   4
   1  -6 -11 14939.8 899.101   2
  -1   6  11 15626.8 1097.59   4
  -1   6  10 4898.20 581.607   4
   1  -6 -10 4596.56 463.519   2
  -1   6   9 4110.24 534.399   4
   1  -6  -9 4064.36 418.320   2
   1  -6  -8 2085.67 297.761   2
  -1   6   8 1764.85 336.783   4
  -1   6   7 13516.4 884.392   4
   1  -6  -7 13508.2 743.788   2
  -1   6   6 3155.45 396.913   4
   1  -6  -6 3498.09 344.610   2
  -1   6   6 2996.77 221.323   3
   1  -6  -6 3190.48 251.285   7
   1  -6  -5 14009.1 719.418   2
  -1   6   5 13059.5 619.347   7
  -1   6   5 13945.9 864.676   4
   1  -6  -5 13349.4 569.067   7
  -1   6   5 14258.8 476.530   3
  -1   6   4 3563.97 400.210   4
   1  -6  -4 3552.42 331.495   2
   1  -6  -4 3470.53 266.445   7
  -1   6   4 3301.85 284.709   7
  -1   6   3 16881.9 902.853   4
   1  -6  -3 16546.4 679.359   7
  -1   6   2 101.561 95.6947   4
   1  -6  -2-14.2428 52.5672   7
   1  -6  -2 19.9307 30.8883   1
   1  -6  -1 36826.1 1256.90   7
  -1   6   1 37306.0 1390.42   4
   1  -6  -1 36267.3 1075.41   1
   1  -6   0 28603.5 1177.33   4
  -1   6   0 29578.9 1173.55   4
   1  -6   0 30323.5 959.705   1
   1  -6   1 5404.16 348.949   1
  -1   6  -1 6512.59 481.802   4
   1  -6   1 5326.32 451.628   4
   1  -6   2 328.079 87.5825   1
   1  -6   2 309.273 104.032   4
   1  -6   3 48510.6 1535.21   1
   1  -6   3 45231.1 1599.70   4
   1  -6   4 599.038 139.870   1
   1  -6   4 377.183 104.303   4
   1  -6   5 31.4083 53.3549   4
   1  -6   5 188.570 87.1894   1
   1  -6   6 939.193 208.517   1
   1  -6   7 3920.49 445.317   1
   1  -6   8 2166.11 350.886   1
   1  -6   9 8075.49 733.167   1
   1  -6  10 1534.22 344.854   1
   1  -6  11 3059.40 495.427   1
   1  -6  12 288.438 182.327   1
   1  -6  13 287.959 205.184   1
  -1   5  18 450.225 249.189   4
  -1   5  17 2020.59 472.405   1
  -1   5  17 1658.81 406.284   4
  -1   5  16 2300.07 472.524   1
  -1   5  16 2234.49 474.629   4
  -1   5  15 964.595 318.782   4
  -1   5  15 656.752 243.402   1
  -1   5  14 6088.98 743.189   4
  -1   5  14 5118.75 633.775   1
  -1   5  13 3538.76 547.909   4
  -1   5  13 3823.95 531.513   1
   1  -5 -13 3360.81 350.510   5
   1  -5 -12 1467.36 217.339   5
  -1   5  12 1205.77 273.543   1
  -1   5  12 1014.89 266.902   4
   1  -5 -11 84.1129 63.9690   5
  -1   5  11 330.998 169.986   1
  -1   5  11 427.989 209.606   4
   1  -5 -10 4549.95 443.690   2
  -1   5  10 4798.28 552.243   4
   1  -5 -10 4499.10 373.253   5
  -1   5  10 5411.90 521.959   1
  -1   5   9 2570.25 389.559   4
   1  -5  -9 2416.84 261.783   5
   1  -5  -9 2822.13 334.599   2
   1  -5  -8 4408.22 399.705   2
  -1   5   8 3530.92 451.928   4
   1  -5  -7 1634.12 237.391   2
  -1   5   7 1510.54 289.149   4
   1  -5  -6 814.510 159.363   2
  -1   5   6 685.116 210.915   4
   1  -5  -5 141443. 3771.41   1
  -1   5   5 149306. 3675.20   7
   1  -5  -5 153396. 3854.44   2
   1  -5  -5 154423. 3616.78   7
  -1   5   5 156408. 4084.85   4
  -1   5   4 193707. 4307.67   3
  -1   5   4 185456. 4552.11   7
   1  -5  -4 199695. 4702.04   2
   1  -5  -4 193241. 4481.39   7
  -1   5   4 192331. 4908.46   4
  -1   5   3 28629.2 1201.58   4
  -1   5   3 29050.8 999.020   7
   1  -5  -3 30703.9 960.752   7
  -1   5   2 43033.7 1476.99   4
   1  -5  -2 44101.9 1279.84   7
   1  -5  -2 38495.6 1392.65   4
   1  -5  -2 42040.3 1129.27   1
   1  -5  -1 46367.7 1224.28   1
  -1   5   1 46966.9 1526.54   4
   1  -5  -1 45915.7 1405.98   7
   1  -5  -1 41481.3 1456.95   4
   1  -5   0 1508.43 146.967   1
  -1   5   0 1237.18 139.526   1
  -1   5   0 1329.46 189.808   4
   1  -5   0 1410.85 203.026   4
  -1   5  -1 36523.7 1238.49   4
   1  -5   1 34217.1 1231.29   4
   1  -5   1 35460.9 1078.01   1
   1  -5   2 2692.82 286.223   4
   1  -5   2 3247.95 272.108   1
   1  -5   3 14395.4 662.230   1
   1  -5   3 13481.9 684.021   4
   1  -5   4 2205.78 265.025   1
   1  -5   4 1560.80 220.475   4
   1  -5   5 29627.8 1146.45   1
   1  -5   5 22547.8 965.307   4
   1  -5   6 1677.42 229.120   4
   1  -5   6 2912.61 351.016   1
   1  -5   7 16239.1 502.406   2
   1  -5   7 19964.3 1020.59   1
   1  -5   8 1051.36 246.165   1
   1  -5   9 9048.36 751.297   1
   1  -5  10 678.604 217.415   1
   1  -5  11 5183.91 621.852   1
   1  -5  12-206.443 185.266   1
   1  -5  13 928.327 312.682   1
  -1   4  18 1555.00 425.099   4
  -1   4  17 122.923 147.103   1
  -1   4  17 279.407 231.617   4
  -1   4  16 1504.23 392.359   4
  -1   4  16 1214.26 329.194   1
  -1   4  15 379.788 213.305   4
  -1   4  15 317.553 238.616   1
  -1   4  14 857.617 294.236   4
  -1   4  14 1077.16 289.851   1
   1  -4 -13 5608.68 459.371   5
  -1   4  13 5450.62 639.984   1
  -1   4  13 5702.25 662.547   4
   1  -4 -12 1543.18 224.611   5
  -1   4  12 1761.93 376.434   4
  -1   4  12 1624.62 323.485   1
  -1   4  11 268.424 113.687   4
   1  -4 -11 51.5124 53.8965   5
  -1   4  11 152.454 127.200   1
   1  -4 -10 7985.35 507.146   5
  -1   4  10 10282.3 783.692   4
  -1   4  10 8893.38 709.450   1
  -1   4   9 48991.7 1929.08   4
   1  -4  -9 46111.9 1497.56   5
  -1   4   9 48538.8 1780.27   1
  -1   4   8 2391.92 357.547   4
   1  -4  -8 2851.57 314.721   2
  -1   4   8 2808.58 327.807   1
   1  -4  -8 2951.76 278.028   5
   1  -4  -7 10000.6 519.084   5
   1  -4  -7 9933.94 586.844   2
  -1   4   7 9641.84 609.057   1
  -1   4   7 9483.32 667.224   4
  -1   4   6 3767.39 389.186   4
   1  -4  -6 4277.28 353.755   2
   1  -4  -6 4356.70 314.091   5
   1  -4  -5 10895.9 558.357   1
  -1   4   5 11293.8 512.402   7
  -1   4   5 11132.7 558.059   5
  -1   4   5 11567.8 678.600   4
   1  -4  -5 11198.7 571.264   2
  -1   4   4 6746.91 409.226   5
   1  -4  -4 6054.19 370.429   1
   1  -4  -4 6325.70 323.299   7
  -1   4   4 5906.86 339.494   7
  -1   4   4 5920.94 464.558   4
   1  -4  -4 6478.96 403.720   2
   1  -4  -3 225313. 5018.91   7
  -1   4   3 223668. 5335.86   4
  -1   4   3 236134. 5218.23   5
  -1   4   3 219817. 5078.10   7
   1  -4  -3 211094. 5280.21   4
   1  -4  -3 223579. 5169.56   2
  -1   4   2 180121. 4335.60   7
   1  -4  -2 179761. 4471.75   4
   1  -4  -2 194209. 4309.90   7
  -1   4   2 186319. 4526.25   4
   1  -4  -1 12658.3 595.441   4
   1  -4  -1 13286.7 442.094   1
   1  -4  -1 13984.9 563.635   7
  -1   4   1 13451.5 635.681   4
   1  -4   0 568.152 133.881   4
   1  -4   0 873.969 106.197   1
  -1   4   0 564.390 92.4153   1
  -1   4   0 574.177 131.774   4
  -1   4  -1 45891.9 1265.12   1
  -1   4  -1 44897.4 1351.79   4
   1  -4   1 44618.9 1236.16   1
   1  -4   1 43811.5 1357.68   4
   1  -4   2 45827.6 1327.85   1
   1  -4   2 46045.9 1386.30   4
  -1   4  -2 44522.8 1329.38   1
   1  -4   3 6511.81 398.304   4
   1  -4   3 7614.21 431.175   1
   1  -4   4 25337.8 955.524   4
   1  -4   4 31963.2 1094.96   1
   1  -4   5 7201.77 500.859   1
   1  -4   6 12112.8 725.838   1
   1  -4   7 10406.7 707.113   1
   1  -4   8 1818.28 334.408   1
   1  -4   9 12949.8 892.066   1
   1  -4  10 483.953 174.164   1
   1  -4  11 6986.83 722.801   1
   1  -4  12 97.7116 164.291   1
   1  -4  13 1310.80 330.490   1
   1  -4  14 398.160 215.748   1
  -1   3  17 2368.08 476.216   4
  -1   3  17 1812.68 450.820   1
  -1   3  16 1269.43 373.315   1
  -1   3  16 879.407 291.703   4
  -1   3  15 285.047 200.259   4
  -1   3  15 73.3315 194.781   1
  -1   3  14 5380.99 668.930   4
  -1   3  14 5637.09 688.391   1
   1  -3 -13 4435.26 410.426   5
  -1   3  13 5066.10 610.387   4
  -1   3  13 4536.24 594.031   1
   1  -3 -12 2633.39 304.330   5
  -1   3  12 3042.03 455.941   1
  -1   3  12 3211.07 483.259   4
  -1   3  11 6133.23 623.938   4
   1  -3 -11 6387.47 456.970   5
  -1   3  11 6496.03 629.243   1
  -1   3  10 17354.0 1015.81   4
  -1   3  10 15862.4 953.817   1
   1  -3 -10 14576.3 711.063   5
  -1   3   9 8052.12 647.258   4
  -1   3   9 7652.39 628.803   1
   1  -3  -9 7363.04 462.472   5
   1  -3  -8 3987.62 312.045   5
  -1   3   8 4450.83 463.146   4
  -1   3   8 4083.34 404.441   1
  -1   3   7 12271.6 683.146   1
   1  -3  -7 12698.4 641.927   2
   1  -3  -7 11738.0 560.211   5
  -1   3   7 13231.4 767.472   4
  -1   3   6 19965.2 791.555   6
  -1   3   6 23194.8 1014.95   4
   1  -3  -6 21539.7 851.325   2
  -1   3   6 20200.9 872.714   1
   1  -3  -6 20528.4 771.885   5
   1  -3  -5 64053.1 1731.11   5
   1  -3  -5 67492.7 1821.00   2
  -1   3   5 66649.2 1839.44   1
  -1   3   5 63770.2 1762.76   6
  -1   3   5 60867.2 1687.14   7
   1  -3  -5 62392.1 1799.54   1
  -1   3   5 58940.1 1753.91   8
  -1   3   5 64503.8 1957.43   4
  -1   3   4 24080.2 790.492   7
  -1   3   4 22789.2 930.353   4
   1  -3  -4 22532.2 813.277   1
  -1   3   4 25045.3 844.981   5
   1  -3  -4 24505.2 810.506   5
   1  -3  -4 23212.6 838.279   2
   1  -3  -3 554031. 11990.0   2
  -1   3   3 539461. 11892.9   7
   1  -3  -3 515539. 12059.3   4
  -1   3   3 528494. 12119.8   4
   1  -3  -3 517909. 11900.1   1
  -1   3   3 557933. 12002.1   5
   1  -3  -3 541344. 11851.0   7
  -1   3   2 753502. 17211.0   4
  -1   3   2 768278. 17025.4   7
   1  -3  -2 792229. 16990.6   7
   1  -3  -2 796328. 17085.7   2
   1  -3  -2 748562. 17148.7   4
   1  -3  -1 4012.26 295.887   4
   1  -3  -1 4400.01 263.647   7
  -1   3   1 3208.28 254.961   7
   1  -3  -1 4099.08 178.239   1
  -1   3   1 3849.35 298.382   4
   1  -3  -1 3576.95 244.065   2
   1  -3   0 73094.1 1901.79   4
  -1   3   0 74061.7 1770.83   1
  -1   3   0 74235.5 1932.37   4
   1  -3   0 74435.3 1761.37   1
   1  -3   1 3024.19 192.938   1
   1  -3   1 2929.30 217.465   4
  -1   3  -1 3461.06 232.092   4
  -1   3  -1 3225.38 200.708   1
   1  -3   2 45646.0 1284.19   4
   1  -3   2 47326.7 1291.88   1
  -1   3  -2 44558.7 1291.41   1
   1  -3   3 109092. 2608.42   1
   1  -3   3 95148.0 2480.51   4
   1  -3   4 70490.7 1999.70   1
   1  -3   5 3514.18 327.128   1
   1  -3   6 264.728 133.502   1
   1  -3   7 26511.6 1179.09   1
   1  -3   8 65.1633 124.148   1
   1  -3   9 9356.15 736.893   1
   1  -3  10 12400.1 888.016   1
   1  -3  10 11014.6 655.369   4
   1  -3  11 11065.0 891.661   1
   1  -3  12-212.279 178.049   1
   1  -3  13 2799.39 483.070   1
   1  -3  14 169.194 182.523   1
   1  -3  15 661.159 247.875   1
  -1   2  17-41.3937 154.488   1
  -1   2  16 2741.86 515.326   1
  -1   2  16 2925.49 514.609   4
  -1   2  15 406.137 222.227   4
  -1   2  15 428.411 243.122   1
  -1   2  14 9876.53 880.906   4
  -1   2  14 9790.76 918.166   1
  -1   2  13 293.747 191.774   1
  -1   2  13 110.040 133.153   4
  -1   2  12 25884.6 1401.38   4
  -1   2  12 24096.7 1394.60   1
   1  -2 -12 29944.2 1319.36   8
   1  -2 -11 33662.6 1351.64   8
   1  -2 -11 30375.8 1193.09   6
  -1   2  11 28472.5 1444.85   1
  -1   2  11 30077.1 1440.80   4
  -1   2  10 264.993 145.147   4
  -1   2  10 209.887 148.983   1
   1  -2 -10 119.472 98.5791   8
   1  -2 -10 115.745 53.3831   6
   1  -2  -9 10392.7 612.940   8
  -1   2   9 9314.25 689.990   1
  -1   2   9 9995.61 699.387   4
   1  -2  -9 9130.67 533.614   6
  -1   2   8 15332.7 830.228   1
   1  -2  -8 15651.5 691.716   6
   1  -2  -8 15042.5 725.256   8
  -1   2   8 15932.2 863.664   4
  -1   2   7 19061.5 905.395   1
  -1   2   7 19520.5 943.405   4
   1  -2  -7 18346.1 744.328   6
  -1   2   6 11035.1 591.757   1
   1  -2  -6 10944.1 506.591   6
  -1   2   6 11406.2 623.881   4
  -1   2   6 9831.80 524.106   8
  -1   2   6 9383.27 486.799   2
   1  -2  -5 1636.80 199.098   1
  -1   2   5 1760.71 176.989   6
  -1   2   5 1483.89 168.530   8
  -1   2   5 1266.06 156.091   2
  -1   2   5 1583.44 205.550   4
  -1   2   5 1472.28 190.574   1
   1  -2  -4 3174.02 247.519   1
  -1   2   4 3426.39 243.878   6
  -1   2   4 4011.57 280.506   1
  -1   2   4 4059.78 323.296   4
   1  -2  -4 3125.88 264.163   2
  -1   2   4 2809.72 231.037   2
  -1   2   4 3268.42 238.099   8
   1  -2  -4 3396.25 231.447   5
   1  -2  -3 237317. 5447.38   5
   1  -2  -3 221618. 5428.38   1
  -1   2   3 247254. 5592.73   4
  -1   2   3 234763. 5476.02   6
  -1   2   3 237047. 5461.05   1
  -1   2   3 230093. 5421.93   7
   1  -2  -3 226545. 5492.41   2
  -1   2   2 2125.79 173.367   2
  -1   2   2 2081.50 154.772   7
  -1   2   2 2096.86 189.855   4
   1  -2  -2 2071.46 146.023   7
   1  -2  -2 1783.05 135.361   1
   1  -2  -2 1953.34 175.301   2
  -1   2   2 1937.11 170.822   5
   1  -2  -2 1912.57 163.014   5
   1  -2  -1 144978. 3348.34   4
  -1   2   1 150933. 3377.48   4
   1  -2  -1 153550. 3308.21   7
  -1   2   1 139229. 3321.26   2
   1  -2  -1 146875. 3332.35   2
  -1   2   1 142511. 3316.72   7
   1  -2   0 37653.9 1045.59   4
   1  -2   0 38669.3 1040.08   2
  -1   2   0 40660.7 1073.50   4
   1  -2   0 39458.4 952.131   1
   1  -2   0 41269.6 1101.67   7
  -1   2   0 39910.6 954.408   1
   1  -2   1 24462.1 697.895   1
   1  -2   1 23904.3 685.740   2
   1  -2   1 25610.2 703.375   4
  -1   2  -1 25061.1 704.428   1
  -1   2  -1 25798.2 706.814   4
  -1   2  -2 14420.9 516.672   1
   1  -2   2 14429.8 518.481   1
   1  -2   2 13281.3 448.152   4
  -1   2  -3 3101.53 239.320   1
   1  -2   3 2993.43 249.320   1
   1  -2   4 34415.9 1155.23   1
   1  -2   5 54.7030 81.5257   1
   1  -2   6 15413.4 786.896   1
   1  -2   7 5667.54 481.341   1
   1  -2   8 8495.95 639.329   1
   1  -2   9 1524.49 279.930   1
   1  -2  10 87.5183 117.171   1
   1  -2  10-30.5038 80.9046   4
   1  -2  11 2586.99 412.063   1
   1  -2  11 2437.93 305.105   4
   1  -2  12 6457.95 701.089   1
   1  -2  13 2426.57 452.455   1
   1  -2  14 856.212 285.502   1
  -1   2 -14 740.389 293.556   8
  -1   2 -15 3423.56 554.459   8
   1  -2  15 2875.04 544.228   1
  -1   1  16 201.256 212.568   1
  -1   1  16 329.789 181.072   4
  -1   1  15 918.385 326.405   1
  -1   1  15 323.404 161.363   4
  -1   1  14 2620.74 475.410   1
   1  -1 -14 3452.73 464.662   8
  -1   1  14 2315.36 419.601   4
   1  -1 -13 1675.84 300.471   8
  -1   1  13 1675.18 330.491   4
  -1   1  13 980.887 251.151   1
   1  -1 -13 1415.12 241.527   6
   1  -1 -12 8032.85 632.982   8
  -1   1  12 6861.54 640.712   4
  -1   1  12 6819.59 688.702   1
   1  -1 -12 6756.35 520.895   6
   1  -1 -11 3966.83 370.211   6
  -1   1  11 3749.79 483.608   1
   1  -1 -11 4451.57 438.582   8
  -1   1  11 3871.20 455.612   4
   1  -1 -10 7777.10 568.950   8
  -1   1  10 7653.07 646.294   1
   1  -1 -10 7712.68 503.423   6
  -1   1  10 6913.64 601.753   4
   1  -1  -9 5322.96 393.005   6
  -1   1   9 5442.67 526.250   1
   1  -1  -9 5764.42 455.195   8
  -1   1   9 6107.08 536.041   4
   1  -1  -8 27843.2 998.201   6
   1  -1  -8 28032.4 1062.17   8
  -1   1   8 27700.6 1199.98   1
  -1   1   7 2165.81 220.141   2
   1  -1  -7 2067.88 259.912   8
   1  -1  -7 2673.97 246.261   6
  -1   1   7 2995.32 349.876   1
  -1   1   6 22275.1 822.278   2
   1  -1  -6 25850.8 883.512   8
   1  -1  -6 24300.5 838.539   6
  -1   1   6 26137.2 1008.42   1
  -1   1   5 24131.6 900.951   1
   1  -1  -5 23639.7 789.939   6
   1  -1  -5 23063.4 780.875   8
  -1   1   5 22064.5 780.343   2
   1  -1  -4 2120.01 179.967   8
   1  -1  -4 2344.71 190.968   6
  -1   1   4 2126.42 183.303   2
  -1   1   4 2056.32 183.931   8
   1  -1  -4 2435.23 216.284   1
  -1   1   4 2092.48 209.767   1
  -1   1   3 58553.1 1501.27   1
  -1   1   3 53638.2 1470.53   2
   1  -1  -3 57536.6 1491.02   1
   1  -1  -3 58347.8 1470.78   6
  -1   1   3 57166.8 1486.09   6
  -1   1   3 54533.4 1427.79   8
  -1   1   2 561.960 76.4950   1
  -1   1   2 505.146 80.2085   7
  -1   1   2 448.960 77.0632   6
   1  -1  -2 425.514 72.1900   1
  -1   1   2 385.399 70.0730   2
   1  -1  -2 474.881 77.5992   6
   1  -1   1 397.444 47.3110   2
  -1   1  -1 401.427 51.5361   1
  -1   1  -2 2490.93 174.472   1
   1  -1   2 2436.92 181.929   1
  -1   1  -3 28951.0 936.142   1
   1  -1   3 30605.5 947.823   1
  -1   1  -4 38994.1 1234.42   1
   1  -1   4 40715.0 1254.33   1
   1  -1   5 23719.7 929.380   1
   1  -1   6 19995.2 897.272   1
   1  -1   7 17655.7 895.630   1
   1  -1   8 8015.92 501.947   4
   1  -1   8 8300.66 629.750   1
   1  -1   9 18711.9 1028.60   1
   1  -1   9 18828.4 856.819   4
   1  -1  10 28.6825 76.2978   4
   1  -1  10 57.2090 110.295   1
   1  -1  11 5010.60 474.423   4
   1  -1  11 5745.30 611.253   1
   1  -1  12 7666.51 627.755   4
   1  -1  12 7680.80 745.438   1
   1  -1  13 416.574 211.349   1
  -1   1 -13 356.788 147.645   8
  -1   1 -14 979.167 293.915   8
   1  -1  14 1074.38 332.319   1
  -1   1 -15 549.579 226.344   8
   1  -1  15 192.779 184.387   1
   1  -1  16 485.736 285.737   1
  -1   0  16 2090.12 486.064   1
  -1   0  15 1421.55 333.352   4
  -1   0  15 1851.72 432.312   1
  -1   0  14 2365.72 413.509   4
  -1   0  14 2557.77 484.368   1
   1   0 -14 2738.86 410.054   8
  -1   0  13 3345.29 450.371   4
   1   0 -13 3102.52 434.788   8
  -1   0  13 2864.71 467.151   1
   1   0 -12 57.9169 81.4764   8
   1   0 -12 161.584 98.4854   6
  -1   0  12 246.508 197.751   1
  -1   0  12 254.684 147.128   4
  -1   0  11 767.422 218.797   1
   1   0 -11 892.317 186.896   6
   1   0 -11 964.713 211.470   8
  -1   0  11 533.718 174.844   4
   1   0 -10 7622.72 573.761   8
   1   0 -10 7260.15 505.084   6
  -1   0  10 6233.40 607.880   1
   1   0  -9 2947.26 287.666   6
   1   0  -9 2913.00 318.290   8
  -1   0   9 2740.24 362.378   1
   1   0  -8 36627.6 1173.61   6
   1   0  -8 36037.5 1235.11   8
  -1   0   8 37360.4 1414.89   1
  -1   0   7 565.275 168.813   1
  -1   0   7 199.043 70.7321   2
   1   0  -7 191.933 92.6127   8
   1   0  -6 65883.4 1768.84   8
  -1   0   6 66384.6 1943.35   1
  -1   0   6 57345.5 1659.19   2
   1   0  -5 18585.5 663.587   8
  -1   0   5 18269.3 758.532   1
  -1   0   5 15958.1 615.472   2
   1   0  -4 3412.83 263.792   1
  -1   0   4 3407.88 268.100   1
   1   0  -4 2849.90 200.870   8
  -1   0   3 719.339 104.908   1
   1   0  -3 727.865 80.5672   8
   1   0  -3 592.328 94.3991   1
   1   0  -2 13478.4 457.447   1
   1   0  -2 13673.5 392.302   8
  -1   0   2 13416.1 458.713   1
  -1   0  -2 1782.46 151.054   1
  -1   0  -3 36975.8 1095.26   1
   1   0   3 38469.3 1097.06   1
   1   0   3 35986.4 969.578   4
  -1   0  -4 20417.4 786.992   1
   1   0   4 20702.4 670.531   4
   1   0   4 21699.7 794.179   1
   1   0   5 2729.66 267.438   1
   1   0   5 2951.13 225.191   4
   1   0   6 29927.0 1189.11   1
   1   0   6 33096.2 1060.31   4
   1   0   7 17995.2 769.953   4
   1   0   7 17410.6 878.639   1
   1   0   8 3678.04 342.203   4
   1   0   8 3888.22 418.389   1
   1   0   9 7710.01 620.420   1
   1   0   9 7158.00 516.973   4
   1   0  10 16603.9 1006.01   1
   1   0  10 15736.5 851.488   4
  -1   0 -11 786.613 160.240   6
   1   0  11 1196.65 300.577   1
   1   0  11 932.161 222.339   4
  -1   0 -12 4019.64 480.907   8
  -1   0 -12 3649.22 335.267   6
   1   0  12 3744.08 442.617   4
   1   0  12 3729.53 522.338   1
   1   0  13 6071.05 690.377   1
  -1   0 -13 7528.75 689.516   8
   1   0  13 5818.72 593.335   4
  -1   0 -14 1968.94 376.191   8
   1   0  14 2427.14 466.007   1
  -1   0 -15 2248.73 414.961   8
   1   0  15 2197.27 457.253   1
  -1   0 -16 505.515 225.643   8
   1   0  16 229.092 199.637   1
  -1  -1  15 956.778 311.962   1
  -1  -1  14 517.744 253.448   1
  -1  -1  14 399.468 172.532   4
  -1  -1  13 3392.40 459.991   4
  -1  -1  13 4219.99 598.750   1
   1   1 -13 4491.62 516.765   8
  -1  -1  12 1427.10 362.546   1
  -1  -1  12 1082.14 251.155   4
   1   1 -12 1344.71 279.391   8
   1   1 -12 1539.74 273.659   6
   1   1 -11 4427.00 426.985   6
  -1  -1  11 4298.28 523.611   1
   1   1 -11 4297.32 451.203   8
  -1  -1  10 2640.97 392.999   1
   1   1 -10 2421.14 326.396   8
  -1  -1   9 3744.03 433.622   1
   1   1  -9 4582.81 412.005   8
  -1  -1   9 2855.75 238.847   2
  -1  -1   8 50.2351 36.4543   2
  -1  -1   8 27.0282 77.0125   1
  -1  -1   7 1444.08 258.345   1
  -1  -1   7 1246.01 151.099   2
  -1  -1   6 81248.5 2363.77   1
  -1  -1   5 72927.4 2073.00   1
  -1  -1   4 42265.4 1298.29   1
   1   1  -3 11328.8 488.147   1
  -1  -1   3 11934.8 494.662   1
   1   1  -2 3799.04 223.848   1
  -1  -1   2 3803.94 219.893   1
  -1  -1   1 33250.3 873.356   1
  -1  -1  -2 80070.4 1951.08   4
   1   1   3 24504.3 769.460   4
   1   1   3 25037.7 822.065   1
  -1  -1  -3 24907.0 767.087   4
  -1  -1  -3 26343.7 842.769   1
  -1  -1  -4 13646.2 605.005   1
   1   1   4 14499.7 609.677   1
   1   1   4 14453.0 561.072   4
  -1  -1  -4 13580.7 536.699   4
   1   1   5 1531.65 172.599   4
   1   1   5 1689.37 212.255   1
  -1  -1  -5 1651.57 123.739   2
  -1  -1  -5 1704.33 106.195   6
   1   1   6 74388.5 2027.94   4
  -1  -1  -6 69679.4 1744.38   2
   1   1   6 73891.3 2127.11   1
  -1  -1  -6 70414.4 1715.23   6
   1   1   7 17303.8 860.894   1
  -1  -1  -7 18483.8 594.079   6
   1   1   7 18430.7 805.554   4
  -1  -1  -8 989.002 125.277   6
   1   1   8 1429.82 260.443   1
   1   1   8 1261.62 213.516   4
  -1  -1  -9 872.983 140.831   6
   1   1   9 875.536 223.004   4
  -1  -1  -9 1038.85 231.361   8
   1   1   9 803.188 216.299   1
  -1  -1 -10 25652.1 1162.98   8
   1   1  10 24970.6 1257.18   1
  -1  -1 -10 25623.2 879.362   6
   1   1  10 24037.4 1142.44   4
   1   1  11 60.0656 64.8094   4
  -1  -1 -11 289.671 101.590   6
  -1  -1 -11 149.344 108.213   8
   1   1  11 120.179 91.4206   1
   1   1  12 29529.2 1409.77   4
  -1  -1 -12 29110.6 1066.91   6
   1   1  12 32683.2 1601.67   1
  -1  -1 -12 31926.1 1443.84   8
  -1  -1 -13 61.0419 80.6591   8
   1   1  13 90.3311 115.307   1
  -1  -1 -14 11373.9 877.026   8
   1   1  14 8688.25 782.581   4
   1   1  14 8341.73 855.466   1
  -1  -1 -15 126.853 137.792   8
   1   1  15-4.60655 131.450   1
   1   1  16 2025.49 452.013   1
  -1  -1 -16 2235.28 421.745   8
   1   1  17 915.608 332.790   1
  -1  -2  15 39.0929 113.717   1
  -1  -2  14 66.3327 130.365   1
  -1  -2  13 5318.76 563.077   4
  -1  -2  13 4672.69 632.019   1
   1   2 -12 171.244 137.041   8
  -1  -2  12 238.873 142.008   1
  -1  -2  11 5395.11 607.314   1
   1   2 -11 5911.36 567.667   8
  -1  -2  10 380.388 138.229   1
  -1  -2   9 6491.24 597.643   1
  -1  -2   8 7129.34 574.184   1
  -1  -2   8 5294.80 325.155   2
  -1  -2   7 6875.78 529.199   1
  -1  -2   6 110.930 86.6482   1
  -1  -2   5 83558.5 2341.35   1
  -1  -2   4 179461. 4363.83   1
   1   2  -3 4634.36 308.253   1
  -1  -2   3 4838.02 314.884   1
  -1  -2   2 52807.3 1397.10   1
   1   2  -2 51045.3 1405.71   1
   1   2  -1 40229.4 1084.00   1
  -1  -2   1 40123.8 1073.28   1
   1   2   0 159503. 3636.36   1
  -1  -2   0 160762. 3627.64   1
   1   2   1 384.526 60.5212   3
   1   2   2 6874.43 284.569   3
  -1  -2  -2 6822.98 358.779   4
   1   2   3 3795.60 242.412   8
  -1  -2  -3 4131.33 278.124   4
  -1  -2  -3 3992.20 239.640   8
   1   2   3 4240.83 241.882   3
   1   2   3 4004.84 277.319   4
  -1  -2  -3 4559.92 294.134   1
   1   2   4 71113.2 1956.53   1
  -1  -2  -4 71405.8 1931.37   4
  -1  -2  -4 69579.1 1879.33   8
   1   2   4 71739.5 1957.61   4
  -1  -2  -4 73649.6 1989.75   1
  -1  -2  -5 293.112 100.628   1
  -1  -2  -5 388.255 96.6649   4
  -1  -2  -5 299.671 78.9642   8
   1   2   5 470.512 132.420   4
  -1  -2  -5 251.218 39.7307   5
   1   2   5 384.040 105.787   1
   1   2   6 1922.50 231.645   4
  -1  -2  -6 1756.68 206.382   8
  -1  -2  -6 1663.53 152.440   2
   1   2   6 1564.28 218.782   1
  -1  -2  -7 116.381 62.1373   8
   1   2   7 243.537 121.074   1
   1   2   7 318.679 118.258   4
  -1  -2  -7 81.4996 42.7639   2
  -1  -2  -8 24711.0 841.595   2
   1   2   8 24177.9 1056.94   4
   1   2   8 23217.3 1112.01   1
  -1  -2  -8 23886.6 992.723   8
   1   2   9 4603.12 471.545   1
   1   2   9 4864.67 457.573   4
  -1  -2  -9 3764.30 375.831   8
   1   2  10 15280.2 888.937   4
   1   2  10 14239.5 905.016   1
  -1  -2 -10 14329.2 813.005   8
   1   2  11 2074.62 356.561   1
  -1  -2 -11 2363.29 322.636   8
   1   2  11 1131.84 244.958   4
   1   2  12 12365.9 871.809   4
   1   2  12 10439.6 861.821   1
  -1  -2 -12 13174.5 855.451   8
  -1  -2 -13 908.873 254.195   8
   1   2  13 838.438 281.413   4
   1   2  13 1085.71 310.159   1
  -1  -2 -14 6911.31 670.421   8
   1   2  14 7152.69 708.613   4
   1   2  14 6998.26 752.314   1
  -1  -2 -15 95.5803 117.038   8
   1   2  15 17.4623 126.630   4
   1   2  15 241.133 141.210   1
  -1  -2 -16 2447.16 423.541   8
   1   2  16 2119.61 463.797   1
   1   2  17 2402.14 514.211   1
  -1  -2 -17 1766.50 389.921   8
  -1  -3  14 13.2166 139.663   1
  -1  -3  13 3312.82 538.518   1
   1   3 -12 105.971 112.189   8
  -1  -3  12-37.3274 97.5331   1
  -1  -3  11-181.373 205.909   1
  -1  -3  10-161.851 159.537   1
  -1  -3   9 304.526 151.533   1
  -1  -3   8 1305.30 248.795   1
  -1  -3   7 8641.72 618.961   1
  -1  -3   6 4693.19 427.593   1
  -1  -3   5 4770.01 388.154   1
  -1  -3   4 15139.6 689.058   1
  -1  -3   3 29467.8 991.858   1
  -1  -3   2 2233.94 196.265   1
   1   3  -2 2212.45 200.958   1
  -1  -3   1 57592.0 1492.10   1
   1   3  -1 55575.9 1501.55   1
   1   3   0 26578.6 797.808   1
  -1  -3   0 27202.6 790.904   1
  -1  -3   0 26720.1 964.594   4
   1   3   1 25471.4 899.122   4
  -1  -3  -1 24088.5 901.656   4
  -1  -3  -1 24191.2 748.597   3
  -1  -3  -1 25271.9 721.894   1
  -1  -3  -2 36793.1 989.457   3
   1   3   2 35326.5 969.500   3
  -1  -3  -2 36309.2 1196.21   4
   1   3   2 37563.8 1183.77   4
   1   3   3 70477.8 1819.43   8
  -1  -3  -3 67703.8 1952.85   4
   1   3   3 67483.5 1955.67   4
  -1  -3  -3 68819.0 1759.94   3
   1   3   3 71275.1 1747.82   3
   1   3   4 61297.9 1710.18   8
   1   3   4 65580.0 1857.63   4
  -1  -3  -4 60939.0 1820.00   4
   1   3   4 63112.6 1663.57   3
   1   3   5 281.552 107.292   4
  -1  -3  -5 504.433 113.219   8
   1   3   5 349.295 100.067   8
  -1  -3  -5 512.054 121.014   1
  -1  -3  -5 419.057 111.333   4
   1   3   6 7107.89 476.142   1
  -1  -3  -6 6896.82 419.701   8
   1   3   6 6103.31 469.787   4
   1   3   6 6638.48 299.028   6
  -1  -3  -7 11930.3 612.816   8
  -1  -3  -7 11386.3 416.305   5
  -1  -3  -7 11528.5 521.839   2
   1   3   7 11942.3 690.120   4
   1   3   7 11319.2 690.888   1
  -1  -3  -8 45939.9 1497.19   8
   1   3   8 45172.6 1617.82   4
  -1  -3  -8 43554.2 1338.57   2
   1   3   8 42710.9 1595.75   1
  -1  -3  -8 43480.4 1186.20   5
  -1  -3  -9 2929.50 326.393   8
   1   3   9 2977.10 403.431   4
  -1  -3  -9 2639.92 263.352   2
   1   3   9 3117.80 390.143   1
  -1  -3  -9 2495.49 198.556   5
   1   3  10 6110.23 578.886   1
  -1  -3 -10 6186.17 339.062   5
   1   3  10 6518.42 574.475   4
  -1  -3 -10 6812.86 520.388   8
  -1  -3 -10 6286.91 417.970   2
  -1  -3 -11 11638.7 741.797   8
   1   3  11 11901.7 849.787   1
  -1  -3 -11 10640.1 503.354   5
   1   3  11 9991.10 783.774   4
   1   3  12 24233.0 1296.27   4
  -1  -3 -12 24041.8 871.588   5
   1   3  12 25123.4 1362.81   1
  -1  -3 -12 23689.7 1184.08   8
   1   3  13 185.537 129.533   4
   1   3  13 206.528 201.615   1
  -1  -3 -13 254.749 123.010   8
  -1  -3 -14 24504.5 1299.99   8
   1   3  14 22980.9 1368.19   4
   1   3  14 23510.5 1453.97   1
   1   3  15 2020.73 428.886   1
  -1  -3 -15 1440.37 335.535   8
   1   3  15 1375.29 324.983   4
   1   3  16 10638.9 1014.91   1
   1   3  16 9595.49 919.579   4
  -1  -3 -16 11634.5 947.416   8
  -1  -3 -17 209.601 172.644   8
   1   3  17 249.637 198.482   1
  -1  -4  14-283.923 208.979   1
  -1  -4  13 778.021 249.598   1
  -1  -4  12 2.02282 100.838   1
  -1  -4  11 9107.68 830.262   1
  -1  -4  10 822.724 251.409   1
  -1  -4   9 812.783 214.872   1
  -1  -4   8 151.582 114.048   1
  -1  -4   7 4670.41 456.340   1
  -1  -4   6 520.440 157.889   1
  -1  -4   5 3572.85 339.084   1
  -1  -4   4 336.723 130.976   1
  -1  -4   3 428.388 101.846   1
  -1  -4   2 18211.7 701.275   1
  -1  -4   1 900.593 166.391   4
  -1  -4   1 987.542 130.552   1
  -1  -4   0 1714.65 232.992   4
  -1  -4   0 2442.09 200.405   1
   1   4   0 1924.14 182.266   1
   1   4   1 16516.5 751.227   4
  -1  -4  -1 17604.8 587.619   1
  -1  -4  -1 15860.4 595.143   3
  -1  -4  -1 16831.1 771.435   4
   1   4   2 53055.9 1370.89   3
   1   4   2 51022.5 1619.58   4
  -1  -4  -2 49337.5 1642.68   4
  -1  -4  -2 52462.0 1363.39   3
   1   4   3-63.0976 84.0928   4
  -1  -4  -3 127.645 47.9085   3
  -1  -4  -3 118.730 24.7160   7
   1   4   3 118.644 44.5152   3
  -1  -4  -3 64.6632 65.7624   4
   1   4   4 33.9816 23.4128   7
   1   4   4 77.4974 53.1693   8
   1   4   4-24.4500 39.8242   3
   1   4   4 34.6630 67.0287   4
  -1  -4  -4 16.7975 35.4521   3
  -1  -4  -4 27.5598 49.4913   4
   1   4   5 2921.90 199.451   5
   1   4   5 3050.07 332.455   4
   1   4   5 2699.96 159.231   7
   1   4   5 3060.71 256.312   3
  -1  -4  -5 3587.02 336.430   1
   1   4   6 25147.3 1085.53   4
   1   4   6 25140.4 752.228   5
   1   4   6 23516.1 887.119   3
   1   4   7 2133.32 290.185   4
   1   4   7 1924.00 176.593   6
   1   4   8 7818.90 593.549   4
   1   4   8 7759.59 374.280   6
  -1  -4  -8 7404.36 498.539   8
  -1  -4  -8 7340.50 443.406   2
  -1  -4  -9 2155.85 278.950   8
  -1  -4  -9 2164.32 247.961   2
   1   4   9 2064.27 338.245   1
   1   4   9 2569.86 373.096   4
  -1  -4 -10 20216.8 972.187   8
  -1  -4 -10 20364.0 879.730   2
  -1  -4 -10 20354.5 709.250   5
   1   4  10 20112.8 1084.42   1
   1   4  10 20506.3 1107.83   4
   1   4  11 1946.54 329.989   1
  -1  -4 -11 2072.16 260.958   2
   1   4  11 2522.63 392.473   4
  -1  -4 -11 2547.30 331.199   8
  -1  -4 -11 2448.42 211.299   5
  -1  -4 -12 923.595 137.140   5
   1   4  12 546.622 209.885   1
  -1  -4 -12 892.944 217.961   8
   1   4  12 588.026 189.875   4
   1   4  13 146.611 100.829   1
   1   4  13 55.6411 153.186   4
  -1  -4 -13-99.4328 99.0339   8
   1   4  14 11534.4 952.820   4
   1   4  14 11106.1 942.117   1
  -1  -4 -14 12521.9 881.012   8
   1   4  15 1423.43 351.884   4
   1   4  15 840.589 276.014   1
  -1  -4 -15 1755.11 354.282   8
   1   4  16 7285.91 831.372   1
   1   4  16 6491.51 780.842   4
   1   4  17 365.023 269.809   1
   1   4  17 115.790 159.843   4
   1   4  18 848.751 309.419   1
  -1  -5  13 435.227 211.822   1
  -1  -5  12 1819.90 393.785   1
  -1  -5  11 1168.18 300.927   1
  -1  -5  10 4680.81 573.964   1
  -1  -5   9 3117.89 437.173   1
  -1  -5   8 233.747 117.698   1
  -1  -5   7 312.115 144.433   1
  -1  -5   6-93.3602 101.126   1
  -1  -5   5 2995.83 336.700   1
  -1  -5   4 761.024 150.536   1
  -1  -5   3 2882.34 277.675   1
  -1  -5   2 158.719 81.0854   1
  -1  -5   1 22241.0 783.986   1
  -1  -5   1 18417.2 911.381   4
  -1  -5   0 21832.6 990.449   4
  -1  -5   0 23022.8 787.514   1
   1   5   1 1352.14 218.452   4
  -1  -5  -1 1041.90 138.461   3
  -1  -5  -1 1052.94 129.587   1
  -1  -5  -1 1146.23 202.978   4
  -1  -5  -2 58.5969 29.4475   3
  -1  -5  -2 95.0708 42.5142   1
   1   5   2 254.995 122.663   4
  -1  -5  -2 7.74125 71.0730   4
  -1  -5  -3 31095.4 925.811   3
   1   5   3 29511.7 1217.02   4
  -1  -5  -3 31288.3 845.018   7
   1   5   3 30303.2 907.147   3
  -1  -5  -4 14477.6 424.621   7
  -1  -5  -4 13492.6 542.280   3
   1   5   4 13753.0 761.174   4
   1   5   4 14364.7 536.666   3
   1   5   5 38430.4 1000.64   7
   1   5   5 39498.5 1159.77   3
   1   5   5 36481.0 1453.68   4
   1   5   6 26358.1 936.547   3
   1   5   6 26117.1 1183.12   4
   1   5   6 26592.9 779.241   7
   1   5   6 27646.3 876.538   5
   1   5   7 194.406 142.226   4
   1   5   7 127.327 57.7120   3
   1   5   7 98.0709 41.5884   5
   1   5   7 129.975 49.0690   7
   1   5   8 1738.04 183.166   6
   1   5   8 1775.55 297.884   4
   1   5   9 8668.51 702.078   4
  -1  -5  -9 8867.50 536.842   2
   1   5   9 7631.59 418.977   6
  -1  -5 -10 52451.8 1645.13   2
   1   5  10 50441.6 1985.73   4
   1   5  10 44752.5 1403.05   6
  -1  -5 -11 6821.10 509.129   2
   1   5  11 7409.81 689.066   4
   1   5  12 6351.28 663.372   4
  -1  -5 -12 6187.13 499.453   2
   1   5  13 292.776 120.370   1
   1   5  13 408.457 194.081   4
   1   5  14 759.713 281.969   1
   1   5  14 679.260 298.292   4
   1   5  15 875.476 294.404   4
   1   5  15 528.093 237.597   1
   1   5  16 9311.26 944.590   4
   1   5  17 460.909 232.103   4
   1   5  18 619.305 284.343   4
  -1  -6  12-14.7942 159.446   1
  -1  -6  11 2107.93 408.547   1
  -1  -6  10 3070.60 471.227   1
  -1  -6   9 5915.16 635.432   1
  -1  -6   8 6931.41 640.622   1
  -1  -6   7 4297.00 473.911   1
  -1  -6   6 552.439 135.479   1
  -1  -6   5 2980.47 340.694   1
  -1  -6   4 1247.61 207.619   1
  -1  -6   3 7545.27 493.961   1
  -1  -6   2 6993.51 444.749   1
  -1  -6   1 5528.17 368.104   1
  -1  -6   0 3850.58 286.829   1
  -1  -6  -1 10209.4 508.589   3
  -1  -6  -1 11607.4 512.008   1
   1   6   1 10952.1 694.434   4
  -1  -6  -2 1127.98 143.764   3
  -1  -6  -2 1313.40 156.002   1
   1   6   2 897.917 191.648   4
   1   6   3 41929.1 1606.98   4
  -1  -6  -3 42838.3 1200.46   7
   1   6   3 42361.0 1237.06   3
  -1  -6  -3 43241.0 1222.74   3
   1   6   4 8841.10 646.971   4
  -1  -6  -4 9603.94 358.590   7
  -1  -6  -4 9170.67 422.666   3
   1   6   4 8679.71 402.744   3
   1   6   5 32657.7 934.872   7
   1   6   5 34316.7 1038.25   3
  -1  -6  -5 31909.2 1039.82   3
  -1  -6  -5 35050.4 898.512   7
   1   6   5 34850.1 1433.58   4
   1   6   6 18424.7 1014.46   4
   1   6   6 17317.5 576.844   7
   1   6   6 18298.8 704.199   3
   1   6   7 6408.70 316.059   7
   1   6   7 6324.54 405.825   3
   1   6   7 5904.17 369.596   5
   1   6   7 5925.94 556.160   4
   1   6   8 14482.6 569.963   7
   1   6   8 13948.2 695.402   3
   1   6   8 16810.2 992.059   4
   1   6   8 14165.5 607.251   5
   1   6   9 13598.8 593.974   7
   1   6   9 17440.4 1054.85   4
   1   6   9 15145.3 759.709   3
   1   6  10 5296.29 578.615   4
  -1  -6 -10 5724.50 471.470   2
   1   6  10 5718.57 477.141   3
   1   6  11 2241.93 411.217   4
  -1  -6 -11 1756.16 281.833   2
   1   6  12 17035.7 1161.01   4
  -1  -6 -12 17739.9 937.078   2
  -1  -6 -13 887.800 209.207   2
   1   6  13 836.134 263.262   4
   1   6  14 136.997 169.526   4
   1   6  15 542.883 275.639   4
   1   6  16 743.327 298.108   4
   1   6  17 460.019 243.244   4
   1   6  18 2971.86 601.159   4
   1   6  19 2630.62 509.905   3
  -1  -7  11 4421.53 611.697   1
  -1  -7  10 2271.97 417.556   1
  -1  -7   9 1640.64 342.606   1
  -1  -7   8 10251.3 820.152   1
  -1  -7   7 4968.60 526.208   1
  -1  -7   6-73.0871 113.741   1
  -1  -7   5 8080.51 601.582   1
  -1  -7   4 153.627 71.1330   1
  -1  -7   3 9394.06 584.424   1
  -1  -7   2 1508.63 217.277   1
  -1  -7   1 5386.98 387.749   1
  -1  -7   0 1883.42 215.945   1
  -1  -7  -1 1257.49 174.182   3
  -1  -7  -1 1855.63 200.970   1
   1   7   1 2509.26 349.058   4
   1   7   2 51273.3 1837.71   4
  -1  -7  -2 46845.9 1435.88   3
  -1  -7  -2 51486.4 1476.54   1
   1   7   3 41980.3 1653.95   4
  -1  -7  -3 40903.3 1236.29   3
  -1  -7  -3 43045.3 1265.09   7
  -1  -7  -3 42454.1 1295.95   1
  -1  -7  -4 456.711 89.5343   7
   1   7   4 372.002 144.677   4
  -1  -7  -4 280.668 73.4608   3
   1   7   4 246.386 84.3324   3
   1   7   5 5266.95 533.480   4
  -1  -7  -5 5221.09 323.023   3
  -1  -7  -5 5481.58 267.431   7
   1   7   5 5665.65 326.982   3
   1   7   6 54.7273 104.781   4
   1   7   6 70.8549 41.6689   7
   1   7   6 62.6281 41.4291   3
   1   7   7 165.549 46.2046   7
   1   7   7 110.508 51.6655   3
   1   7   7 270.252 144.320   4
   1   7   8 4113.48 270.044   7
   1   7   8 3929.07 488.967   4
   1   7   8 4561.40 356.646   3
   1   7   9 19313.6 858.938   3
   1   7   9 17151.3 685.864   7
   1   7   9 19599.2 1175.83   4
  -1  -7 -10 386.367 138.878   2
   1   7  10 422.558 116.593   3
   1   7  10 699.617 226.195   4
  -1  -7 -11 17178.0 918.302   2
   1   7  11 16910.6 1178.92   4
   1   7  11 17057.0 898.592   3
   1   7  12 180.787 123.049   3
   1   7  12 282.227 168.976   4
  -1  -7 -12 69.9796 87.7711   2
   1   7  13 10011.6 755.544   3
   1   7  13 11461.3 1036.17   4
  -1  -7 -13 11836.2 788.122   2
   1   7  14 369.319 149.374   4
   1   7  14 619.611 227.473   3
  -1  -7 -14 229.108 109.705   2
   1   7  15 20848.7 1477.55   4
   1   7  15 18550.3 1172.56   3
   1   7  16 2292.47 517.750   4
   1   7  16 2436.63 432.576   3
   1   7  17 889.331 264.952   3
   1   7  17 920.580 321.529   4
   1   7  18 4646.06 617.677   3
   1   7  18 4145.42 700.661   4
   1   7  19 1685.24 453.696   4
   1   7  19 1705.60 401.670   3
  -1  -8  11 169.432 147.345   1
  -1  -8  10 148.654 137.061   1
  -1  -8   9 485.432 207.683   1
  -1  -8   8 3538.02 483.327   1
  -1  -8   7 4782.64 539.800   1
  -1  -8   6 2983.54 395.873   1
  -1  -8   5 8891.70 666.746   1
  -1  -8   4 23809.4 1110.30   1
  -1  -8   3 17688.4 886.090   1
  -1  -8   2 9916.17 602.766   1
  -1  -8   1 14151.9 712.851   1
  -1  -8   0 16024.8 738.056   1
   1   8   1 14047.5 910.184   4
  -1  -8  -1 14905.9 682.813   1
  -1  -8  -2 3029.67 271.748   3
  -1  -8  -2 3092.79 278.892   1
   1   8   2 3153.12 419.022   4
   1   8   3 1379.62 289.429   4
  -1  -8  -3 1233.69 161.484   3
  -1  -8  -3 1624.44 201.007   7
  -1  -8  -3 1629.99 194.248   1
  -1  -8  -4 17208.4 666.170   3
  -1  -8  -4 17571.6 679.532   7
   1   8   4 17075.7 1030.49   4
  -1  -8  -5 32938.6 1076.64   3
  -1  -8  -5 37620.1 1057.51   7
   1   8   5 35350.0 1108.92   3
   1   8   5 36236.1 1625.29   4
   1   8   6 14927.3 620.920   3
   1   8   6 15962.1 1015.74   4
  -1  -8  -6 15145.1 535.805   7
   1   8   7 16428.9 1060.57   4
   1   8   7 13726.6 564.516   7
   1   8   7 15922.0 666.427   3
   1   8   8 6063.84 404.048   3
   1   8   8 5398.61 320.790   7
   1   8   8 6988.53 680.960   4
   1   8   9 10367.7 494.934   7
   1   8   9 12620.8 963.738   4
   1   8   9 12201.0 633.459   3
   1   8  10 5128.33 430.182   3
   1   8  10 5045.70 623.697   4
   1   8  11 18971.6 942.817   3
  -1  -8 -11 18473.7 1003.76   2
   1   8  11 18651.1 1265.08   4
   1   8  12 833.820 198.416   3
   1   8  12 1129.12 313.071   4
  -1  -8 -12 674.169 174.710   2
   1   8  13 7140.28 613.230   3
  -1  -8 -13 9088.94 697.228   2
   1   8  13 8051.27 873.521   4
   1   8  14 1754.79 414.841   4
  -1  -8 -14 1844.06 321.978   2
   1   8  14 1718.43 314.155   3
  -1  -8 -15 13672.4 947.674   2
   1   8  15 13410.7 1197.62   4
   1   8  15 11679.0 885.490   3
   1   8  16 1047.39 270.519   3
   1   8  16 1177.06 393.593   4
   1   8  17 6386.70 874.831   4
   1   8  17 5830.30 671.437   3
   1   8  18 1124.96 380.411   4
   1   8  18 1077.70 297.317   3
   1   8  19 484.864 274.027   4
   1   8  19 271.384 143.417   3
  -1  -9  10 626.059 230.449   1
  -1  -9   9 593.238 237.147   1
  -1  -9   8 776.220 241.539   1
  -1  -9   7 1777.02 350.647   1
  -1  -9   6 8062.45 693.733   1
  -1  -9   5 3854.66 452.629   1
  -1  -9   4 3904.36 435.461   1
  -1  -9   3 876.072 198.177   1
  -1  -9   2 26432.7 1135.46   1
  -1  -9   1 4451.86 397.453   1
  -1  -9   0 4522.18 380.527   1
   1   9   1 6431.18 631.841   4
  -1  -9  -1 6191.27 441.467   1
  -1  -9  -2 6047.30 418.977   1
   1   9   2 6055.88 620.892   4
   1   9   3 5389.16 576.946   4
  -1  -9  -3 4506.76 376.784   7
  -1  -9  -3 4531.20 334.101   3
  -1  -9  -3 5207.81 381.679   1
  -1  -9  -4 25830.6 977.222   1
   1   9   4 23567.5 1308.59   4
  -1  -9  -4 22110.8 845.507   3
  -1  -9  -4 25661.1 928.442   7
   1   9   5 2210.77 394.658   4
  -1  -9  -5 1536.47 169.720   3
  -1  -9  -5 1815.05 184.765   7
   1   9   6 1051.45 264.448   4
   1   9   6 706.293 130.294   3
  -1  -9  -6 674.350 104.371   7
  -1  -9  -6 514.039 90.6533   3
   1   9   7 2634.04 435.195   4
  -1  -9  -7 2343.66 187.570   7
   1   9   7 2489.94 238.641   3
   1   9   8 4049.10 286.832   7
   1   9   8 4649.60 343.516   3
   1   9   8 5223.32 630.995   4
   1   9   9 5701.05 661.953   4
   1   9   9 6233.05 429.616   3
   1   9   9 4649.67 316.485   7
   1   9  10 596.451 243.165   4
   1   9  10 658.261 151.889   3
   1   9  11 4595.67 414.390   3
   1   9  11 3261.50 525.922   4
  -1  -9 -11 4779.07 499.277   2
  -1  -9 -12 383.987 151.168   2
   1   9  12 362.617 205.172   4
   1   9  12 548.088 149.945   3
   1   9  13 13283.4 1153.40   4
   1   9  13 12003.9 782.938   3
  -1  -9 -13 12626.6 879.741   2
  -1  -9 -14 1666.23 314.119   2
   1   9  14 2120.82 463.842   4
   1   9  14 1958.37 325.967   3
   1   9  15 10146.9 1069.75   4
   1   9  15 8595.22 731.183   3
  -1  -9 -15 10730.8 846.927   2
   1   9  16 1574.65 323.362   3
  -1  -9 -16 1920.47 368.891   2
   1   9  16 1819.10 464.051   4
   1   9  17 4747.82 761.110   4
   1   9  17 3276.26 481.328   3
   1   9  18 3306.33 651.239   4
   1   9  18 2409.26 420.914   3
   1   9  19 341.269 188.534   3
   1   9  19-118.363 176.310   4
  -1 -10   9 293.789 154.858   1
  -1 -10   8 1141.06 312.323   1
  -1 -10   7 305.429 214.428   1
  -1 -10   6 5628.62 604.516   1
  -1 -10   5 2406.19 369.378   1
  -1 -10   4 12877.5 850.178   1
  -1 -10   3 725.154 203.387   1
  -1 -10   2 3958.97 418.185   1
  -1 -10   1 1295.67 227.133   1
  -1 -10   0 6708.80 506.634   1
  -1 -10  -1 1291.56 206.496   1
   1  10   2 7061.11 708.320   4
  -1 -10  -2 7679.37 514.263   1
  -1 -10  -3 2115.07 267.590   7
   1  10   3 1080.62 274.389   4
  -1 -10  -3 1921.73 245.806   1
   1  10   4 3590.25 506.770   4
  -1 -10  -4 3706.01 340.513   1
  -1 -10  -4 3173.03 272.948   3
  -1 -10  -4 3682.03 331.301   7
  -1 -10  -5 1148.62 163.036   7
   1  10   5 1166.73 262.108   4
  -1 -10  -5 1189.27 188.761   1
  -1 -10  -5 1055.95 140.880   3
  -1 -10  -6 1187.69 156.181   7
   1  10   6 1311.91 339.826   4
  -1 -10  -6 831.290 126.293   3
   1  10   7 3841.70 567.342   4
   1  10   7 3430.15 285.239   3
  -1 -10  -7 3458.58 246.214   7
   1  10   8 220.158 77.2004   3
   1  10   8 174.439 118.645   4
   1  10   9 1750.90 407.360   4
   1  10   9 1034.44 172.654   3
   1  10  10 5248.00 416.154   3
   1  10  10 6326.30 755.224   4
   1  10  11 2326.25 283.364   3
   1  10  11 2500.96 491.664   4
  -1 -10 -11 1986.97 334.465   2
   1  10  12 1119.71 345.426   4
   1  10  12 1367.77 236.325   3
  -1 -10 -12 2245.14 365.695   2
   1  10  13 702.717 172.181   3
  -1 -10 -13 904.445 231.521   2
   1  10  13 1197.05 363.783   4
  -1 -10 -14 478.316 199.509   2
   1  10  14 132.118 167.459   4
   1  10  14 232.764 139.782   3
   1  10  15 6843.66 901.969   4
  -1 -10 -15 7988.53 747.604   2
   1  10  15 6353.68 607.152   3
   1  10  16 354.218 230.903   4
  -1 -10 -16 4.38470 130.278   2
   1  10  16 190.488 139.489   3
  -1 -10 -17 2926.76 477.286   2
   1  10  17 3839.37 704.807   4
   1  10  18 1977.41 522.032   4
  -1 -11   8 450.682 205.674   1
  -1 -11   7 222.381 147.485   1
  -1 -11   6 805.613 228.579   1
  -1 -11   5-71.4360 133.779   1
  -1 -11   4 9137.75 737.382   1
  -1 -11   3 501.170 175.944   1
  -1 -11   2 12320.2 801.467   1
  -1 -11   1 227.002 137.631   1
  -1 -11   0 8180.03 595.021   1
  -1 -11  -1 184.035 66.4387   1
   1  11   2 4055.02 564.391   4
  -1 -11  -2 4226.06 398.462   1
  -1 -11  -3 1332.22 228.127   7
   1  11   3 1208.23 310.616   4
  -1 -11  -3 1469.14 233.143   1
   1  11   4 2817.71 470.139   4
  -1 -11  -4 2149.13 269.368   1
  -1 -11  -4 2456.50 291.177   7
   1  11   5 1782.71 383.850   4
  -1 -11  -5 2468.59 273.605   7
  -1 -11  -5 2089.90 268.289   1
   1  11   6 216.665 127.501   4
  -1 -11  -6 625.662 125.713   7
  -1 -11  -6 624.071 156.527   1
  -1 -11  -7 631.661 123.456   7
   1  11   7 464.245 260.543   4
   1  11   8 3414.37 568.666   4
   1  11   8 2232.82 237.105   3
  -1 -11  -8 2490.75 210.001   7
   1  11   9 151.671 168.361   4
   1  11   9 68.1699 58.2140   3
   1  11  10 305.429 237.668   4
   1  11  10 42.1489 59.2473   3
   1  11  11 1838.75 243.354   3
  -1 -11 -11 1884.60 352.464   2
   1  11  11 1310.59 457.061   4
   1  11  12 13086.4 756.633   3
  -1 -11 -12 15929.9 1044.58   2
   1  11  12 13454.2 1217.32   4
  -1 -11 -13 185.030 143.277   2
   1  11  13 178.277 163.435   4
   1  11  14-8.50805 145.465   4
  -1 -11 -14 10.1961 103.247   2
  -1 -11 -15 2324.09 413.626   2
   1  11  15 1889.54 488.787   4
  -1 -11 -16 784.501 264.143   2
   1  11  16 733.740 342.552   4
   1  11  17 563.765 298.692   4
  -1 -11 -17 529.113 197.308   2
   1  11  18 1052.74 396.745   4
  -1 -12   7-25.7321 107.294   1
  -1 -12   6 1218.98 313.694   1
  -1 -12   5 609.368 225.268   1
  -1 -12   4 2434.40 394.837   1
  -1 -12   3 272.970 136.773   1
  -1 -12   2 10487.6 771.463   1
  -1 -12   1 2304.87 338.881   1
  -1 -12   0 5690.80 520.966   1
  -1 -12  -1 1904.83 284.059   1
   1  12   2 3464.51 547.987   4
  -1 -12  -2 3307.03 368.777   1
  -1 -12  -3 166.882 126.531   7
   1  12   3 510.707 287.537   4
  -1 -12  -3 214.843 120.698   1
  -1 -12  -4 8289.53 577.772   1
  -1 -12  -4 7932.01 570.239   7
   1  12   4 6677.49 763.740   4
  -1 -12  -5 7481.25 525.133   7
  -1 -12  -5 7689.65 557.367   1
   1  12   5 7749.63 852.976   4
  -1 -12  -6 972.163 164.253   7
   1  12   6 1268.24 373.401   4
  -1 -12  -6 1131.04 206.355   1
  -1 -12  -7 1115.61 167.397   7
  -1 -12  -7 1340.87 243.362   1
   1  12   7 1106.25 380.659   4
  -1 -12  -8 21122.8 784.761   7
   1  12   8 24887.6 1603.60   4
   1  12   9 13030.2 1161.43   4
   1  12  10 2336.15 510.917   4
   1  12  11 570.395 255.242   4
  -1 -12 -12 6612.31 697.758   2
   1  12  12 6952.76 889.890   4
   1  12  13 1044.05 354.851   4
  -1 -12 -13 1480.35 329.089   2
  -1 -12 -14 76.4164 118.313   2
   1  12  14 218.730 219.715   4
  -1 -12 -15 112.776 183.520   2
   1  12  15-71.3925 206.033   4
   1  12  16 234.053 227.983   4
  -1 -12 -16 386.364 196.722   2
  -1 -12 -17 1145.64 320.170   2
   1  12  17 1009.71 347.899   4
  -1 -12 -18 2446.80 469.181   2
  -1 -13   6 2688.80 477.353   1
  -1 -13   5 1266.79 306.126   1
  -1 -13   4 5072.90 600.580   1
  -1 -13   3 375.060 151.957   1
  -1 -13   2 5456.01 580.051   1
  -1 -13   1 547.844 186.822   1
  -1 -13   0 5037.18 518.810   1
  -1 -13  -1 18180.5 996.343   1
  -1 -13  -2 7082.59 632.242   7
  -1 -13  -2 7785.19 605.052   1
  -1 -13  -3 618.597 191.528   1
  -1 -13  -3 220.814 115.277   7
   1  13   3 694.521 276.957   4
   1  13   4 4120.03 667.027   4
  -1 -13  -4 4582.88 448.669   1
  -1 -13  -4 4796.14 461.999   7
  -1 -13  -5 3757.18 396.913   1
  -1 -13  -5 3255.62 360.033   7
   1  13   5 4149.23 635.609   4
  -1 -13  -6 6427.99 477.613   7
  -1 -13  -6 6355.06 528.378   1
   1  13   6 6044.13 787.130   4
  -1 -13  -7 610.805 162.583   1
   1  13   7 330.893 183.732   4
  -1 -13  -8 3866.44 418.983   1
   1  13   8 2589.13 549.245   4
   1  13   9 506.387 285.601   4
   1  13  10 4919.14 747.901   4
  -1 -13 -11 411.976 212.574   2
   1  13  11-111.354 216.864   4
   1  13  12 2009.12 471.434   4
  -1 -13 -12 3407.46 529.045   2
   1  13  13-61.2623 201.980   4
  -1 -13 -13-9.62646 113.392   2
  -1 -13 -14 3798.93 558.976   2
   1  13  14 3290.35 688.338   4
   1  13  15 568.832 348.511   4
  -1 -13 -15 1155.31 335.286   2
   1  13  16-89.7899 187.397   4
  -1 -13 -16-20.1247 111.210   2
  -1 -13 -17 1834.37 405.246   2
   1  13  17 647.749 344.890   4
  -1 -13 -18-141.477 141.845   2
  -1 -14   5 1285.44 335.481   1
  -1 -14   4 58.4501 145.032   1
  -1 -14   3 2128.80 388.729   1
  -1 -14   2 183.202 117.765   1
  -1 -14   1 4277.15 516.891   1
  -1 -14   0 3471.45 457.964   1
  -1 -14  -1 7686.65 734.814   7
  -1 -14  -1 9502.02 728.677   1
  -1 -14  -2 75.5808 92.3123   7
  -1 -14  -2-30.8813 101.396   1
  -1 -14  -3 4585.65 497.922   7
   1  14   3 4285.73 717.612   4
  -1 -14  -3 4739.27 481.844   1
  -1 -14  -4 6870.97 583.429   7
  -1 -14  -4 6239.57 548.359   1
   1  14   4 5926.56 803.322   4
   1  14   5 6628.20 840.785   4
  -1 -14  -5 5893.21 526.431   1
  -1 -14  -6 6695.16 559.911   1
   1  14   6 6136.06 828.955   4
   1  14   7 2109.56 505.831   4
  -1 -14  -7 2901.11 361.108   1
   1  14   8 6007.39 834.790   4
  -1 -14  -8 8221.25 631.109   1
   1  14   9 44.4488 241.254   4
  -1 -14  -9 32.1765 92.4846   1
   1  14  10 7260.48 939.410   4
  -1 -14 -11 274.743 144.890   2
   1  14  11 21.9676 170.195   4
   1  14  12 928.473 354.407   4
  -1 -14 -12 1498.45 383.812   2
  -1 -14 -13 1993.78 401.048   2
   1  14  13 1552.60 490.272   4
  -1 -14 -14 5983.62 745.023   2
   1  14  14 3896.34 752.783   4
   1  14  15 19.5489 173.029   4
  -1 -14 -15 404.600 227.317   2
   1  14  16 340.958 233.773   4
  -1 -14 -16 499.085 254.820   2
  -1 -14 -17 572.557 278.660   2
  -1 -15   3 36.2401 80.0213   1
  -1 -15   2 82.0143 120.121   1
  -1 -15   1 6608.75 673.721   1
  -1 -15   0 1087.27 271.047   1
  -1 -15   0 485.963 177.805   7
  -1 -15  -1 2813.06 449.127   7
  -1 -15  -1 2746.43 406.153   1
  -1 -15  -2 180.183 94.0203   1
  -1 -15  -2 430.337 178.879   7
  -1 -15  -3 619.408 189.472   1
   1  15   4 617.813 309.797   4
  -1 -15  -4 640.012 190.498   1
   1  15   5 1525.23 444.053   4
  -1 -15  -5 1018.25 227.086   1
   1  15   6 726.126 292.541   4
  -1 -15  -6 723.734 186.308   1
   1  15   7 50.3783 211.039   4
  -1 -15  -7 1049.35 245.911   1
   1  15   8-20.5208 163.058   4
  -1 -15  -8 92.2877 94.7159   1
  -1 -15  -9 114.996 98.7261   1
   1  15   9-245.585 289.665   4
   1  15  10 8483.41 1064.63   4
  -1 -15 -10 7982.83 678.340   1
  -1 -15 -11 2350.65 480.503   2
   1  15  11 2629.42 637.257   4
  -1 -15 -12 3611.72 583.398   2
   1  15  12 4605.16 802.009   4
   1  15  13 1263.10 469.351   4
  -1 -15 -13 1894.77 434.583   2
   1  15  14 575.929 339.351   4
  -1 -15 -14 978.725 325.287   2
  -1 -15 -15 42.5867 93.0453   2
   1  15  15 109.381 290.586   4
  -1 -15 -16 222.287 141.460   2
  -1 -16   2 428.802 204.451   1
  -1 -16   1-47.7610 133.041   1
  -1 -16   0 149.498 155.050   1
  -1 -16  -1 2298.01 400.184   1
  -1 -16  -2 313.155 142.097   1
  -1 -16  -3 1119.29 247.998   1
  -1 -16  -4-155.136 148.696   1
  -1 -16  -5 269.553 145.077   1
   1  16   5 254.383 261.278   4
  -1 -16  -6 3329.93 428.927   1
   1  16   6 3513.33 680.990   4
   1  16   7 2600.43 590.033   4
  -1 -16  -7 3169.08 407.246   1
  -1 -16  -8 203.430 96.9636   1
   1  16   8 290.943 263.105   4
   1  16   9 1121.61 433.268   4
  -1 -16  -9 684.575 194.880   1
  -1 -16 -10 531.706 207.712   1
   1  16  10 366.833 172.016   4
  -1 -16 -11 732.201 228.680   1
  -1 -16 -11 422.284 218.775   2
   1  16  11-135.529 214.406   4
   1  16  12 1917.12 572.684   4
  -1 -16 -12 3078.44 561.370   2
  -1 -16 -13 4013.22 657.594   2
   1  16  13 2388.84 594.358   4
   1  16  14 552.622 394.070   4
  -1 -16 -14 301.334 202.761   2
  -1 -17   0-180.728 161.624   1
  -1 -17  -1 2632.70 438.947   1
  -1 -17  -2 172.548 145.317   1
  -1 -17  -3 1862.09 346.433   1
  -1 -17  -4 103.859 88.4353   1
   1  17   5 3524.70 699.233   4
  -1 -17  -5 2267.01 365.414   1
   1  17   6 796.377 390.784   4
  -1 -17  -6 952.702 246.234   1
  -1 -17  -7 99.9367 71.5289   1
   1  17   7 246.494 241.229   4
   1  17   8 354.218 181.840   4
  -1 -17  -8 722.333 213.067   1
   1  17   9-127.832 256.083   4
  -1 -17 -10 365.768 230.114   2
   1  17  10-86.2566 179.874   4
  -1 -17 -11 730.796 304.521   2
   1  17  11 409.964 279.745   4
   1  17  12 1117.37 408.959   4
   1  18   6 569.310 287.688   4
   1  18   7 355.492 171.321   4
   1  18   8 1025.55 442.584   4
   1  18   9 4860.16 877.102   4
   1  18  10 402.822 342.453   4
  -2  17  10 1776.51 554.361   4
  -2  17   9 1614.93 498.488   4
  -2  17   8 450.427 290.959   4
  -2  17   7 824.791 422.861   4
   2 -17  -6 168.821 190.638   2
   2 -17  -5 337.900 199.936   2
   2 -17  -4 1879.14 412.779   2
   2 -17  -3 62.1038 157.377   2
  -2  16  11 1694.36 522.354   4
   2 -16 -10 1371.25 403.575   2
  -2  16  10 1528.82 478.170   4
  -2  16   9 760.080 412.688   4
   2 -16  -9 1345.02 383.004   2
   2 -16  -8 4506.98 685.294   2
  -2  16   8 3845.54 784.985   4
  -2  16   7 1446.30 450.459   4
   2 -16  -7 1883.53 417.904   2
   2 -16  -6 161.135 123.638   2
  -2  16   6 81.0494 253.205   4
  -2  16   5 1181.30 412.929   4
   2 -16  -5 1716.94 403.093   2
   2 -16  -4 1599.47 357.197   2
   2 -16  -3 204.196 163.981   2
   2 -16  -2 221.118 165.254   2
   2 -16  -1 218.533 117.964   7
   2 -16   0 239.577 174.160   7
   2 -16   1 1670.38 393.743   7
  -2  15  13 149.547 192.234   4
  -2  15  12 3099.45 694.867   4
   2 -15 -12 3982.34 650.685   2
  -2  15  11-43.2611 223.684   4
   2 -15 -11-25.4779 141.764   2
  -2  15  10 343.896 289.929   4
   2 -15 -10 687.293 303.719   2
  -2  15   9-30.8299 307.511   4
   2 -15  -9 486.054 254.606   2
  -2  15   8 733.094 355.630   4
   2 -15  -8 923.358 334.087   2
   2 -15  -7 79.3435 161.268   2
  -2  15   7 281.631 160.465   4
   2 -15  -6 1139.39 326.214   2
  -2  15   6 550.855 306.865   4
  -2  15   5 156.215 124.049   4
   2 -15  -5-6.95140 156.195   2
   2 -15  -4 2539.90 400.776   7
   2 -15  -4 3016.95 493.900   2
  -2  15   4 2169.63 506.032   4
   2 -15  -3 522.896 177.060   7
   2 -15  -3 719.529 253.195   2
   2 -15  -2 1033.28 288.316   2
   2 -15  -2 621.465 216.359   7
   2 -15  -1 87.4499 89.3417   2
   2 -15  -1 210.114 163.865   7
   2 -15   0-8.64979 134.959   7
   2 -15   1 19.5505 91.1510   7
   2 -15   2 192.064 144.889   7
   2 -14 -14 1748.55 430.709   2
  -2  14  14 1249.23 428.518   4
  -2  14  13 15.0788 217.321   4
   2 -14 -13-214.510 191.020   2
  -2  14  12 2871.21 630.117   4
   2 -14 -12 4502.25 661.825   2
  -2  14  11 856.139 322.705   4
   2 -14 -11 939.730 339.352   2
  -2  14  10 1782.22 461.870   4
   2 -14 -10 2590.14 505.839   2
   2 -14  -9 934.381 289.708   2
  -2  14   9 963.408 401.067   4
   2 -14  -8 6239.25 741.245   2
  -2  14   8 6547.99 913.713   4
   2 -14  -7 2192.05 438.418   2
  -2  14   7 2385.47 536.953   4
   2 -14  -6 2150.90 332.859   7
  -2  14   6 1708.97 442.165   4
   2 -14  -6 2556.19 459.834   2
   2 -14  -5 333.625 180.737   2
  -2  14   5-43.6318 179.699   4
   2 -14  -5 400.127 156.006   7
   2 -14  -4 212.770 142.773   2
  -2  14   4 839.643 307.275   4
   2 -14  -4 319.418 137.721   7
   2 -14  -3 1198.88 304.833   2
   2 -14  -3 1128.75 283.625   7
  -2  14   3 1065.42 330.629   4
   2 -14  -2 2107.37 364.961   7
   2 -14  -2 2392.87 400.874   2
   2 -14  -1-69.0931 132.854   7
   2 -14  -1 193.868 161.755   2
   2 -14   0 69.9306 114.932   7
   2 -14   0 124.400 104.884   2
   2 -14   1 735.548 260.699   7
   2 -14   2 552.426 259.665   7
   2 -14   3-108.926 146.443   7
   2 -14   4 2055.52 454.949   7
   2 -13 -15-102.845 178.376   2
   2 -13 -14 2697.78 511.598   2
  -2  13  14 1570.54 526.682   4
   2 -13 -13 203.116 165.016   2
  -2  13  13 25.9274 188.950   4
  -2  13  12 1185.58 410.671   4
   2 -13 -12 1326.52 378.411   2
  -2  13  11-41.5542 187.151   4
   2 -13 -11 107.169 154.006   2
   2 -13 -10 6890.27 776.873   2
  -2  13  10 6186.13 872.921   4
  -2  13   9-83.3830 176.302   4
   2 -13  -9-31.0564 146.933   2
   2 -13  -8 4243.07 426.480   7
   2 -13  -8 6505.43 718.176   2
  -2  13   8 4495.30 722.700   4
  -2  13   7 2254.43 510.698   4
   2 -13  -7 3363.28 512.221   2
   2 -13  -7 2233.21 308.953   7
   2 -13  -6 4883.92 492.540   7
   2 -13  -6 5015.66 613.838   2
  -2  13   6 4846.29 698.228   4
   2 -13  -5 254.859 123.031   7
  -2  13   5 57.6157 144.380   4
   2 -13  -5 549.219 239.050   2
   2 -13  -4 6799.15 509.398   1
  -2  13   4 6237.68 808.663   4
   2 -13  -4 7238.19 623.986   7
   2 -13  -4 7022.78 707.975   2
  -2  13   3-28.9764 149.629   4
   2 -13  -3 89.6708 90.4213   2
   2 -13  -3-68.8038 71.4646   1
   2 -13  -3 106.225 124.218   7
   2 -13  -2 356.069 192.752   7
   2 -13  -2 46.5227 97.7465   2
  -2  13   2 570.242 251.612   4
   2 -13  -2 509.082 155.231   1
   2 -13  -1-68.4753 97.0265   1
  -2  13   1 0.27705 103.223   4
   2 -13  -1-122.331 129.563   7
   2 -13  -1 108.000 133.955   2
   2 -13   0 2604.33 433.092   7
   2 -13   0 2527.53 358.035   1
   2 -13   0 2955.12 427.044   2
   2 -13   1 425.683 150.952   1
   2 -13   1 99.9562 129.020   7
   2 -13   1 195.351 120.901   2
   2 -13   2 1725.91 398.528   7
   2 -13   2 1654.22 316.487   1
   2 -13   3 1894.35 426.259   7
   2 -13   3 1794.20 340.047   1
   2 -13   4-59.2765 121.139   1
   2 -13   4-24.6524 178.566   7
   2 -13   5 426.146 218.422   1
   2 -13   6 517.149 236.161   1
  -2  12  15 603.490 298.778   4
   2 -12 -14 340.699 200.066   2
  -2  12  14 440.600 258.656   4
  -2  12  13 2115.68 535.208   4
   2 -12 -13 2075.11 430.322   2
   2 -12 -12 6524.42 752.401   2
  -2  12  12 5203.16 811.959   4
   2 -12 -11 134.884 133.463   2
  -2  12  11 71.5804 178.352   4
   2 -12 -10 1473.12 341.678   2
  -2  12  10 1378.52 418.381   4
   2 -12  -9 497.487 221.214   2
  -2  12   9 395.183 212.165   4
   2 -12  -9 419.742 126.199   7
   2 -12  -8 4993.82 443.325   7
  -2  12   8 6077.67 807.846   4
   2 -12  -8 6240.56 673.304   2
   2 -12  -8 5064.77 411.805   1
   2 -12  -7 4947.92 455.538   7
   2 -12  -7 5835.74 640.530   2
  -2  12   7 4054.10 654.715   4
   2 -12  -7 5017.34 400.829   1
  -2  12   6 11452.2 1099.10   4
   2 -12  -6 12513.5 767.849   7
   2 -12  -6 12457.1 939.457   2
   2 -12  -6 11906.9 646.265   1
   2 -12  -5 283.071 103.660   1
   2 -12  -5 580.821 179.250   7
  -2  12   5 253.784 156.112   4
   2 -12  -5 527.887 227.980   2
   2 -12  -4 29671.5 1471.56   2
  -2  12   4 28461.3 1690.76   4
   2 -12  -4 27900.6 1298.73   7
   2 -12  -4 27496.0 1105.08   1
   2 -12  -3 2006.34 327.338   7
  -2  12   3 1745.04 375.492   4
   2 -12  -3 1777.55 331.775   2
   2 -12  -3 1610.55 236.170   1
   2 -12  -2 14122.6 774.893   1
   2 -12  -2 14179.0 934.921   7
   2 -12  -2 15975.5 1003.51   2
  -2  12   2 14372.1 1119.05   4
   2 -12  -1 2980.28 418.322   2
   2 -12  -1 2561.52 320.681   1
  -2  12   1 2415.92 438.141   4
   2 -12  -1 2771.82 415.769   7
   2 -12   0 8938.50 786.259   7
   2 -12   0 8674.28 699.459   2
   2 -12   0 8451.00 627.372   1
   2 -12   1 505.861 168.909   2
   2 -12   1 139.645 120.173   7
   2 -12   1 207.679 116.697   1
   2 -12   2 3129.02 408.793   1
   2 -12   2 3005.10 481.907   7
   2 -12   2 3370.77 413.755   2
   2 -12   3 1500.61 298.899   1
   2 -12   3 1399.74 377.494   7
   2 -12   4 705.555 224.755   1
   2 -12   5 3675.12 521.857   1
   2 -12   6 3117.30 512.547   1
   2 -12   7 494.843 208.483   1
   2 -12   8 612.811 245.121   1
  -2  11  16 1524.17 501.688   4
  -2  11  15 2539.67 607.092   4
  -2  11  14 730.534 338.173   4
   2 -11 -14 375.103 164.206   2
   2 -11 -13 1603.44 365.456   2
  -2  11  13 1913.74 508.480   4
   2 -11 -12 2472.11 433.492   2
  -2  11  12 2506.90 567.255   4
   2 -11 -11 3377.10 501.729   2
  -2  11  11 2127.51 494.308   4
  -2  11  10 258.563 196.046   4
   2 -11 -10 261.293 185.634   2
   2 -11  -9 1547.08 349.028   2
  -2  11   9 1112.45 338.553   4
   2 -11  -8 3773.00 365.796   7
   2 -11  -8 4207.07 537.114   2
  -2  11   8 4348.00 646.850   4
  -2  11   7 631.559 221.948   4
   2 -11  -7 609.679 123.400   1
   2 -11  -7 494.910 180.452   2
   2 -11  -7 668.086 151.893   7
   2 -11  -6 11733.9 614.724   1
   2 -11  -6 11986.9 721.222   7
   2 -11  -6 13122.8 920.729   2
  -2  11   6 12709.1 1077.66   4
  -2  11   5-19.0743 126.870   4
   2 -11  -5 261.076 142.565   2
   2 -11  -5-118.134 109.589   7
   2 -11  -5 158.824 83.9082   1
   2 -11  -4 9116.89 537.458   1
   2 -11  -4 9807.21 764.413   2
  -2  11   4 10011.0 918.677   4
   2 -11  -4 9507.10 669.023   7
   2 -11  -3 918.063 205.502   7
   2 -11  -3 719.074 216.142   2
   2 -11  -3 606.998 131.509   1
  -2  11   3 810.879 255.955   4
   2 -11  -2 9675.05 717.504   7
   2 -11  -2 10389.0 607.641   1
  -2  11   2 9571.19 863.054   4
   2 -11  -2 10676.8 775.787   2
   2 -11  -1 9504.87 717.615   2
  -2  11   1 9342.34 828.644   4
   2 -11  -1 9840.60 613.058   1
   2 -11  -1 9628.94 743.735   7
   2 -11   0 8655.53 671.044   2
   2 -11   0 8011.87 713.395   7
   2 -11   0 8850.04 602.274   1
  -2  11   0 8625.00 789.694   4
   2 -11   1 446.355 146.337   1
   2 -11   1 415.011 146.610   2
   2 -11   1 407.283 182.457   7
   2 -11   2 1491.07 269.839   1
   2 -11   2 1182.28 297.193   7
   2 -11   2 1928.36 306.198   2
   2 -11   3-180.063 149.212   1
   2 -11   4 2946.83 419.263   1
   2 -11   5 466.382 181.907   1
   2 -11   6 5344.90 632.701   1
   2 -11   7-77.9825 138.143   1
   2 -11   8 978.326 314.367   1
   2 -11   9 1730.78 408.344   1
  -2  10  16 452.631 304.084   4
  -2  10  15 1919.25 507.961   4
  -2  10  14 419.560 277.875   4
  -2  10  13 645.333 325.221   4
   2 -10 -13 214.839 200.511   2
  -2  10  12 277.503 224.781   4
   2 -10 -12-23.3571 130.357   2
   2 -10 -11 4984.13 591.190   2
  -2  10  11 4897.29 707.346   4
   2 -10 -10 12748.4 948.077   2
  -2  10  10 10718.9 1041.80   4
  -2  10   9 9303.75 932.479   4
   2 -10  -9 9416.18 792.945   2
   2 -10  -8 8822.59 554.039   7
  -2  10   8 9857.20 955.001   4
   2 -10  -8 9237.20 757.109   2
   2 -10  -7 10765.0 630.789   7
   2 -10  -7 11855.9 856.474   2
  -2  10   7 11372.8 995.361   4
   2 -10  -6 16260.9 813.527   7
   2 -10  -6 15870.9 711.007   1
  -2  10   6 15854.6 1172.71   4
   2 -10  -6 17042.2 1019.58   2
   2 -10  -5 1860.19 262.217   7
  -2  10   5 2352.72 420.664   4
   2 -10  -5 1804.03 308.271   2
   2 -10  -5 1558.23 193.172   1
  -2  10   4 4492.81 600.598   4
   2 -10  -4 4595.07 425.636   7
   2 -10  -4 4659.91 492.886   2
   2 -10  -4 4484.39 341.566   1
   2 -10  -3 151.263 76.9509   1
   2 -10  -3 15.4188 84.1091   7
   2 -10  -3 166.405 151.341   2
  -2  10   3 125.808 181.935   4
  -2  10   2 9374.68 814.192   4
   2 -10  -2 9626.94 704.177   2
   2 -10  -2 10455.5 567.579   1
   2 -10  -2 9680.37 687.328   7
   2 -10  -1 3975.54 352.318   1
   2 -10  -1 3560.33 408.401   2
  -2  10   1 3561.27 478.964   4
   2 -10  -1 3813.47 435.388   7
   2 -10   0 11352.0 823.569   7
   2 -10   0 11543.3 743.233   2
  -2  10   0 11366.8 858.588   4
   2 -10   0 11574.7 660.384   1
   2 -10   1 4240.73 529.321   7
   2 -10   1 4424.80 415.640   1
   2 -10   1 4077.27 430.035   2
   2 -10   2 3398.03 382.381   2
   2 -10   2 2925.21 353.698   1
   2 -10   3 961.859 214.656   1
   2 -10   3 962.025 198.431   2
   2 -10   4 2496.98 365.243   1
   2 -10   5 91.3646 87.4285   1
   2 -10   6 6631.19 674.664   1
   2 -10   7 179.202 138.234   1
   2 -10   8 1089.66 286.489   1
   2 -10   9 96.6522 126.083   1
   2 -10  10 478.107 227.714   1
  -2   9  17 1191.59 421.071   4
  -2   9  16 967.461 404.351   4
  -2   9  15 1502.38 426.385   4
  -2   9  14 1624.20 436.444   4
  -2   9  13 5292.90 749.412   4
   2  -9 -12 235.968 132.880   2
  -2   9  12 234.951 130.381   4
   2  -9 -11 7338.77 698.289   2
  -2   9  11 6655.07 820.911   4
   2  -9 -10 9068.16 771.887   2
  -2   9  10 8804.46 916.905   4
  -2   9   9-154.248 177.855   4
   2  -9  -9 20.3736 119.627   2
  -2   9   9-42.9345 50.1434   3
   2  -9  -8 7840.40 508.147   7
   2  -9  -8 9317.02 729.796   2
  -2   9   8 8251.13 824.950   4
  -2   9   8 8028.99 352.775   3
   2  -9  -7 1921.95 330.122   2
  -2   9   7 1780.38 376.099   4
   2  -9  -7 1608.84 224.040   7
  -2   9   6 1287.65 317.028   4
   2  -9  -6 1502.64 219.096   7
   2  -9  -6 1665.65 297.363   2
   2  -9  -5 91.1318 55.7180   7
  -2   9   5 45.9839 124.854   4
   2  -9  -5-8.46883 39.4031   1
   2  -9  -4 306.597 91.6083   1
   2  -9  -4 158.019 80.0232   7
   2  -9  -4 146.444 127.601   2
  -2   9   4 292.839 139.338   4
   2  -9  -3 6521.73 543.647   2
   2  -9  -3 6479.99 390.177   1
   2  -9  -3 5889.27 481.676   7
  -2   9   3 6496.28 648.899   4
   2  -9  -2 1234.34 172.908   1
   2  -9  -2 1114.89 220.963   2
   2  -9  -2 1184.85 226.035   7
  -2   9   2 1088.85 265.487   4
  -2   9   1 5066.43 542.307   4
   2  -9  -1 5667.70 488.855   2
   2  -9  -1 5391.63 383.604   1
   2  -9  -1 5355.40 494.077   7
   2  -9   0 2855.02 287.597   1
   2  -9   0 2459.97 322.230   2
  -2   9   0 2690.03 379.272   4
   2  -9   0 2463.47 344.320   7
   2  -9   1 10632.9 791.047   7
   2  -9   1 9822.29 596.651   1
   2  -9   1 10339.5 653.287   2
  -2   9  -1 9875.01 743.787   4
   2  -9   2 1733.27 256.016   1
   2  -9   2 1992.58 266.612   2
   2  -9   3 7772.36 591.937   1
   2  -9   3 8416.79 561.424   2
   2  -9   4 1759.36 244.020   2
   2  -9   4 1773.14 292.298   1
   2  -9   5 755.877 216.634   1
   2  -9   6 6398.25 630.027   1
   2  -9   7 290.729 174.044   1
   2  -9   8 2827.34 469.419   1
   2  -9   9 343.994 164.959   1
   2  -9  10-10.5616 97.8110   1
  -2   8  17 477.626 245.196   4
  -2   8  16 9.27054 166.475   4
  -2   8  15 879.325 314.150   4
  -2   8  14 878.543 338.853   4
  -2   8  13 2555.29 528.094   4
  -2   8  12 1833.25 401.943   4
   2  -8 -11 5497.37 585.074   2
  -2   8  11 5396.13 702.211   4
   2  -8 -10 648.621 176.068   2
  -2   8  10 624.640 262.492   4
   2  -8  -9 742.738 197.636   2
  -2   8   9 627.807 223.686   4
  -2   8   9 791.254 139.371   3
  -2   8   8 33285.7 1698.80   4
  -2   8   8 32196.5 1042.61   3
   2  -8  -8 37121.2 1535.69   2
  -2   8   7 37705.2 1057.33   3
   2  -8  -7 44147.1 1655.08   2
   2  -8  -7 38791.6 1317.44   7
  -2   8   7 40262.6 1861.82   4
   2  -8  -6 2217.38 250.184   7
  -2   8   6 2857.52 435.924   4
   2  -8  -6 2462.99 336.037   2
   2  -8  -5 12462.3 649.083   7
   2  -8  -5 13443.7 800.847   2
  -2   8   5 13233.3 936.907   4
   2  -8  -4 1480.50 217.072   7
  -2   8   4 1349.82 297.039   4
   2  -8  -4 1402.74 232.905   2
   2  -8  -4 1396.03 156.292   1
   2  -8  -3 5577.48 335.664   1
   2  -8  -3 5694.38 442.439   7
   2  -8  -3 5585.55 481.236   2
  -2   8   3 6496.68 615.346   4
  -2   8   2 13599.5 881.524   4
   2  -8  -2 12644.1 709.858   7
   2  -8  -2 12888.3 745.885   2
   2  -8  -2 13419.9 569.249   1
   2  -8  -1 20978.6 802.320   1
  -2   8   1 22396.1 1133.44   4
   2  -8  -1 22128.3 988.192   2
   2  -8  -1 19376.2 978.083   7
   2  -8   0 178.650 106.852   7
   2  -8   0 228.216 95.4083   1
   2  -8   0 220.525 106.574   2
  -2   8   0 89.0264 91.8520   4
   2  -8   1 10497.6 580.771   1
   2  -8   1 12346.9 809.243   7
  -2   8  -1 10336.1 705.604   4
   2  -8   1 11024.4 638.115   2
   2  -8   2 5138.28 416.851   1
   2  -8   2 5354.41 421.883   2
   2  -8   3 4556.96 379.356   2
   2  -8   3 4496.81 412.506   1
   2  -8   4 846.760 191.330   1
   2  -8   4 1005.40 172.787   2
   2  -8   5 12471.5 616.635   2
   2  -8   5 11012.5 761.648   1
   2  -8   6 2169.67 351.287   1
   2  -8   7 5997.48 616.807   1
   2  -8   8 5524.50 623.397   1
   2  -8   9 2584.19 444.539   1
   2  -8  10 2434.35 455.870   1
   2  -8  11 361.873 124.242   1
  -2   7  17 3195.38 635.397   4
  -2   7  16 10.6197 230.997   4
  -2   7  15 4505.60 687.324   4
  -2   7  14 541.555 274.963   4
  -2   7  13 7468.04 893.953   4
  -2   7  12 441.777 241.170   4
  -2   7  11 16431.6 1198.79   4
  -2   7  10 479.830 239.736   4
   2  -7 -10 256.947 147.300   2
  -2   7   9 9265.70 815.333   4
   2  -7  -9 8622.34 672.668   2
  -2   7   8 9886.02 829.341   4
   2  -7  -8 10900.5 746.140   2
  -2   7   7 19916.6 1200.74   4
   2  -7  -7 20556.8 1038.25   2
   2  -7  -6 81253.2 2455.99   2
  -2   7   6 75166.8 1872.18   3
  -2   7   6 83157.3 2732.79   4
   2  -7  -6 76264.4 2144.73   7
   2  -7  -5 159687. 3976.23   7
  -2   7   5 155045. 4530.15   4
   2  -7  -5 162862. 4264.24   2
   2  -7  -4 488.712 168.099   7
  -2   7   4 494.847 240.513   4
   2  -7  -4 467.875 172.984   2
   2  -7  -3 8328.37 385.756   1
   2  -7  -3 8247.13 508.135   7
   2  -7  -3 9005.98 578.705   2
  -2   7   3 7378.05 620.888   4
   2  -7  -2 3636.36 244.930   1
   2  -7  -2 3597.53 337.517   7
   2  -7  -2 3297.45 337.138   2
  -2   7   2 3567.75 412.216   4
  -2   7   1 16747.9 905.329   4
   2  -7  -1 15949.7 779.779   2
   2  -7  -1 16402.3 813.009   7
   2  -7  -1 15872.4 622.798   1
   2  -7   0 3556.59 273.796   1
  -2   7   0 3810.89 393.458   4
   2  -7   0 3699.16 388.800   7
   2  -7   0 3513.23 331.789   2
   2  -7   1 35006.7 1235.35   2
  -2   7  -1 34227.7 1341.07   4
   2  -7   1 34013.6 1155.19   1
   2  -7   2 151.891 74.6513   4
   2  -7   2 165.428 73.7165   2
   2  -7   2 2.43493 49.0711   1
   2  -7   3 20520.2 838.346   2
   2  -7   3 18125.0 862.908   4
   2  -7   3 20461.5 909.040   1
   2  -7   4 15164.5 664.959   2
   2  -7   4 13476.8 761.847   1
   2  -7   4 11503.3 656.604   4
   2  -7   5 6647.54 400.267   2
   2  -7   5 6784.87 554.587   1
   2  -7   6-7.16645 84.2292   1
   2  -7   7 4731.93 524.109   1
   2  -7   8 2465.14 398.914   1
   2  -7   9 3677.48 518.001   1
   2  -7  10 254.756 194.371   1
   2  -7  11 3062.81 509.697   1
   2  -7  12 424.935 229.933   1
  -2   6  17-342.501 244.058   4
  -2   6  16 5704.85 796.060   4
  -2   6  15 3519.39 627.929   4
  -2   6  14 201.483 168.440   4
   2  -6 -13 3544.34 391.007   5
  -2   6  13 3642.55 591.988   4
  -2   6  12 647.631 238.354   4
   2  -6 -12 612.016 169.750   5
  -2   6  11 7277.43 784.885   4
  -2   6  10 1797.07 379.954   4
  -2   6   9 8790.64 825.126   4
   2  -6  -9 10380.5 735.112   2
  -2   6   8 763.738 239.369   4
   2  -6  -8 623.910 178.997   2
   2  -6  -7 15317.7 840.116   2
  -2   6   7 15294.1 967.111   4
   2  -6  -6 40251.6 1475.87   2
  -2   6   6 40646.3 1646.63   4
   2  -6  -6 37035.8 1235.21   7
  -2   6   5 183261. 4809.54   4
   2  -6  -5 176989. 4297.49   7
   2  -6  -5 192075. 4600.74   2
  -2   6   4 14584.3 864.479   4
   2  -6  -4 13504.6 733.584   2
   2  -6  -4 14067.2 648.709   7
   2  -6  -3 78950.1 2173.14   7
   2  -6  -3 78889.7 2287.28   2
   2  -6  -3 77371.0 1927.87   1
  -2   6   3 77546.6 2466.46   4
   2  -6  -2 89.9540 85.9750   2
  -2   6   2 181.510 107.168   4
   2  -6  -2 47.6435 82.3833   7
   2  -6  -2 124.613 53.0597   1
   2  -6  -1 13335.7 660.663   2
   2  -6  -1 12225.7 407.660   3
  -2   6   1 13427.2 751.428   4
   2  -6  -1 13999.3 694.877   7
   2  -6  -1 13168.3 500.850   1
   2  -6   0 1541.49 223.780   7
  -2   6   0 1119.47 141.622   1
   2  -6   0 1466.03 200.601   2
  -2   6   0 1844.64 252.108   4
   2  -6   0 1337.37 198.069   4
   2  -6   0 1582.70 165.548   1
   2  -6   1 36167.7 1186.80   2
  -2   6  -1 33909.6 1251.52   4
   2  -6   1 34333.8 1096.28   1
   2  -6   1 32064.8 1176.83   4
   2  -6   2 4713.90 347.323   1
   2  -6   2 4132.74 344.454   4
   2  -6   2 5057.20 352.671   2
   2  -6   3 9852.09 500.969   2
   2  -6   3 8919.62 519.152   4
   2  -6   3 10301.6 569.832   1
   2  -6   4 1716.84 243.391   1
   2  -6   4 1351.66 187.971   4
   2  -6   4 1673.47 186.789   2
   2  -6   5 42460.5 1223.90   2
   2  -6   5 37465.8 1328.03   4
   2  -6   5 43358.6 1566.71   1
   2  -6   6 23443.6 1115.70   1
   2  -6   6 20472.7 695.140   2
   2  -6   7 3501.94 430.793   1
   2  -6   8 348.503 160.145   1
   2  -6   9 7535.90 712.906   1
   2  -6  10 4209.02 552.813   1
   2  -6  11 839.932 280.407   1
   2  -6  12 90.5792 130.707   1
   2  -6  13 5270.51 719.160   1
  -2   5  18 1234.20 397.476   4
  -2   5  17 917.373 332.660   1
  -2   5  17 903.279 333.539   4
  -2   5  16 1141.02 308.940   1
  -2   5  16 1089.11 351.671   4
  -2   5  15 907.320 313.279   1
  -2   5  15 1522.56 395.736   4
  -2   5  14 4476.16 602.911   1
  -2   5  14 4233.69 634.364   4
  -2   5  13 2979.25 487.553   1
  -2   5  13 2896.42 521.196   4
   2  -5 -13 3198.63 373.982   5
  -2   5  12 984.710 272.630   1
  -2   5  12 1271.59 317.619   4
   2  -5 -12 1104.54 210.032   5
  -2   5  11 11510.7 936.015   4
   2  -5 -11 10842.1 675.008   5
  -2   5  11 11462.0 838.246   1
  -2   5  10 5761.29 615.115   4
  -2   5  10 6110.06 565.072   1
   2  -5 -10 6205.96 480.962   5
   2  -5  -9 10864.3 647.951   5
  -2   5   9 11393.1 771.143   1
  -2   5   9 13136.0 921.560   4
  -2   5   8 1166.23 255.540   4
   2  -5  -8 735.584 140.518   5
   2  -5  -8 941.277 215.237   2
   2  -5  -7 9030.11 552.164   5
   2  -5  -7 9407.02 626.909   2
  -2   5   7 8991.18 710.931   4
   2  -5  -6 16904.7 845.697   2
  -2   5   6 18289.0 992.878   4
  -2   5   5 48486.9 1733.96   4
   2  -5  -5 48901.6 1579.67   2
   2  -5  -5 43802.4 1363.68   7
   2  -5  -5 43109.4 1368.29   1
   2  -5  -4 369.186 95.5148   7
   2  -5  -4 570.065 103.285   1
   2  -5  -4 333.264 107.951   2
  -2   5   4 321.475 136.588   4
   2  -5  -3 94681.6 2618.19   2
  -2   5   3 93803.5 2769.05   4
   2  -5  -3 96542.2 2491.20   7
   2  -5  -2 33019.9 1188.45   2
  -2   5   2 34952.6 1321.86   4
   2  -5  -2 35011.8 926.491   1
   2  -5  -2 34309.6 1153.43   7
   2  -5  -1 113302. 2871.60   2
  -2   5   1 116576. 3027.89   4
   2  -5  -1 109506. 2586.82   1
   2  -5  -1 100462. 2856.45   4
   2  -5  -1 101377. 2475.99   3
   2  -5  -1 113186. 2886.47   7
  -2   5   0 53021.6 1643.58   4
   2  -5   0 52764.7 1382.01   1
   2  -5   0 53208.4 1549.42   2
   2  -5   0 54567.4 1657.92   7
  -2   5   0 50301.9 1385.14   1
   2  -5   0 47903.3 1533.42   4
   2  -5   1 10252.2 503.553   2
   2  -5   1 9109.75 484.497   4
  -2   5  -1 10247.9 468.193   1
   2  -5   1 10094.4 456.856   1
  -2   5  -1 10182.5 541.043   4
   2  -5   2 2041.48 204.156   2
   2  -5   2 1702.74 188.401   4
   2  -5   2 1935.35 205.010   1
  -2   5  -2 2123.15 232.473   4
   2  -5   3 825.823 141.871   1
   2  -5   3 1182.43 155.869   4
   2  -5   3 926.119 130.831   2
   2  -5   4 147.777 79.1264   1
   2  -5   4 149.765 49.8883   2
   2  -5   4 103.448 61.7908   4
   2  -5   5 5823.65 380.741   4
   2  -5   5 6193.50 313.961   2
   2  -5   5 6124.28 482.355   1
   2  -5   6 1644.65 130.269   2
   2  -5   6 1831.09 282.782   1
   2  -5   6 1488.29 189.241   4
   2  -5   7 3092.85 396.724   1
   2  -5   8 635.048 220.709   1
   2  -5   9 23232.8 1281.08   1
   2  -5  10 831.862 250.850   1
   2  -5  11 3133.24 495.328   1
   2  -5  12 235.220 132.958   1
   2  -5  13 8125.03 887.666   1
  -2   4  18 1445.36 433.183   4
  -2   4  17 527.953 252.118   4
  -2   4  17 484.019 231.697   1
  -2   4  16 1437.00 375.119   1
  -2   4  16 1357.87 361.908   4
  -2   4  15 244.394 177.722   1
  -2   4  15 119.475 104.238   4
  -2   4  14 1263.32 313.406   1
  -2   4  14 1523.64 370.605   4
  -2   4  13 5.98302 106.295   1
   2  -4 -13-28.2088 72.5467   5
  -2   4  13 198.490 116.461   4
  -2   4  12 4351.63 574.420   4
   2  -4 -12 3690.51 389.264   5
  -2   4  12 3928.80 519.822   1
  -2   4  11 72.4356 83.2825   1
   2  -4 -11-40.9333 104.923   5
  -2   4  11 183.139 109.677   4
  -2   4  10 16932.7 1075.10   4
   2  -4 -10 15457.3 788.293   5
  -2   4  10 16238.2 964.581   1
  -2   4   9 2109.67 386.818   4
  -2   4   9 1815.11 330.990   1
   2  -4  -9 1604.27 241.606   5
  -2   4   8 20120.3 968.843   1
   2  -4  -8 19263.0 858.675   5
  -2   4   8 20311.8 1091.29   4
  -2   4   7 1195.58 203.832   1
   2  -4  -7 995.078 168.500   5
  -2   4   7 903.299 219.359   4
  -2   4   6 33.8596 71.8100   1
   2  -4  -6 148.730 91.0556   5
  -2   4   6 43.8637 95.1132   4
   2  -4  -6 81.6676 64.8125   2
   2  -4  -5 8389.83 457.603   1
   2  -4  -5 9801.83 532.545   5
  -2   4   5 10277.1 680.699   4
   2  -4  -5 9060.26 568.287   2
   2  -4  -4 43004.7 1283.23   7
   2  -4  -4 44995.5 1430.95   2
  -2   4   4 43363.6 1534.50   4
   2  -4  -4 41220.1 1229.82   1
   2  -4  -3 63715.1 1682.72   1
   2  -4  -3 67158.9 1786.54   7
  -2   4   3 64857.5 1578.31   3
   2  -4  -3 68002.8 1922.12   2
  -2   4   3 69294.7 2016.10   4
  -2   4   3 65593.6 1860.44   7
   2  -4  -2 46467.3 1483.97   4
   2  -4  -2 50475.7 1493.46   2
   2  -4  -2 49717.6 1431.58   7
  -2   4   2 49231.8 1556.60   4
  -2   4   2 47586.8 1475.29   7
   2  -4  -1 270.020 108.929   4
   2  -4  -1 365.993 59.2848   1
  -2   4   1 331.912 123.202   4
  -2   4   1 223.707 94.5250   7
   2  -4  -1 371.030 98.9427   2
   2  -4  -1 393.138 120.285   7
   2  -4   0 3810.64 207.273   1
   2  -4   0 3321.59 268.209   4
  -2   4   0 3552.20 294.740   4
   2  -4   0 3695.00 288.845   2
   2  -4   0 4568.25 347.339   7
  -2   4   0 3612.74 208.315   1
   2  -4   0 3633.47 203.489   3
   2  -4   1 6052.52 313.904   1
   2  -4   1 6423.64 361.433   2
   2  -4   1 5880.00 339.459   4
  -2   4  -1 6036.04 312.932   1
  -2   4  -1 6289.95 379.443   4
  -2   4  -2 9211.94 434.214   4
   2  -4   2 7950.35 379.603   4
   2  -4   2 9142.63 437.971   1
  -2   4  -2 8167.95 415.679   1
   2  -4   2 8560.32 410.822   2
   2  -4   3 33525.4 1120.22   1
   2  -4   3 32630.0 980.903   4
   2  -4   3 33520.8 988.698   2
   2  -4   4 25.4819 32.1846   4
   2  -4   4 69.9321 31.6433   2
   2  -4   4 49.4424 56.2135   1
   2  -4   5 16350.1 785.997   1
   2  -4   5 13547.0 461.432   2
   2  -4   5 13154.5 564.377   4
   2  -4   6-44.3743 46.7544   4
   2  -4   6-17.6532 66.3324   1
   2  -4   7 17004.0 897.939   1
   2  -4   7 10402.8 532.825   4
   2  -4   8 355.051 161.286   1
   2  -4   9 17454.7 1052.81   1
   2  -4  10 1273.04 296.765   1
   2  -4  11 4473.94 567.772   1
   2  -4  12 374.509 216.091   1
   2  -4  13 343.487 203.753   1
   2  -4  14 1232.27 346.514   1
  -2   3  18 1185.83 343.082   4
  -2   3  17 606.457 255.070   4
  -2   3  17 786.702 345.894   1
  -2   3  16 265.246 202.228   1
  -2   3  16 399.944 237.803   4
  -2   3  15 1264.15 351.394   1
  -2   3  15 1087.41 310.342   4
  -2   3  14 713.524 230.799   4
  -2   3  14 900.587 307.011   1
  -2   3  13 1110.23 308.676   1
   2  -3 -13 836.046 191.553   5
  -2   3  13 1245.32 300.896   4
  -2   3  12 214.678 148.850   1
   2  -3 -12 193.241 105.018   5
  -2   3  12 301.821 196.167   4
   2  -3 -11 3884.72 376.890   5
  -2   3  11 3740.95 479.049   1
  -2   3  11 4246.25 515.627   4
   2  -3 -10 6453.07 478.707   5
  -2   3  10 7342.59 661.251   4
  -2   3  10 7079.87 617.957   1
  -2   3   9 4307.59 485.259   1
  -2   3   9 5113.62 543.397   4
   2  -3  -9 2979.50 315.938   5
   2  -3  -8 54321.1 1712.95   5
  -2   3   8 59169.3 2033.51   4
  -2   3   8 55677.8 1894.79   1
  -2   3   7 1742.97 249.591   1
  -2   3   7 1006.46 258.062   4
   2  -3  -7 945.302 178.649   5
  -2   3   6 10485.4 578.365   1
   2  -3  -6 10358.2 543.087   5
  -2   3   6 10138.9 652.440   4
  -2   3   5 618.416 169.068   4
  -2   3   5 933.220 152.184   1
   2  -3  -5 805.190 133.071   1
   2  -3  -5 939.972 155.442   5
  -2   3   4 21575.0 763.303   1
   2  -3  -4 21249.6 808.677   5
  -2   3   4 21834.2 911.502   4
   2  -3  -4 21918.2 855.754   2
   2  -3  -4 19792.0 710.731   1
   2  -3  -3 9715.50 469.174   7
  -2   3   3 10165.2 523.646   5
  -2   3   3 9446.29 500.778   7
  -2   3   3 11307.7 571.136   4
   2  -3  -3 9220.44 383.004   1
   2  -3  -3 8967.47 470.112   5
   2  -3  -3 9049.15 508.897   2
  -2   3   2 2151.89 131.244   3
  -2   3   2 1986.34 252.134   4
  -2   3   2 1818.01 202.343   2
   2  -3  -2 2107.30 218.612   2
  -2   3   2 2210.29 228.217   5
   2  -3  -2 1840.81 129.921   1
   2  -3  -2 2098.71 189.266   7
  -2   3   2 2477.90 237.888   7
   2  -3  -1 1958.19 111.084   3
  -2   3   1 1786.64 197.883   7
  -2   3   1 1726.47 202.106   5
   2  -3  -1 1852.50 194.774   7
   2  -3  -1 1711.66 89.6756   1
  -2   3   1 1744.75 182.852   2
  -2   3   1 1824.71 210.736   4
   2  -3  -1 1798.44 189.373   2
  -2   3   1 1627.36 103.314   3
   2  -3   0 14265.5 433.015   1
  -2   3   0 14364.1 430.848   1
   2  -3   0 15452.7 469.673   3
  -2   3   0 14395.5 579.050   4
   2  -3   0 15272.1 625.720   7
   2  -3   0 14999.9 583.123   2
   2  -3   0 13108.3 527.223   4
   2  -3   1 4762.43 342.744   7
  -2   3  -1 4701.88 238.841   1
  -2   3  -1 4735.70 272.305   4
   2  -3   1 4890.75 285.494   2
   2  -3   1 4533.03 242.654   4
   2  -3   1 4664.49 243.416   1
   2  -3   2 17626.8 570.877   4
   2  -3   2 19601.5 651.597   2
  -2   3  -2 20382.7 624.607   4
   2  -3   2 20537.9 698.830   1
  -2   3  -2 20697.9 685.417   1
   2  -3   3 29522.7 960.848   1
  -2   3  -3 27514.4 919.715   1
   2  -3   3 28216.4 791.941   2
   2  -3   3 24781.3 729.643   4
   2  -3   4 2499.60 157.212   2
   2  -3   4 3774.58 336.316   1
   2  -3   4 2627.03 180.608   4
   2  -3   5 21259.9 714.786   4
   2  -3   5 27523.8 1026.87   1
   2  -3   6 663.099 204.913   1
   2  -3   7 17336.1 915.734   1
   2  -3   8 2389.91 232.905   4
   2  -3   8 2893.77 397.624   1
   2  -3   9 184.352 142.433   1
   2  -3   9 100.228 45.1451   4
   2  -3  10 1583.07 329.895   1
   2  -3  11 11472.4 906.053   1
   2  -3  12 214.346 171.371   1
   2  -3  13 2934.83 514.793   1
   2  -3  14 233.567 176.016   1
   2  -3  15 262.630 207.340   1
  -2   2  17 205.655 176.906   4
  -2   2  16 1199.95 379.602   1
  -2   2  16 1134.26 326.926   4
  -2   2  15 833.327 292.800   1
  -2   2  15 811.200 284.910   4
  -2   2  14 2946.06 500.802   1
  -2   2  14 2986.53 499.588   4
  -2   2  13 169.745 135.964   1
  -2   2  13 206.661 164.414   4
  -2   2  12 5174.39 594.970   4
  -2   2  12 5401.37 623.256   1
   2  -2 -12 6226.42 524.650   6
   2  -2 -11 4229.99 413.808   6
  -2   2  11 4398.67 519.888   1
  -2   2  11 4469.22 540.131   4
  -2   2  10 2047.04 330.056   1
  -2   2  10 1978.24 341.604   4
   2  -2 -10 1606.26 239.503   6
  -2   2   9 8136.02 632.866   1
  -2   2   9 8150.69 650.952   4
   2  -2  -9 7215.04 507.759   6
  -2   2   8 51844.3 1803.33   1
   2  -2  -8 50844.9 1634.87   6
   2  -2  -7 1017.38 174.167   6
  -2   2   7 1182.20 233.417   1
  -2   2   6 16137.5 749.736   1
   2  -2  -6 16423.1 702.992   6
  -2   2   6 13677.1 637.687   8
  -2   2   5 383.368 113.834   1
  -2   2   5 369.060 84.2039   8
   2  -2  -5 195.557 76.2754   1
   2  -2  -5 451.352 111.541   6
  -2   2   4 3366.30 248.380   1
  -2   2   4 3244.54 271.838   6
  -2   2   4 3083.11 246.012   7
   2  -2  -4 3063.36 251.327   5
   2  -2  -4 3326.23 240.027   1
   2  -2  -3 8729.41 409.852   7
   2  -2  -3 8338.26 427.123   5
  -2   2   3 8772.67 375.850   1
   2  -2  -3 8432.46 352.854   1
  -2   2   3 7907.75 435.420   2
  -2   2   3 8895.77 435.040   7
  -2   2   3 8683.19 451.385   6
   2  -2  -2 75655.1 1950.00   7
   2  -2  -2 78409.4 2017.01   5
  -2   2   2 79908.4 2002.04   7
  -2   2   2 68446.6 2001.06   2
   2  -2  -2 76085.2 1791.35   1
  -2   2   2 78848.7 2052.85   5
  -2   2   2 79427.7 1829.44   1
   2  -2  -1 30493.5 992.496   5
   2  -2  -1 30854.8 956.337   7
  -2   2   1 31990.4 837.401   3
  -2   2   1 27445.2 964.900   2
  -2   2   1 35184.3 1002.57   4
  -2   2   1 29865.1 1014.35   5
   2  -2  -1 34879.5 860.283   3
  -2   2   1 34653.8 1015.95   7
   2  -2   0 5565.58 330.516   7
  -2   2   0 5383.30 246.816   3
  -2   2   0 5040.06 325.853   5
  -2   2   0 4729.12 290.630   2
  -2   2   0 5652.05 291.968   4
   2  -2   0 4583.10 284.041   2
   2  -2   0 5383.41 238.418   3
  -2   2   0 5538.09 349.908   7
   2  -2   1 40758.6 1092.18   3
   2  -2   1 40653.2 1214.35   7
  -2   2  -1 42182.6 1052.90   4
   2  -2   1 39188.2 1038.12   1
  -2   2  -1 36919.3 1091.62   2
  -2   2  -1 40203.5 1019.71   1
   2  -2   2 2445.86 189.914   1
  -2   2  -2 2349.09 176.880   1
  -2   2  -2 2483.50 163.907   2
   2  -2   3 8836.96 441.276   1
  -2   2  -3 8325.54 419.253   1
   2  -2   4 7415.31 446.530   1
   2  -2   5 1092.61 181.203   1
   2  -2   5 1208.70 106.040   4
   2  -2   6 2261.98 308.996   1
   2  -2   6 1870.84 165.853   4
   2  -2   7 11177.4 696.386   1
   2  -2   7 10229.7 467.398   4
   2  -2   8 12791.3 803.060   1
   2  -2   8 12809.0 592.841   4
   2  -2   9 15454.9 722.170   4
   2  -2   9 17268.5 1006.58   1
   2  -2  10 8864.09 566.996   4
   2  -2  10 9829.29 789.401   1
   2  -2  11 192.596 128.502   1
   2  -2  11 142.679 96.2884   4
   2  -2  12 11536.6 948.824   1
   2  -2  13 1069.64 318.811   1
   2  -2  14 1060.54 328.442   1
  -2   2 -15 724.517 279.741   8
   2  -2  15 452.383 228.193   1
  -2   2 -16-13.8710 159.862   8
  -2   1  16 534.001 233.072   1
  -2   1  16 750.600 265.995   4
  -2   1  15 2168.48 452.407   1
  -2   1  15 2616.81 470.003   4
  -2   1  14 4134.45 596.797   1
  -2   1  14 2760.62 473.753   4
  -2   1  13 1430.78 306.748   4
  -2   1  13 1770.01 376.987   1
   2  -1 -13 1911.78 309.015   6
  -2   1  12 5004.35 593.574   1
   2  -1 -12 4862.96 466.724   6
  -2   1  12 4364.78 539.471   4
   2  -1 -11 778.714 177.785   6
  -2   1  11 1028.66 246.194   4
  -2   1  11 409.522 175.226   1
  -2   1  10 20730.4 1141.41   1
   2  -1 -10 21118.3 967.086   6
   2  -1  -9 4074.44 367.054   6
  -2   1   9 4310.47 454.902   1
  -2   1   8 10329.2 681.270   1
   2  -1  -8 9814.13 564.384   6
  -2   1   7 8918.69 579.534   1
   2  -1  -7 7813.57 492.084   6
   2  -1  -6 84621.5 2304.75   6
  -2   1   6 86800.8 2418.89   1
  -2   1   5 7856.79 454.179   1
  -2   1   5 6731.37 372.505   8
   2  -1  -5 7012.02 406.799   6
   2  -1  -4 3054.88 246.172   6
  -2   1   4 2699.34 195.326   8
  -2   1   4 2711.13 230.321   1
  -2   1   4 2362.97 228.347   2
   2  -1  -4 2710.59 220.109   1
   2  -1  -3 5834.50 292.445   1
  -2   1   3 5565.41 324.864   7
  -2   1   3 6319.24 318.602   1
   2  -1  -3 5784.23 333.775   6
  -2   1   3 6300.63 359.034   6
   2  -1  -2 177873. 3998.63   7
   2  -1  -2 166978. 3860.95   1
   2  -1  -2 172032. 4033.33   6
  -2   1   2 176930. 4054.32   6
  -2   1   2 169420. 3883.21   1
  -2   1   2 172801. 4022.12   7
   2  -1  -1 16257.1 579.673   5
  -2   1   1 15385.6 564.163   7
  -2   1   1 17202.9 597.421   6
  -2   1   1 15724.5 531.608   3
   2  -1  -1 16191.9 549.825   7
  -2   1   0 27427.3 762.085   3
   2  -1   0 27639.1 816.271   7
   2  -1   0 24332.0 810.503   5
  -2   1   0 25594.6 833.223   5
  -2   1   0 28477.0 846.794   7
   2  -1   0 28085.5 756.375   3
  -2   1  -1 43760.8 1155.08   1
   2  -1   1 48910.8 1235.14   3
  -2   1  -1 49831.1 1344.98   7
  -2   1  -1 49131.1 1287.52   5
   2  -1   1 46178.5 1168.41   1
  -2   1  -1 49502.8 1261.89   3
   2  -1   1 45994.2 1293.85   7
   2  -1   2 34429.4 1032.18   3
  -2   1  -2 34452.1 981.194   1
   2  -1   2 36036.0 1001.50   1
   2  -1   3 33497.4 1026.51   1
  -2   1  -3 31621.5 1009.53   1
  -2   1  -3 32986.8 833.259   2
   2  -1   4 1313.02 173.578   1
  -2   1  -4 1242.34 164.486   1
   2  -1   5 45819.7 1478.90   1
   2  -1   5 44297.2 1174.62   4
   2  -1   6 4280.32 398.808   1
   2  -1   6 4231.17 274.689   4
   2  -1   7 6740.73 380.498   4
   2  -1   7 6157.04 495.456   1
   2  -1   8 2534.76 252.163   4
   2  -1   8 2569.51 344.918   1
   2  -1   9 22018.7 919.511   4
   2  -1   9 23443.3 1183.17   1
   2  -1  10 2661.51 313.521   4
   2  -1  10 3630.71 462.573   1
   2  -1  11 5619.94 479.303   4
   2  -1  11 5683.02 610.887   1
   2  -1  12 3705.65 413.352   4
   2  -1  12 3420.12 505.113   1
   2  -1  13 242.235 117.175   1
   2  -1  14 3918.86 597.515   1
  -2   1 -15 106.701 94.2311   8
   2  -1  15 230.180 218.854   1
   2  -1  16 17.2919 167.568   1
  -2   1 -16-136.361 213.752   8
  -2   0  16 2971.71 580.342   1
  -2   0  15 292.427 172.491   1
  -2   0  15 650.342 247.749   4
  -2   0  14 900.897 288.766   1
  -2   0  14 862.610 279.272   4
  -2   0  13 304.433 166.421   4
   2   0 -13 458.640 156.316   6
  -2   0  13 501.237 232.149   1
   2   0 -12 2711.92 359.972   6
   2   0 -12 3088.81 392.014   8
  -2   0  12 2084.18 376.696   4
  -2   0  12 2395.00 436.452   1
  -2   0  11 474.693 175.068   1
   2   0 -11 632.619 175.883   8
   2   0 -11 632.142 172.617   6
   2   0 -10 7741.91 556.731   6
   2   0 -10 7494.82 543.557   8
  -2   0  10 6491.74 623.435   1
  -2   0   9 341.037 110.569   1
   2   0  -9 680.014 148.062   8
   2   0  -9 618.757 154.234   6
   2   0  -8 8342.97 505.611   8
   2   0  -8 8577.32 528.215   6
  -2   0   8 8556.60 622.278   1
   2   0  -7 9451.56 509.113   8
  -2   0   7 10176.5 645.488   1
   2   0  -7 10077.0 551.717   6
   2   0  -6 23633.3 889.147   6
   2   0  -6 24553.7 837.366   8
  -2   0   6 23735.1 996.446   1
   2   0  -5 162.035 62.7776   8
  -2   0   5 162.309 91.1563   1
   2   0  -5 85.6438 88.4587   6
   2   0  -4 11829.0 531.516   6
  -2   0   4 12427.7 563.349   1
   2   0  -4 11863.1 538.471   1
  -2   0   3 28207.7 776.941   8
   2   0  -3 29018.2 880.812   1
   2   0  -3 28775.3 908.374   6
  -2   0   3 28598.3 890.540   1
   2   0  -2 10712.1 439.137   6
   2   0  -2 10547.1 388.806   1
  -2   0   2 10312.6 391.491   1
   2   0  -1 34075.2 893.214   1
   2   0  -1 35624.6 1005.64   6
  -2   0   1 36192.1 901.179   1
  -2   0   1 37547.4 1015.54   7
   2   0  -1 37986.1 1005.41   7
   2   0   0 13894.4 471.123   3
   2   0   0 13320.9 458.414   6
  -2   0   0 13279.9 465.073   3
  -2   0   0 12748.2 457.413   7
  -2   0   0 13616.1 468.450   6
   2   0   0 13090.1 447.547   7
  -2   0   0 12750.3 356.185   1
  -2   0  -1 32472.9 897.795   6
   2   0   1 33893.4 929.683   7
  -2   0  -1 34524.6 951.153   3
   2   0   1 35319.0 936.556   3
   2   0   1 33149.6 909.447   5
  -2   0  -1 32706.9 950.179   7
  -2   0  -2 44945.9 1257.01   3
  -2   0  -2 47205.0 1145.68   4
  -2   0  -2 43537.0 1217.42   1
   2   0   2 45011.8 1211.81   1
  -2   0  -2 43800.8 1154.56   5
   2   0   2 46289.9 1238.34   3
   2   0   2 43566.0 1216.12   7
   2   0   3 14404.5 453.703   4
   2   0   3 14525.0 574.513   1
   2   0   3 14399.4 575.624   3
  -2   0  -3 14357.1 440.630   4
  -2   0  -3 14292.0 578.016   1
  -2   0  -4 595.502 119.878   1
   2   0   4 711.349 131.376   1
   2   0   4 613.399 83.8457   4
   2   0   5 2084.46 182.945   4
   2   0   5 1997.66 235.736   1
   2   0   6 208332. 4919.23   4
   2   0   6 213326. 5199.31   1
   2   0   7 46286.6 1417.51   4
   2   0   7 47854.0 1651.40   1
   2   0   8 5451.58 505.845   1
   2   0   8 4859.31 379.706   4
   2   0   9 1544.07 217.176   4
   2   0   9 1622.24 286.201   1
   2   0  10 3185.80 424.140   1
   2   0  10 2815.10 327.182   4
   2   0  11 22630.9 1268.76   1
   2   0  11 22696.9 1079.42   4
   2   0  12 16623.2 955.519   4
   2   0  12 19541.1 1218.89   1
  -2   0 -13 5544.32 620.906   8
   2   0  13 4296.46 580.495   1
   2   0  13 4119.00 470.379   4
   2   0  14 7666.96 812.736   1
  -2   0 -14 7653.72 784.864   8
   2   0  15 4602.08 662.042   1
  -2   0 -15 5815.61 685.085   8
  -2   0 -16 2224.42 457.417   8
   2   0  16 1304.00 370.036   1
  -2   0 -17-110.964 184.162   8
  -2  -1  15 3179.95 572.621   1
  -2  -1  14 652.296 216.299   4
  -2  -1  14 1185.09 334.656   1
  -2  -1  13 7452.65 710.501   4
   2   1 -13 8417.74 690.642   6
  -2  -1  13 8343.43 843.503   1
   2   1 -12 73.2722 72.6161   6
  -2  -1  12 188.915 131.214   1
   2   1 -12 123.331 124.957   8
  -2  -1  11 8658.09 758.132   1
   2   1 -11 9069.69 646.828   8
   2   1 -11 8332.27 630.964   6
  -2  -1  10 9418.33 760.122   1
   2   1 -10 8916.81 623.309   6
   2   1 -10 9699.02 636.923   8
   2   1  -9 1838.02 246.765   8
  -2  -1   9 1752.05 303.936   1
   2   1  -8 9428.03 554.167   8
  -2  -1   8 9147.03 661.819   1
  -2  -1   7 82.2606 90.5174   1
   2   1  -7 83.9191 67.5311   8
   2   1  -6 12116.1 539.929   8
  -2  -1   6 10518.5 630.650   1
   2   1  -5 7194.74 356.789   8
  -2  -1   5 6113.18 429.910   1
  -2  -1   4 38565.5 1242.92   1
   2   1  -4 39980.1 1074.91   8
  -2  -1   3 187.779 83.2408   1
   2   1  -3 80.8749 51.6953   1
   2   1  -3 65.8411 30.2982   8
  -2  -1   2 6542.01 330.704   1
   2   1  -2 5856.08 300.545   1
   2   1  -1 116262. 2740.42   1
  -2  -1   1 119883. 2750.51   1
  -2  -1   0 92093.0 2302.62   3
   2   1   0 95503.9 2314.24   3
  -2  -1   0 92902.0 2157.44   1
   2   1   0 89336.9 2157.40   1
  -2  -1   0 88448.3 2201.35   7
  -2  -1  -1 21141.4 656.066   3
   2   1   1 18494.6 553.633   7
  -2  -1  -1 18587.3 566.832   7
   2   1   1 20037.5 624.970   3
   2   1   2 113823. 2712.99   3
   2   1   2 109050. 2619.18   7
  -2  -1  -2 114414. 2745.57   4
   2   1   2 116680. 2732.19   4
  -2  -1  -2 109309. 2737.02   3
   2   1   2 110440. 2560.01   6
  -2  -1  -2 106484. 2637.69   7
  -2  -1  -3 67900.7 1741.32   4
   2   1   3 68920.4 1749.88   4
  -2  -1  -3 68666.7 1842.58   1
  -2  -1  -3 67523.5 1811.55   3
   2   1   3 65313.1 1776.03   3
   2   1   4 23800.4 775.752   4
   2   1   4 22026.9 835.816   1
   2   1   4 23775.4 827.552   3
  -2  -1  -4 22441.1 874.793   1
  -2  -1  -4 21608.7 738.616   4
  -2  -1  -5 839.804 120.309   4
   2   1   5 992.695 139.052   4
   2   1   5 1008.17 165.153   1
   2   1   6 6925.32 411.126   4
   2   1   6 7065.52 493.844   1
  -2  -1  -7 35141.5 916.136   2
   2   1   7 32189.4 1289.33   1
   2   1   7 34032.7 1174.63   4
   2   1   8 19475.3 854.281   4
   2   1   8 18648.7 956.533   1
  -2  -1  -8 18188.8 558.063   6
   2   1   9 10780.5 755.597   1
  -2  -1  -9 11818.1 434.979   6
   2   1   9 11382.9 669.000   4
  -2  -1 -10 8313.79 372.024   6
   2   1  10 7316.04 563.728   4
   2   1  10 8131.75 675.320   1
  -2  -1 -11 10035.5 440.608   6
   2   1  11 8324.07 632.313   4
   2   1  11 8767.91 748.395   1
   2   1  12 8904.66 799.601   1
  -2  -1 -12 9709.95 767.917   8
   2   1  12 8893.72 685.902   4
  -2  -1 -13 8221.65 727.728   8
   2   1  13 7410.28 756.225   1
   2   1  13 7667.72 675.958   4
  -2  -1 -14 8115.42 763.960   8
   2   1  14 7400.69 796.106   1
   2   1  14 6845.40 666.007   4
   2   1  15 2127.64 460.311   1
  -2  -1 -15 2356.86 419.669   8
  -2  -1 -16 4602.28 624.008   8
   2   1  16 4325.88 654.129   1
   2   1  17 942.093 344.434   1
  -2  -1 -17 711.748 254.522   8
  -2  -2  15 2024.30 463.988   1
  -2  -2  14 337.512 199.550   1
  -2  -2  14 92.0818 93.3555   4
  -2  -2  13 5282.25 663.210   1
  -2  -2  13 3642.28 490.394   4
   2   2 -12 728.792 227.780   6
  -2  -2  12 656.133 248.561   1
   2   2 -11 5051.31 490.843   8
  -2  -2  11 4174.41 527.143   1
  -2  -2  10 1393.24 298.056   1
   2   2 -10 1625.61 265.274   8
  -2  -2   9 2052.99 325.978   1
   2   2  -9 2053.46 274.371   8
   2   2  -8 197.817 88.4121   8
  -2  -2   8 307.610 141.892   1
  -2  -2   7 3673.86 397.628   1
  -2  -2   6 1187.12 217.991   1
  -2  -2   5 27104.4 1047.31   1
  -2  -2   4 2609.12 255.118   1
  -2  -2   3 337.070 73.3523   1
  -2  -2   2 3123.08 226.488   1
   2   2  -2 3663.47 247.387   1
   2   2  -1 623.639 152.219   1
  -2  -2   1 1677.00 184.454   1
   2   2   0 12402.8 356.385   8
  -2  -2   0 12430.0 432.224   1
  -2  -2   0 11438.1 511.979   3
   2   2   0 11774.2 433.252   1
   2   2   1 5329.61 288.272   3
  -2  -2  -1 4677.95 210.608   8
  -2  -2  -1 4852.72 206.492   7
  -2  -2  -1 4695.33 272.316   3
   2   2   1 4895.76 222.628   8
   2   2   2 40733.9 1155.24   3
  -2  -2  -2 40295.2 1116.53   8
  -2  -2  -2 45358.5 1319.21   4
  -2  -2  -2 41734.5 1023.44   7
   2   2   2 41917.7 1007.78   7
   2   2   2 47752.8 1316.38   4
  -2  -2  -2 41536.6 1183.11   3
  -2  -2  -3 44089.6 1240.00   8
   2   2   3 46453.2 1273.42   3
   2   2   3 43810.7 1102.48   7
  -2  -2  -3 43368.2 1330.43   4
   2   2   3 44332.3 1328.53   4
  -2  -2  -3 46660.8 1307.67   3
  -2  -2  -4 13322.7 630.934   1
   2   2   4 12993.5 589.123   4
  -2  -2  -4 13135.1 587.257   4
   2   2   4 12673.1 567.006   3
  -2  -2  -5 1090.68 159.684   4
   2   2   5 1192.90 180.892   1
  -2  -2  -5 1222.94 191.658   1
   2   2   5 1142.19 162.620   4
   2   2   5 1397.66 175.104   3
  -2  -2  -6 13633.0 654.715   4
   2   2   6 14208.2 716.404   1
   2   2   6 13710.2 661.366   4
   2   2   7 1894.25 285.319   1
   2   2   7 1811.46 276.576   4
  -2  -2  -7 1604.21 237.441   4
   2   2   8 42301.9 1606.40   1
   2   2   8 42071.9 1488.40   4
  -2  -2  -8 42762.7 1195.48   2
  -2  -2  -8 44417.1 1509.74   8
   2   2   9 9566.62 635.243   4
  -2  -2  -9 8448.53 402.080   2
   2   2   9 8087.24 642.218   1
  -2  -2  -9 7805.68 577.793   8
  -2  -2 -10 20622.4 1016.67   8
   2   2  10 19817.7 1120.12   1
   2   2  10 20764.0 1022.76   4
   2   2  11 819.014 246.621   4
   2   2  11 612.199 282.717   1
  -2  -2 -11 670.088 222.076   8
   2   2  12 379.158 184.552   1
  -2  -2 -12 350.586 154.558   8
   2   2  12 72.3540 90.1823   4
   2   2  13 18390.3 1222.02   1
  -2  -2 -13 20414.5 1158.29   8
   2   2  13 18986.9 1128.88   4
   2   2  14 11559.3 994.779   1
  -2  -2 -14 13705.0 977.216   8
   2   2  14 12289.6 929.864   4
   2   2  15 202.573 181.743   1
  -2  -2 -15-54.6488 83.8460   8
   2   2  16 3819.60 608.663   1
  -2  -2 -16 4676.95 625.352   8
   2   2  17 263.507 214.257   1
  -2  -2 -17 251.562 188.714   8
  -2  -2 -18 2671.68 502.718   8
  -2  -3  14 815.801 298.152   1
  -2  -3  13 3600.37 551.355   1
  -2  -3  12 712.378 242.764   1
  -2  -3  11 4392.37 555.485   1
  -2  -3  10 1104.55 276.629   1
   2   3 -10 1339.07 245.350   8
  -2  -3   9 946.785 246.186   1
  -2  -3   8 2793.47 365.121   1
  -2  -3   7 12387.7 754.424   1
  -2  -3   6 60.6030 79.1922   1
  -2  -3   5 17333.2 810.034   1
  -2  -3   4 111.119 91.8224   1
  -2  -3   3 17636.2 710.812   1
  -2  -3   2 17280.7 662.383   1
  -2  -3   1 11620.3 476.174   1
   2   3  -1 11034.1 477.023   1
   2   3   0 1027.19 123.842   1
  -2  -3   0 1063.88 121.497   1
  -2  -3  -1 2978.40 293.589   4
  -2  -3  -1 3062.46 235.617   3
  -2  -3  -1 3149.22 196.807   1
   2   3   1 2916.87 233.631   3
   2   3   2 48677.8 1328.83   3
  -2  -3  -2 50397.1 1137.52   7
   2   3   2 49033.9 1301.56   8
  -2  -3  -2 48668.0 1343.74   3
  -2  -3  -2 44810.7 1494.79   4
   2   3   2 48860.0 1502.98   4
   2   3   3 10789.7 475.693   8
   2   3   3 10269.7 559.223   4
  -2  -3  -3 10593.4 576.047   4
  -2  -3  -3 10842.0 460.135   8
  -2  -3  -3 10631.3 485.780   3
   2   3   3 11032.1 470.251   3
   2   3   4 16440.5 743.298   4
  -2  -3  -4 15327.9 616.096   8
   2   3   4 15526.3 623.123   3
  -2  -3  -4 16440.2 736.663   4
  -2  -3  -4 15625.6 653.341   3
   2   3   4 15125.8 639.607   8
   2   3   5 3186.58 266.427   3
  -2  -3  -5 2974.86 292.896   4
   2   3   5 2820.68 290.729   4
  -2  -3  -5 3209.35 266.168   8
  -2  -3  -6 2355.61 275.432   4
   2   3   6 2681.86 308.824   4
  -2  -3  -6 2897.91 282.384   8
   2   3   6 2454.59 256.344   3
   2   3   6 1919.22 110.701   6
   2   3   7 15292.3 791.282   1
   2   3   7 14621.6 775.351   4
  -2  -3  -7 14982.5 719.487   8
  -2  -3  -8 8761.93 552.781   8
   2   3   8 8168.00 582.984   4
   2   3   8 8603.44 609.494   1
  -2  -3  -9 309.602 50.9198   5
  -2  -3  -9 454.894 110.502   2
   2   3   9 550.276 189.684   4
   2   3   9 332.987 173.893   1
  -2  -3  -9 662.653 172.153   8
   2   3  10 19402.2 1074.03   1
  -2  -3 -10 21169.1 781.294   2
   2   3  10 19298.5 1022.01   4
  -2  -3 -10 18971.5 958.227   8
  -2  -3 -10 18096.1 580.499   5
   2   3  11 14733.0 956.074   1
   2   3  11 13369.9 884.366   4
  -2  -3 -11 12578.9 475.309   5
  -2  -3 -11 13495.5 833.278   8
  -2  -3 -11 13947.9 634.346   2
   2   3  12 17516.1 1123.95   1
  -2  -3 -12 18175.5 1019.89   8
   2   3  12 17612.8 1064.47   4
  -2  -3 -13 3046.31 433.292   8
   2   3  13 2291.85 421.616   1
   2   3  13 2925.18 451.088   4
  -2  -3 -14 3744.72 486.897   8
   2   3  14 3315.45 478.239   4
   2   3  14 3597.22 538.324   1
   2   3  15 3488.54 513.005   4
  -2  -3 -15 3542.90 488.075   8
   2   3  15 4073.73 604.643   1
  -2  -3 -16 13327.3 1026.47   8
   2   3  16 13278.0 1144.76   1
  -2  -3 -17-56.3763 143.560   8
   2   3  17 100.562 199.931   1
  -2  -3 -18 810.858 287.776   8
  -2  -4  13 2488.80 465.602   1
  -2  -4  12 1.55297 118.467   1
  -2  -4  11 7965.11 777.755   1
  -2  -4  10 732.535 250.314   1
  -2  -4   9 1051.45 262.691   1
  -2  -4   8 285.016 133.457   1
  -2  -4   7 13665.1 822.007   1
  -2  -4   6-18.4797 82.2977   1
  -2  -4   5 8351.60 554.688   1
  -2  -4   4 13439.7 675.147   1
  -2  -4   3 19567.0 798.818   1
  -2  -4   2 10843.5 520.114   1
  -2  -4   1 48532.4 1386.80   1
  -2  -4   0 270.877 125.008   4
   2   4   0 409.656 94.1742   1
  -2  -4   0 686.515 128.131   1
  -2  -4  -1 28492.8 966.262   3
  -2  -4  -1 28587.9 1137.35   4
  -2  -4  -1 29558.8 894.240   1
  -2  -4  -2 8786.39 564.936   4
   2   4   2 10001.8 595.800   4
   2   4   2 10189.6 461.034   3
  -2  -4  -2 9862.57 458.483   3
  -2  -4  -3 177.310 63.8565   3
   2   4   3 120.115 84.8214   4
   2   4   3 216.133 69.8741   8
  -2  -4  -3 89.1541 86.2905   4
   2   4   3 286.332 77.1838   3
   2   4   4 144.804 67.0981   3
  -2  -4  -4 64.9590 54.5011   4
   2   4   4 80.5102 59.2126   8
   2   4   4 144.230 101.244   4
  -2  -4  -4 100.125 53.7519   3
  -2  -4  -5 2686.78 262.162   3
  -2  -4  -5 2684.32 313.708   4
   2   4   5 3126.31 262.902   3
   2   4   5 3401.94 352.438   4
  -2  -4  -5 3078.20 270.244   8
  -2  -4  -6 21783.6 867.839   8
   2   4   6 22077.6 1004.00   4
   2   4   6 21832.9 605.960   5
   2   4   6 21920.8 863.533   3
   2   4   7 4763.58 379.944   3
  -2  -4  -7 4627.75 369.739   8
   2   4   7 4479.46 436.761   4
   2   4   8 7015.97 297.652   6
   2   4   8 7697.14 594.858   4
  -2  -4  -8 7221.48 513.442   8
   2   4   8 7554.96 512.703   3
  -2  -4  -9 14654.3 783.304   8
   2   4   9 15706.9 903.826   4
  -2  -4 -10 2916.55 280.943   2
  -2  -4 -10 3070.21 358.881   8
   2   4  10 2976.86 418.486   4
   2   4  10 3921.54 454.112   1
  -2  -4 -11 87.3458 78.5893   8
   2   4  11 50.9932 127.205   1
   2   4  11 274.815 199.548   4
  -2  -4 -11 23.5904 66.8576   2
  -2  -4 -12 99.6967 119.112   8
  -2  -4 -12 146.325 86.2785   2
   2   4  12 235.361 185.871   4
   2   4  12 580.656 204.918   1
   2   4  13 56574.4 2313.85   4
  -2  -4 -13 56420.5 2115.06   8
   2   4  13 56776.4 2313.28   1
   2   4  14 756.943 247.941   1
   2   4  14 373.961 205.280   4
  -2  -4 -14 634.536 247.060   8
  -2  -4 -15 431.491 199.349   8
   2   4  15 286.805 231.387   1
   2   4  15 189.462 150.640   4
   2   4  16 11422.4 1043.54   1
   2   4  16 8568.42 894.655   4
  -2  -4 -16 11553.8 925.498   8
   2   4  17-31.3434 120.131   1
  -2  -4 -17 277.116 171.005   8
   2   4  18 3348.79 623.350   1
  -2  -5  13-135.581 208.782   1
  -2  -5  12 125.071 130.880   1
  -2  -5  11 1956.87 394.718   1
  -2  -5  10 1654.20 337.200   1
  -2  -5   9 20780.4 1199.31   1
  -2  -5   8 983.508 266.733   1
  -2  -5   7-104.795 125.314   1
  -2  -5   6 72.5028 67.6247   1
  -2  -5   5 23628.9 1042.11   1
  -2  -5   4 2379.35 275.622   1
  -2  -5   3 28623.2 1066.71   1
  -2  -5   2 3780.27 306.048   1
  -2  -5   1 22055.8 815.123   1
  -2  -5   0 29896.4 981.161   1
  -2  -5  -1 54499.3 1670.97   3
  -2  -5  -1 62104.7 1620.45   1
   2   5   2 260.057 78.3826   3
  -2  -5  -2 314.786 87.4514   3
   2   5   2 384.745 150.194   4
  -2  -5  -2 197.945 63.2165   1
   2   5   3 82723.4 2184.90   3
  -2  -5  -3 85753.6 2218.52   3
   2   5   3 84983.6 2511.98   4
   2   5   4 52.7673 47.8715   3
   2   5   4 206.270 138.559   4
  -2  -5  -4-6.46104 40.8792   3
   2   5   5 2386.53 226.978   3
   2   5   5 2352.75 312.302   4
  -2  -5  -5 2030.64 223.493   3
   2   5   6 10554.0 533.235   3
   2   5   6 9440.14 313.925   7
   2   5   6 10491.9 690.665   4
   2   5   7 5938.93 435.100   3
   2   5   7 6032.24 283.547   5
   2   5   7 6424.67 559.227   4
   2   5   8 28101.0 1112.76   3
  -2  -5  -8 29213.8 1135.35   8
   2   5   8 27120.4 1278.34   4
   2   5   9 13483.8 742.176   3
   2   5   9 12575.1 498.580   6
  -2  -5  -9 14442.4 769.527   8
   2   5   9 13216.5 880.048   4
  -2  -5 -10 8024.26 583.490   8
   2   5  10 7999.81 686.204   4
   2   5  10 7168.26 568.533   3
  -2  -5 -11 17315.0 810.101   2
   2   5  11 17243.6 1135.26   4
  -2  -5 -11 16785.7 929.547   8
   2   5  11 15272.3 907.724   3
  -2  -5 -12 50925.5 1918.44   8
   2   5  12 49975.1 2119.66   4
  -2  -5 -12 54106.2 1748.39   2
   2   5  13-54.9197 122.780   4
  -2  -5 -13 62.4234 89.1670   8
  -2  -5 -13 205.881 108.170   2
  -2  -5 -14 614.416 221.190   8
   2   5  14 318.835 186.020   4
   2   5  15 9068.39 899.209   4
  -2  -5 -15 8444.15 763.670   8
   2   5  16 377.634 230.662   4
   2   5  17 683.661 256.576   4
   2   5  18 492.109 173.923   3
  -2  -6  12 37.1454 132.505   1
  -2  -6  11 473.681 199.224   1
  -2  -6  10-5.51662 147.310   1
  -2  -6   9 5842.45 623.495   1
  -2  -6   8 5456.72 571.793   1
  -2  -6   7 8995.23 691.343   1
  -2  -6   6 757.012 195.290   1
  -2  -6   5 21974.7 1038.01   1
  -2  -6   4 683.308 164.897   1
  -2  -6   3 29727.2 1133.61   1
  -2  -6   2 1680.13 222.627   1
  -2  -6   1 22492.5 871.547   1
  -2  -6   0 901.576 149.006   1
  -2  -6  -1 18125.3 712.699   1
  -2  -6  -2 8583.87 478.973   3
   2   6   2 8954.59 643.837   4
  -2  -6  -2 9342.49 467.194   1
   2   6   3 832.581 201.663   4
   2   6   3 714.082 129.381   3
  -2  -6  -3 804.359 135.028   3
   2   6   4 13315.1 816.388   4
  -2  -6  -4 13834.3 407.747   7
   2   6   4 13451.6 587.647   3
  -2  -6  -4 13713.7 611.107   3
   2   6   5 25555.5 885.966   3
   2   6   5 24463.4 1166.72   4
  -2  -6  -5 23860.3 908.878   3
   2   6   6 44572.6 1394.46   3
   2   6   6 44053.6 1716.58   4
   2   6   7 383.288 113.463   3
   2   6   7 529.465 153.681   4
   2   6   7 412.896 56.9756   7
   2   6   8 202.798 44.8829   7
   2   6   8 112.035 83.1332   3
   2   6   8 186.173 87.6702   4
   2   6   8 243.182 60.2690   5
   2   6   9 74.8687 63.1178   3
   2   6   9 203.317 131.559   4
   2   6  10 4975.30 552.201   4
   2   6  10 4110.21 282.151   6
   2   6  10 4974.10 449.263   3
   2   6  11 15211.5 619.481   6
  -2  -6 -11 19000.6 887.812   2
   2   6  11 17292.8 930.029   3
   2   6  11 16954.0 1113.62   4
   2   6  12 13457.8 1009.50   4
  -2  -6 -12 11783.4 706.655   2
   2   6  12 11465.7 790.749   3
   2   6  13 1355.57 280.060   3
   2   6  13 1524.19 331.756   4
  -2  -6 -13 1465.11 247.224   2
  -2  -6 -14 479.839 151.651   2
   2   6  14 643.139 194.650   3
   2   6  14 743.833 263.951   4
   2   6  15 5451.11 612.716   3
   2   6  15 5383.54 700.930   4
   2   6  16 55.4694 125.221   4
   2   6  16 48.0182 93.4665   3
   2   6  17 172.996 179.874   3
   2   6  17 22.1919 126.816   4
   2   6  18 2245.90 460.679   3
   2   6  18 1702.05 443.278   4
   2   6  19 2193.57 474.208   3
  -2  -7  11 178.490 187.589   1
  -2  -7  10 552.992 201.313   1
  -2  -7   9 1552.52 332.020   1
  -2  -7   8 693.983 220.772   1
  -2  -7   7 12836.7 874.269   1
  -2  -7   6 7694.45 631.762   1
  -2  -7   5 10338.3 697.792   1
  -2  -7   4 3004.83 343.675   1
  -2  -7   3 7288.49 521.989   1
  -2  -7   2 296.845 110.610   1
  -2  -7   1 12719.8 643.499   1
  -2  -7   0 10431.7 555.074   1
  -2  -7  -1 6928.49 426.290   1
   2   7   2 12804.6 840.124   4
  -2  -7  -2 13329.6 608.803   1
  -2  -7  -3 33490.2 1101.18   1
  -2  -7  -3 30802.7 1086.31   3
   2   7   3 30827.1 1388.73   4
  -2  -7  -4 219.521 77.2024   3
   2   7   4 299.036 87.7966   3
   2   7   4 256.084 127.565   4
  -2  -7  -4 329.215 66.0794   7
   2   7   5 35100.4 1114.37   3
  -2  -7  -5 32360.0 1120.47   3
  -2  -7  -5 32808.5 830.048   7
   2   7   5 33052.9 1469.60   4
   2   7   6 8858.12 700.967   4
   2   7   6 7043.43 428.979   3
   2   7   7 15526.7 966.620   4
   2   7   7 12872.8 412.164   7
   2   7   7 15424.0 690.826   3
   2   7   8 13777.1 928.551   4
   2   7   8 12644.3 565.449   5
   2   7   8 13589.3 679.348   3
   2   7   8 12462.5 439.442   7
   2   7   9 10770.9 624.521   3
   2   7   9 9891.86 419.696   7
   2   7   9 9554.34 467.053   5
   2   7   9 11092.0 846.551   4
   2   7  10 714.936 110.482   7
   2   7  10 789.449 252.148   4
   2   7  10 745.480 180.833   3
   2   7  11 289.694 129.475   3
   2   7  11 106.966 154.106   4
   2   7  12 15288.0 903.608   3
   2   7  12 14004.0 1067.79   4
  -2  -7 -12 15328.4 854.801   2
   2   7  13 4013.52 464.557   3
  -2  -7 -13 4869.93 465.736   2
   2   7  13 3819.42 568.237   4
   2   7  14 74.5247 114.089   3
  -2  -7 -14 52.7302 74.8369   2
   2   7  14-52.6390 168.665   4
   2   7  15 12737.7 1131.82   4
  -2  -7 -15 14812.8 898.098   2
   2   7  15 10464.4 867.089   3
   2   7  16 147.714 155.900   3
   2   7  16 183.647 164.145   4
   2   7  17 379.347 153.053   3
   2   7  17 139.266 135.369   4
   2   7  18 996.623 347.194   4
   2   7  18 978.346 277.673   3
   2   7  19 693.597 294.718   4
   2   7  19 1292.04 370.751   3
  -2  -8  10 331.066 182.654   1
  -2  -8   9 670.297 224.586   1
  -2  -8   8 4510.41 549.230   1
  -2  -8   7 2166.70 361.582   1
  -2  -8   6 962.031 245.620   1
  -2  -8   5 12117.9 796.259   1
  -2  -8   4 5813.76 511.693   1
  -2  -8   3 446.871 158.738   1
  -2  -8   2 29168.6 1174.05   1
  -2  -8   1 10175.1 596.826   1
  -2  -8   0 526.046 117.278   1
  -2  -8  -1 461.490 113.986   1
   2   8   2 30317.6 1428.75   4
  -2  -8  -2 29144.3 1066.20   1
   2   8   3 15865.6 979.487   4
  -2  -8  -3 15583.9 710.712   1
   2   8   4 4232.69 495.764   4
  -2  -8  -4 4983.06 295.854   7
  -2  -8  -4 4487.28 350.319   3
   2   8   5 4798.42 354.110   3
  -2  -8  -5 4558.33 348.990   3
   2   8   5 4382.95 499.062   4
  -2  -8  -5 5012.71 247.243   7
   2   8   6 3.15802 116.916   4
   2   8   6 57.4829 50.6639   3
  -2  -8  -6 36.7969 20.6359   7
   2   8   7 5734.60 402.496   3
   2   8   7 6129.43 628.862   4
   2   8   8 2488.12 271.076   3
   2   8   8 1957.71 140.784   7
   2   8   8 2263.85 394.804   4
   2   8   9 37276.8 1297.82   3
   2   8   9 32264.3 945.462   7
   2   8   9 35806.1 1725.09   4
   2   8  10 5717.69 461.048   3
   2   8  10 4445.20 276.061   7
   2   8  10 6572.99 703.861   4
   2   8  11 481.060 149.305   3
   2   8  11 39.7190 169.550   4
   2   8  12-40.8838 165.910   4
  -2  -8 -12 61.4157 99.2680   2
   2   8  12-133.207 75.6483   3
  -2  -8 -13 5101.00 509.268   2
   2   8  13 5595.83 711.259   4
   2   8  13 5970.67 563.125   3
   2   8  14 374.930 152.845   3
  -2  -8 -14 519.649 167.057   2
   2   8  14 289.281 176.063   4
   2   8  15 8982.16 773.189   3
   2   8  15 9130.64 965.994   4
  -2  -8 -15 9755.52 753.334   2
   2   8  16 869.651 270.677   3
   2   8  16 545.140 284.906   4
   2   8  17-93.5336 170.228   4
   2   8  17 397.183 200.078   3
   2   8  18 2611.80 460.997   3
   2   8  18 3349.14 649.317   4
   2   8  19 113.315 119.204   3
   2   8  19 189.688 154.674   4
  -2  -9  10 272.409 161.072   1
  -2  -9   9 466.154 197.096   1
  -2  -9   8 1284.97 319.821   1
  -2  -9   7 2973.93 440.296   1
  -2  -9   6 375.918 173.220   1
  -2  -9   5 2102.15 326.650   1
  -2  -9   4 193.543 118.364   1
  -2  -9   3 6584.89 543.301   1
  -2  -9   2 33959.9 1347.27   1
  -2  -9   1 972.610 168.896   1
  -2  -9   0 15733.6 786.734   1
  -2  -9  -1 654.550 160.004   1
  -2  -9  -2 40587.1 1374.41   1
   2   9   2 39138.2 1766.93   4
   2   9   3 54.7785 123.459   4
  -2  -9  -3 63.1383 65.4330   1
   2   9   4 5732.75 620.743   4
  -2  -9  -4 7019.29 472.272   1
  -2  -9  -4 6295.68 387.143   7
   2   9   5 1905.08 235.229   3
   2   9   5 2101.02 372.097   4
  -2  -9  -5 2017.19 178.785   7
   2   9   6 12946.3 636.725   3
   2   9   6 12844.0 963.437   4
  -2  -9  -6 13111.7 451.770   7
   2   9   7 9040.35 517.458   3
   2   9   7 8871.09 800.289   4
   2   9   8 20455.4 869.719   3
   2   9   8 20366.3 1287.13   4
   2   9   9 1801.33 233.376   3
   2   9   9 1341.00 320.662   4
   2   9   9 1145.14 115.814   7
   2   9  10 10411.8 914.486   4
   2   9  10 10300.6 633.767   3
   2   9  11 7860.38 828.458   4
   2   9  11 7412.20 554.672   3
   2   9  12 10129.2 957.989   4
   2   9  12 9138.85 654.549   3
   2   9  13 6608.97 789.259   4
  -2  -9 -13 6587.95 597.236   2
   2   9  13 5724.40 535.868   3
   2   9  14-38.5066 73.4661   3
  -2  -9 -14-100.895 133.728   2
   2   9  14-46.3694 137.022   4
  -2  -9 -15 6274.54 620.090   2
   2   9  15 5435.10 578.550   3
   2   9  15 6336.35 811.976   4
   2   9  16 449.118 235.715   4
  -2  -9 -16 187.175 117.793   2
   2   9  16 21.6486 105.810   3
   2   9  17 738.150 295.439   4
   2   9  17 390.077 166.405   3
   2   9  18-172.886 219.230   4
   2   9  18-17.9881 135.004   3
   2   9  19 2950.12 617.259   4
   2   9  19 2315.48 449.001   3
  -2 -10   9 73.1870 117.601   1
  -2 -10   8 4096.65 557.300   1
  -2 -10   7 672.993 221.175   1
  -2 -10   6 4748.54 545.748   1
  -2 -10   5 158.445 104.671   1
  -2 -10   4 14515.1 918.495   1
  -2 -10   3 4547.87 483.084   1
  -2 -10   2 10705.0 711.375   1
  -2 -10   1 5423.07 473.913   1
  -2 -10   0 13527.1 753.774   1
  -2 -10  -1 10113.9 621.828   1
  -2 -10  -2 5775.88 446.290   1
   2  10   2 5093.58 617.062   4
  -2 -10  -3 1557.41 230.816   1
   2  10   3 1313.15 306.851   4
  -2 -10  -4 25661.8 1049.40   1
   2  10   4 23950.6 1398.16   4
  -2 -10  -4 24903.4 960.200   7
   2  10   5 1793.49 385.062   4
  -2 -10  -5 1775.90 250.070   1
  -2 -10  -5 1941.89 206.849   7
   2  10   6 5772.29 670.460   4
  -2 -10  -6 6814.25 343.434   7
   2  10   6 6795.17 460.074   3
  -2 -10  -7 9089.32 360.491   7
   2  10   7 8822.91 854.213   4
   2  10   7 10187.2 565.264   3
   2  10   8 4224.84 574.662   4
   2  10   8 4603.18 369.920   3
   2  10   9 2874.53 511.064   4
   2  10   9 2503.58 287.222   3
   2  10  10 9174.49 908.518   4
   2  10  10 8297.98 556.388   3
   2  10  11 3133.37 348.946   3
   2  10  11 3145.20 529.249   4
   2  10  12 5314.42 733.726   4
   2  10  12 4942.59 462.871   3
   2  10  13 223.801 77.1009   3
  -2 -10 -13 625.942 214.288   2
   2  10  13 406.730 218.722   4
  -2 -10 -14 232.428 123.220   2
   2  10  14 340.531 185.174   4
   2  10  14-52.7871 103.393   3
   2  10  15 1032.79 241.014   3
  -2 -10 -15 1122.95 263.263   2
   2  10  15 1005.90 355.052   4
   2  10  16 803.592 318.681   4
  -2 -10 -16 1357.16 299.152   2
   2  10  16 937.156 246.962   3
   2  10  17 525.649 191.844   3
   2  10  17 542.073 284.971   4
   2  10  18 57.7637 84.5781   3
   2  10  18 160.942 166.579   4
   2  10  19 209.463 224.356   4
  -2 -11   8 1043.13 298.040   1
  -2 -11   7 745.626 235.664   1
  -2 -11   6 661.756 201.758   1
  -2 -11   5 332.798 143.361   1
  -2 -11   4 3475.39 440.433   1
  -2 -11   3-15.1650 77.9293   1
  -2 -11   2 14233.4 875.200   1
  -2 -11   1 1770.91 291.074   1
  -2 -11   0 3615.61 395.268   1
  -2 -11  -1 4050.01 408.594   1
  -2 -11  -2 8203.75 572.375   1
   2  11   3 24.1506 122.889   4
  -2 -11  -3-63.1888 83.1962   1
  -2 -11  -4 8664.79 577.440   1
  -2 -11  -4 8259.58 530.827   7
   2  11   4 7965.59 822.252   4
  -2 -11  -5 1083.71 165.404   7
   2  11   5 434.454 190.242   4
  -2 -11  -5 1070.07 214.447   1
  -2 -11  -6 545.459 101.838   7
  -2 -11  -6 445.624 119.789   1
   2  11   6 421.372 220.509   4
  -2 -11  -7 2239.22 178.325   7
   2  11   7 2162.75 258.988   3
   2  11   7 2465.91 454.450   4
   2  11   8 28201.4 1643.80   4
   2  11   8 26767.8 1063.71   3
   2  11   9 334.076 123.104   3
   2  11   9 607.977 286.452   4
   2  11  10 6498.12 789.066   4
   2  11  10 6630.06 492.394   3
   2  11  11 33.6374 76.1276   3
   2  11  11-115.470 205.165   4
   2  11  12 14750.6 833.517   3
   2  11  12 15461.5 1297.52   4
   2  11  13 4236.64 446.707   3
  -2 -11 -13 4778.79 570.620   2
   2  11  13 4034.28 673.048   4
   2  11  14 1156.70 352.743   4
  -2 -11 -14 1057.46 272.361   2
   2  11  14 594.073 177.778   3
   2  11  15-54.0070 215.451   4
  -2 -11 -15-51.4066 87.0387   2
   2  11  15 43.0672 77.6580   3
   2  11  16 1620.79 305.221   3
  -2 -11 -16 1926.63 381.475   2
   2  11  16 1888.97 506.612   4
   2  11  17 901.858 378.502   4
  -2 -11 -17 783.784 248.713   2
   2  11  18 138.464 184.377   4
  -2 -12   7 151.029 187.513   1
  -2 -12   6 3711.42 533.097   1
  -2 -12   5 17.4956 147.969   1
  -2 -12   4 8619.98 758.483   1
  -2 -12   3 121.960 73.8048   1
  -2 -12   2 6035.26 580.900   1
  -2 -12   1 3.41621 108.700   1
  -2 -12   0 3166.48 388.330   1
  -2 -12  -1 806.146 192.306   1
  -2 -12  -2 7063.74 556.772   1
   2  12   3 4604.92 651.757   4
  -2 -12  -3 4213.02 421.526   1
   2  12   4 220.585 128.652   4
  -2 -12  -4 350.984 151.590   1
  -2 -12  -4 492.768 134.745   7
  -2 -12  -5 345.298 125.829   1
  -2 -12  -5 456.827 128.730   7
   2  12   5 309.370 201.595   4
  -2 -12  -6 480.060 158.427   1
  -2 -12  -6 630.706 122.903   7
   2  12   6 504.927 219.644   4
  -2 -12  -7 6931.92 376.282   7
   2  12   7 7264.75 833.356   4
   2  12   8 13661.2 1152.44   4
   2  12   8 11964.7 670.257   3
   2  12   9 1083.58 368.159   4
   2  12   9 823.477 173.291   3
   2  12  10 2763.29 309.049   3
   2  12  10 3985.41 641.423   4
   2  12  11 1564.99 244.516   3
   2  12  11 1930.23 462.963   4
   2  12  12 5244.12 768.061   4
  -2 -12 -13 452.604 207.968   2
   2  12  13 524.452 235.971   4
   2  12  14 1221.42 404.532   4
  -2 -12 -14 2101.83 397.062   2
  -2 -12 -15 1249.67 327.881   2
   2  12  15 852.355 422.561   4
   2  12  16 325.643 195.428   4
  -2 -12 -16 410.613 207.063   2
   2  12  17-117.902 261.426   4
  -2 -12 -17 121.337 90.8291   2
   2  12  18-73.6896 307.249   4
  -2 -13   5 3117.81 491.731   1
  -2 -13   4 3304.59 476.785   1
  -2 -13   3-27.7584 101.035   1
  -2 -13   2 7801.47 696.639   1
  -2 -13   1 1210.13 272.255   1
  -2 -13   0 1004.45 230.336   1
  -2 -13  -1 227.824 120.796   1
  -2 -13  -2 361.095 140.102   1
  -2 -13  -3 2190.79 317.699   1
  -2 -13  -3 2013.26 304.115   7
  -2 -13  -4 6776.81 547.060   7
  -2 -13  -4 8827.98 637.038   1
   2  13   4 7328.13 851.226   4
  -2 -13  -5 4116.96 384.880   7
  -2 -13  -5 4622.63 458.522   1
   2  13   5 4268.97 652.269   4
  -2 -13  -6 30.0491 100.711   1
   2  13   6 73.5346 140.104   4
   2  13   7 3492.69 611.632   4
  -2 -13  -7 4051.18 427.610   1
   2  13   8 13720.4 1206.61   4
   2  13   9 11383.1 1122.79   4
   2  13  10 8744.06 994.890   4
   2  13  11 515.937 306.895   4
   2  13  12 4218.46 718.197   4
   2  13  13 288.007 211.295   4
  -2 -13 -14 2187.54 427.310   2
   2  13  14 2473.46 576.895   4
  -2 -13 -15 1890.41 391.280   2
   2  13  15 1327.54 442.322   4
   2  13  16 2068.30 527.796   4
  -2 -13 -16 2534.42 465.000   2
   2  13  17-27.8305 162.514   4
  -2 -13 -17 111.392 154.382   2
  -2 -13 -18 808.506 266.417   2
  -2 -14   4 20.7126 127.645   1
  -2 -14   3 296.303 145.349   1
  -2 -14   2 2981.93 442.974   1
  -2 -14   1 6194.40 624.946   1
  -2 -14   0 2301.13 378.418   1
  -2 -14  -1 2342.01 355.788   1
  -2 -14  -2 123.768 99.4622   1
  -2 -14  -3 2660.04 380.192   7
  -2 -14  -3 2624.49 365.976   1
  -2 -14  -4 6249.58 561.986   1
   2  14   4 6040.44 838.291   4
   2  14   5 1124.46 375.661   4
  -2 -14  -5 590.844 162.354   1
  -2 -14  -6 3742.28 431.820   1
   2  14   6 4619.43 707.564   4
   2  14   7-102.837 177.546   4
  -2 -14  -7 727.442 186.000   1
   2  14   8 10508.5 1123.99   4
  -2 -14  -8 12944.7 841.701   1
  -2 -14  -9 1894.82 322.946   1
   2  14   9 1463.47 431.603   4
   2  14  10 10466.9 1123.92   4
   2  14  11 91.0878 205.922   4
   2  14  12 4239.92 742.624   4
  -2 -14 -13 138.297 138.968   2
   2  14  13 527.586 369.010   4
  -2 -14 -14 2549.63 464.097   2
   2  14  14 2719.25 611.411   4
  -2 -14 -15 99.5663 160.808   2
   2  14  15-79.0828 150.809   4
  -2 -14 -16 618.032 237.864   2
   2  14  16-2.84135 211.109   4
  -2 -14 -17 288.541 144.854   2
  -2 -14 -18 3058.47 536.924   2
  -2 -15   3 547.529 225.171   1
  -2 -15   2-59.8186 132.625   1
  -2 -15   1 493.734 210.437   1
  -2 -15   0 925.546 265.882   1
  -2 -15  -1 1763.29 335.925   1
  -2 -15  -2 1310.97 283.847   1
  -2 -15  -3 1721.53 318.132   1
  -2 -15  -4 4039.46 471.783   1
  -2 -15  -5 3024.23 398.187   1
   2  15   5 2926.71 610.024   4
  -2 -15  -6 3985.48 457.844   1
   2  15   6 3768.11 720.252   4
  -2 -15  -7 2179.11 335.594   1
   2  15   7 2922.30 613.464   4
  -2 -15  -8 11.9813 88.3337   1
   2  15   8-48.2035 248.437   4
  -2 -15  -9 1616.02 299.298   1
   2  15   9 1096.39 372.460   4
  -2 -15 -10 2281.99 371.738   1
   2  15  10 2010.93 494.204   4
   2  15  11-106.474 274.212   4
   2  15  12 5399.84 896.916   4
  -2 -15 -13 738.873 280.566   2
   2  15  13 559.982 345.405   4
  -2 -15 -14 920.890 300.187   2
   2  15  14 586.463 345.041   4
  -2 -15 -15 972.183 294.516   2
   2  15  15 1008.50 450.951   4
  -2 -15 -16 856.439 299.453   2
  -2 -15 -17 230.642 148.276   2
  -2 -16   1 140.987 144.781   1
  -2 -16   0 359.757 204.401   1
  -2 -16  -1 4152.11 523.147   1
  -2 -16  -2 69.2196 92.5915   1
  -2 -16  -3 1278.77 284.852   1
  -2 -16  -4 2105.56 352.358   1
  -2 -16  -5 4846.77 530.288   1
   2  16   5 5803.10 864.522   4
  -2 -16  -6 3228.66 426.629   1
   2  16   6 3464.70 702.938   4
  -2 -16  -7 2257.96 352.335   1
   2  16   7 1355.85 435.951   4
   2  16   8 44.1591 284.539   4
  -2 -16  -8 239.267 109.431   1
  -2 -16  -9 4033.96 489.490   1
   2  16   9 2733.76 623.006   4
  -2 -16 -10 536.932 202.951   1
   2  16  10 953.452 371.022   4
  -2 -16 -11 71.4624 82.4227   1
   2  16  11 110.274 271.199   4
   2  16  12 1471.76 469.858   4
   2  16  13 5026.48 865.761   4
  -2 -16 -13 6729.51 833.463   2
  -2 -16 -14 1666.98 401.669   2
   2  16  14 2410.91 617.225   4
  -2 -16 -15 364.451 247.817   2
  -2 -17   0 252.073 163.529   1
  -2 -17  -1 325.341 178.678   1
  -2 -17  -2 421.574 204.926   1
  -2 -17  -3 101.682 103.065   1
  -2 -17  -4-96.6516 144.573   1
  -2 -17  -5 867.773 240.082   1
  -2 -17  -6 2797.84 415.080   1
   2  17   6 3571.21 694.303   4
  -2 -17  -7 2982.91 429.988   1
   2  17   7 3343.29 680.562   4
  -2 -17  -8 532.651 186.015   1
   2  17   8 162.895 331.609   4
  -2 -17  -9 3580.86 469.504   1
   2  17   9 2269.44 596.056   4
  -2 -17 -10-15.5469 110.865   1
   2  17  10 378.019 409.491   4
   2  17  11 216.018 188.349   4
  -2 -17 -11 245.408 143.346   1
  -2 -17 -12 30.8427 90.9217   1
   2  17  12 172.440 207.891   4
  -2 -18  -2-75.5822 106.192   1
  -2 -18  -3 495.937 208.117   1
  -2 -18  -4 171.349 91.0937   1
  -2 -18  -5 162.872 82.1152   1
  -2 -18  -6 1593.45 340.391   1
  -2 -18  -7 3216.93 453.940   1
   2  18   7 3046.46 675.560   4
  -2 -18  -8 893.578 244.056   1
   2  18   8 1014.39 410.564   4
  -2 -18  -9 1689.99 338.136   1
   2  18   9 1583.05 536.747   4
   2  18  10 706.882 349.539   4
  -2 -18 -10 273.960 146.721   1
  -3  17   9 1984.47 595.063   4
  -3  17   8 1570.32 492.566   4
   3 -17  -3-7.05311 179.444   2
  -3  16  10 767.701 380.954   4
  -3  16   9 115.567 194.922   4
   3 -16  -8 4206.44 674.470   2
  -3  16   8 3204.55 695.720   4
  -3  16   7 8025.97 1073.00   4
   3 -16  -7 9661.02 1001.65   2
  -3  16   6 35.5829 181.510   4
   3 -16  -6-286.619 245.965   2
   3 -16  -5 33.6028 152.023   2
   3 -16  -4 495.342 221.708   2
   3 -16  -3 458.093 207.942   2
   3 -16  -2 191.992 146.159   2
   3 -16  -2 94.5568 121.741   7
   3 -16  -1 30.2337 97.3137   7
   3 -16   0 870.297 300.641   7
  -3  15  12 46.3312 280.975   4
  -3  15  11 704.203 392.579   4
   3 -15 -11 468.638 237.063   2
  -3  15  10 2029.42 519.758   4
   3 -15 -10 2954.33 569.685   2
   3 -15  -9 1672.99 407.752   2
  -3  15   9 1500.51 455.258   4
  -3  15   8 301.218 257.895   4
   3 -15  -8 340.892 247.508   2
   3 -15  -7 871.650 288.918   2
  -3  15   7 1086.57 400.710   4
   3 -15  -6 3471.18 572.480   2
  -3  15   6 2735.88 599.545   4
   3 -15  -5 102.297 145.491   7
   3 -15  -5 136.554 167.423   2
  -3  15   5-145.301 230.943   4
   3 -15  -4 5660.51 699.325   2
   3 -15  -4 5064.67 583.629   7
   3 -15  -3 921.816 259.729   7
   3 -15  -3 897.731 283.106   2
   3 -15  -2 3803.46 541.104   7
   3 -15  -2 3679.24 546.809   2
   3 -15  -1 2372.69 430.655   7
   3 -15  -1 2741.86 458.181   2
   3 -15   0 190.306 182.664   7
   3 -15   1 965.591 295.824   7
   3 -15   2-291.800 189.017   7
  -3  14  13 3841.10 788.319   4
   3 -14 -13 4701.11 728.306   2
  -3  14  12 768.975 349.282   4
   3 -14 -12 598.881 243.720   2
  -3  14  11-34.8926 169.162   4
   3 -14 -11 68.6889 142.630   2
  -3  14  10 779.819 361.939   4
   3 -14 -10 1028.20 346.547   2
   3 -14  -9 6657.42 804.676   2
  -3  14   9 5148.68 865.123   4
  -3  14   8 331.712 260.623   4
   3 -14  -8 163.066 202.999   2
   3 -14  -7 1151.24 255.729   7
  -3  14   7 1379.30 415.091   4
   3 -14  -7 1092.98 327.095   2
   3 -14  -6 182.855 127.529   2
  -3  14   6-15.1698 150.454   4
   3 -14  -5 1361.95 285.763   7
   3 -14  -5 1356.70 349.303   2
  -3  14   5 1106.58 346.209   4
   3 -14  -4 4210.83 505.109   7
  -3  14   4 3152.12 605.859   4
   3 -14  -4 4376.52 596.772   2
   3 -14  -3 60.5228 121.068   2
   3 -14  -3 128.035 124.040   7
   3 -14  -2 669.734 223.814   2
   3 -14  -2 957.053 276.800   7
   3 -14  -1 432.098 236.478   2
   3 -14  -1 411.756 195.281   7
   3 -14   0 168.074 139.399   7
   3 -14   0 328.098 185.197   2
   3 -14   1 929.665 286.653   7
   3 -14   2 688.635 284.412   7
   3 -14   3-26.2457 99.1490   7
  -3  13  14 1409.27 499.109   4
   3 -13 -13-20.6544 134.911   2
  -3  13  13 22.0203 180.306   4
  -3  13  12 10619.0 1221.36   4
   3 -13 -12 13363.5 1150.82   2
  -3  13  11 620.889 337.684   4
   3 -13 -11 347.237 199.920   2
  -3  13  10-299.664 288.578   4
   3 -13 -10 586.595 247.025   2
   3 -13  -9 146.309 97.2831   7
  -3  13   9-270.590 164.866   4
   3 -13  -9 130.743 187.585   2
   3 -13  -8 447.889 145.331   7
  -3  13   8 426.941 205.988   4
   3 -13  -8 859.493 244.100   2
   3 -13  -7-11.7175 97.3596   7
  -3  13   7-22.8429 166.602   4
   3 -13  -7-88.7898 150.168   2
   3 -13  -6 3117.10 506.896   2
  -3  13   6 3507.18 635.809   4
   3 -13  -6 2626.29 372.568   7
  -3  13   5 2458.50 517.815   4
   3 -13  -5 1831.49 329.133   7
   3 -13  -5 2098.99 397.508   2
   3 -13  -4 2999.71 413.849   7
   3 -13  -4 2534.07 426.540   2
  -3  13   4 2947.04 545.225   4
   3 -13  -3 2062.01 346.606   7
   3 -13  -3 1812.03 370.535   2
  -3  13   3 1871.86 439.258   4
  -3  13   2 4820.73 667.800   4
   3 -13  -2 6027.40 646.612   2
   3 -13  -2 5863.89 615.271   7
   3 -13  -1 220.104 152.733   7
   3 -13  -1 31.3293 101.538   2
   3 -13   0 894.044 274.837   7
   3 -13   0 1248.01 292.506   2
   3 -13   1-64.5476 149.377   7
   3 -13   2 599.603 287.846   7
   3 -13   3 1635.16 396.127   7
   3 -13   4 1286.90 384.091   7
   3 -13   5-54.1880 185.284   7
  -3  12  14 422.943 249.945   4
  -3  12  13 680.100 407.230   4
   3 -12 -12 3730.57 585.350   2
  -3  12  12 2567.03 567.068   4
  -3  12  11 1293.67 427.602   4
   3 -12 -11 1469.06 376.457   2
   3 -12 -10 8554.02 852.426   2
  -3  12  10 6893.45 912.870   4
  -3  12   9 3674.30 631.670   4
   3 -12  -9 3078.64 367.562   7
   3 -12  -9 3197.19 523.074   2
   3 -12  -8 2938.11 485.168   2
  -3  12   8 3055.27 590.115   4
   3 -12  -8 2714.71 349.718   7
   3 -12  -7-9.24742 82.2834   7
   3 -12  -7 40.3576 121.731   2
  -3  12   7-83.4408 220.925   4
   3 -12  -6 5825.56 652.335   2
   3 -12  -6 5237.90 506.988   7
  -3  12   6 4326.22 666.545   4
   3 -12  -5 171.469 109.339   2
  -3  12   5 272.511 223.766   4
   3 -12  -5 153.952 112.045   7
  -3  12   4 5614.65 730.289   4
   3 -12  -4 5873.70 635.255   2
   3 -12  -4 5784.82 559.925   7
   3 -12  -3 25.3790 83.8087   7
   3 -12  -3-12.6634 110.260   2
  -3  12   3-133.458 162.056   4
  -3  12   2 5909.91 706.704   4
   3 -12  -2 6274.59 643.033   2
   3 -12  -2 6558.98 621.710   7
   3 -12  -1-4.73465 84.4476   7
  -3  12   1 123.536 148.463   4
   3 -12   0 4920.75 541.500   2
   3 -12   0 4715.27 571.108   7
   3 -12   1 125.522 122.678   7
   3 -12   1 106.761 116.557   1
   3 -12   1 37.1728 89.4504   2
   3 -12   2 1728.52 378.592   7
   3 -12   2 2223.11 349.127   1
   3 -12   3 2101.80 441.733   7
   3 -12   3 1874.28 338.133   1
   3 -12   4 255.738 131.936   7
   3 -12   4 634.848 213.351   1
   3 -12   5 1015.09 354.152   7
   3 -12   6 3180.47 608.235   7
  -3  11  15 1149.91 476.565   4
  -3  11  14 4912.13 852.991   4
  -3  11  13 351.443 199.464   4
  -3  11  12 876.229 320.784   4
   3 -11 -12 1026.92 320.015   2
  -3  11  11 116.304 132.996   4
   3 -11 -11 447.067 225.185   2
  -3  11  10 14181.7 1290.85   4
   3 -11 -10 17965.5 1212.58   2
   3 -11  -9 12979.3 1001.07   2
  -3  11   9 11503.9 1128.41   4
   3 -11  -8 10290.2 877.356   2
   3 -11  -8 9103.48 636.671   7
  -3  11   8 9746.08 990.129   4
   3 -11  -7 5016.02 591.967   2
   3 -11  -7 4703.09 450.559   7
  -3  11   7 5618.42 739.784   4
   3 -11  -6 2069.25 305.740   7
   3 -11  -6 2706.05 425.696   2
  -3  11   6 3592.22 587.913   4
   3 -11  -5 65.8559 43.4589   1
   3 -11  -5 203.213 134.480   2
  -3  11   5-79.7689 185.271   4
   3 -11  -5 119.969 119.941   7
   3 -11  -4 17936.7 997.102   7
  -3  11   4 19580.6 1341.73   4
   3 -11  -4 19841.5 1160.20   2
   3 -11  -4 19468.6 802.408   1
  -3  11   3 1606.68 376.681   4
   3 -11  -3 967.196 161.161   1
   3 -11  -3 974.969 248.347   2
   3 -11  -3 1394.10 276.926   7
  -3  11   2 1567.72 334.755   4
   3 -11  -2 2182.39 258.805   1
   3 -11  -2 2192.12 357.561   2
   3 -11  -2 2081.93 328.605   7
   3 -11  -1 1990.18 340.305   7
   3 -11  -1 1992.26 334.947   2
  -3  11   1 1140.34 291.392   4
   3 -11  -1 1550.23 232.248   1
   3 -11   0 17864.3 895.044   1
   3 -11   0 18476.7 1043.62   2
  -3  11   0 16958.4 1116.20   4
   3 -11   0 18206.1 1117.43   7
   3 -11   1 518.507 197.095   7
   3 -11   1 316.867 116.164   1
   3 -11   1 646.610 208.053   2
   3 -11   2 6826.55 585.171   1
   3 -11   2 7523.40 622.750   2
   3 -11   2 8626.51 831.029   7
   3 -11   3 804.123 303.542   7
   3 -11   3 158.143 106.670   1
   3 -11   4 2667.23 394.969   1
   3 -11   4 3461.58 580.930   7
   3 -11   5-105.789 125.208   1
   3 -11   6 5288.38 632.455   1
   3 -11   7-107.163 139.554   1
   3 -11   8 2962.69 506.205   1
   3 -11   9 208.177 134.895   1
  -3  10  15 1470.61 494.120   4
  -3  10  14 660.357 262.642   4
  -3  10  13 695.417 315.071   4
  -3  10  12 72.7032 154.651   4
  -3  10  11 2478.29 529.538   4
   3 -10 -11 2564.79 445.770   2
  -3  10  10 7849.27 920.353   4
   3 -10 -10 7244.01 728.823   2
   3 -10  -9 457.164 208.501   2
  -3  10   9 293.048 166.882   4
   3 -10  -8 28909.5 1489.06   2
   3 -10  -8 25417.3 1119.02   7
  -3  10   8 27410.2 1689.21   4
  -3  10   7 70232.4 2917.92   4
   3 -10  -7 67948.5 2191.26   7
   3 -10  -7 75649.1 2623.81   2
   3 -10  -6 23532.3 1072.51   7
  -3  10   6 22315.4 1441.91   4
   3 -10  -6 23492.4 1270.54   2
   3 -10  -6 22855.7 848.451   1
   3 -10  -5 2668.74 339.475   7
   3 -10  -5 3050.49 257.012   1
  -3  10   5 2516.58 459.280   4
   3 -10  -5 3211.72 424.866   2
  -3  10   4 31764.0 1684.24   4
   3 -10  -4 30722.6 1315.64   7
   3 -10  -4 31190.3 1456.59   2
   3 -10  -4 31334.2 1051.24   1
   3 -10  -3 485.308 100.224   1
   3 -10  -3 914.700 227.681   2
  -3  10   3 750.832 247.986   4
   3 -10  -3 434.149 134.951   7
   3 -10  -2 14090.7 873.791   7
   3 -10  -2 15314.7 931.959   2
   3 -10  -2 15259.5 691.848   1
  -3  10   2 15724.1 1078.33   4
   3 -10  -1 2454.54 268.336   1
   3 -10  -1 3198.64 400.700   2
  -3  10   1 2590.28 413.059   4
   3 -10  -1 2940.90 385.402   7
   3 -10   0 2274.17 351.593   7
   3 -10   0 2456.05 337.575   2
  -3  10   0 2432.60 394.307   4
   3 -10   0 2060.05 264.092   1
   3 -10   1 1587.50 247.861   1
  -3  10  -1 1612.15 327.840   4
   3 -10   1 2038.27 311.147   2
   3 -10   1 1300.37 279.166   7
   3 -10   2-16.2880 146.430   7
   3 -10   2-84.9125 111.443   1
   3 -10   2 90.8929 83.6367   2
   3 -10   3 175.373 155.915   7
   3 -10   3 102.356 91.2961   1
   3 -10   3 283.878 112.348   2
   3 -10   4 12625.3 860.638   1
   3 -10   5 538.620 186.988   1
   3 -10   6 10385.1 857.923   1
   3 -10   7 306.769 154.208   1
   3 -10   8 2674.69 467.749   1
   3 -10   9-81.0922 166.993   1
   3 -10  10 610.404 262.895   1
  -3   9  16 2295.85 549.714   4
  -3   9  15 488.677 258.372   4
  -3   9  14 387.419 284.777   4
  -3   9  13 205.782 266.094   4
  -3   9  12 78.4851 190.848   4
  -3   9  11 3651.11 594.160   4
  -3   9  10 2130.37 467.673   4
   3  -9 -10 1755.40 352.358   2
  -3   9   9 1338.76 360.653   4
   3  -9  -9 1348.25 327.284   2
   3  -9  -8 44329.0 1826.62   2
  -3   9   8 41717.8 2023.30   4
   3  -9  -8 37058.9 1424.56   7
   3  -9  -7 2794.42 404.745   2
   3  -9  -7 2582.11 304.702   7
  -3   9   7 2539.21 469.309   4
   3  -9  -6 1939.25 278.772   7
  -3   9   6 2293.70 435.387   4
   3  -9  -6 2688.36 404.334   2
   3  -9  -5 44752.8 1329.03   1
   3  -9  -5 46642.2 1632.09   7
   3  -9  -5 47265.1 1845.00   2
  -3   9   5 45961.2 2060.63   4
   3  -9  -4 4587.45 304.286   1
   3  -9  -4 4634.31 429.698   7
   3  -9  -4 5663.80 538.978   2
  -3   9   4 4553.28 569.898   4
   3  -9  -3 597.065 156.940   7
   3  -9  -3 722.334 116.838   1
   3  -9  -3 842.082 214.512   2
  -3   9   3 992.683 273.304   4
   3  -9  -2 1847.38 286.105   7
   3  -9  -2 1518.04 285.236   2
  -3   9   2 1910.23 341.426   4
   3  -9  -2 1670.62 194.237   1
   3  -9  -1 13942.5 628.319   1
   3  -9  -1 10973.5 397.946   3
   3  -9  -1 14675.5 839.541   2
   3  -9  -1 13534.9 823.910   7
  -3   9   1 13908.3 920.754   4
   3  -9   0 4227.10 352.442   1
   3  -9   0 4911.41 510.026   7
  -3   9   0 4701.58 510.724   4
   3  -9   0 4757.70 310.526   3
   3  -9   0 4623.12 447.338   2
   3  -9   1 738.212 221.121   7
   3  -9   1 1134.30 220.129   2
  -3   9  -1 920.605 217.595   4
   3  -9   1 965.302 171.302   1
   3  -9   2 5221.53 462.312   2
   3  -9   2 4893.48 439.807   1
   3  -9   2 5420.11 601.123   7
   3  -9   3 8445.78 623.343   1
   3  -9   3 8775.39 597.479   2
   3  -9   3 8676.42 802.498   7
   3  -9   4 4702.74 414.380   2
   3  -9   4 4427.98 472.447   1
   3  -9   5 2587.25 377.293   1
   3  -9   6 5590.26 595.433   1
   3  -9   7 814.952 239.541   1
   3  -9   8 3661.59 523.162   1
   3  -9   9 276.751 147.268   1
   3  -9  10 4274.19 621.258   1
   3  -9  11 1060.92 333.479   1
  -3   8  16 258.675 234.534   4
  -3   8  15 206.319 207.120   4
  -3   8  14 138.761 145.314   4
  -3   8  13 2402.15 504.281   4
  -3   8  12 1044.93 359.135   4
  -3   8  11 7120.99 805.985   4
  -3   8  10 319.293 233.686   4
  -3   8   9 2262.76 430.758   4
   3  -8  -9 2966.79 424.017   2
  -3   8   8 18694.7 1239.98   4
   3  -8  -8 17277.5 1049.92   2
   3  -8  -7 5041.28 526.986   2
  -3   8   7 3720.20 208.836   3
   3  -8  -7 4381.93 387.707   7
  -3   8   7 4281.56 591.561   4
  -3   8   6 24956.1 1401.57   4
   3  -8  -6 26101.2 1251.01   2
   3  -8  -6 24759.4 1035.87   7
   3  -8  -5 8667.53 561.718   7
   3  -8  -5 9152.72 672.094   2
   3  -8  -5 6323.81 418.679   1
   3  -8  -5 8280.21 393.293   1
  -3   8   5 8140.67 757.868   4
  -3   8   4 867.054 240.133   4
   3  -8  -4 990.183 223.127   2
   3  -8  -4 1135.65 133.393   1
   3  -8  -4 787.060 176.458   7
   3  -8  -3 1893.07 175.395   1
   3  -8  -3 2141.57 278.650   7
  -3   8   3 1710.58 311.783   4
   3  -8  -3 2032.12 304.299   2
   3  -8  -2 1476.34 161.511   1
   3  -8  -2 1843.10 265.806   7
   3  -8  -2 1727.61 279.099   2
  -3   8   2 1674.31 324.779   4
   3  -8  -1 20601.0 746.201   1
   3  -8  -1 20724.6 983.170   2
   3  -8  -1 20254.3 984.962   7
  -3   8   1 20961.5 1100.07   4
   3  -8  -1 17427.7 546.706   3
   3  -8   0 27.8485 78.9334   7
   3  -8   0 74.0869 43.5332   3
  -3   8   0 34.3013 74.5626   4
   3  -8   0 42.0893 55.2950   1
   3  -8   0 30.1628 57.6887   2
  -3   8  -1 3779.75 413.519   4
   3  -8   1 4289.93 484.654   7
   3  -8   1 4026.26 339.134   1
   3  -8   1 4013.87 389.036   2
   3  -8   2 9913.61 597.772   1
   3  -8   2 10274.2 634.309   2
   3  -8   2 10665.0 809.351   7
   3  -8   3 938.737 179.338   2
   3  -8   3 1249.74 224.440   1
   3  -8   4 4900.22 396.143   2
   3  -8   4 4478.37 449.697   1
   3  -8   5 288.406 124.987   1
   3  -8   6 2849.66 403.735   1
   3  -8   7 4031.66 502.436   1
   3  -8   8 2004.51 365.636   1
   3  -8   9 487.456 200.881   1
   3  -8  10 777.047 252.345   1
   3  -8  11 656.794 279.837   1
  -3   7  16 52.2116 193.712   4
  -3   7  15 149.985 125.380   4
  -3   7  14 170.311 165.721   4
  -3   7  13 11828.6 1104.46   4
  -3   7  12 62.1053 268.645   4
  -3   7  11 2252.65 467.982   4
  -3   7  10 1630.04 375.330   4
  -3   7   9 458.226 203.509   4
  -3   7   8 2033.30 396.639   4
   3  -7  -8 1947.01 324.801   2
   3  -7  -7 16387.9 783.840   7
  -3   7   7 16077.8 1098.44   4
   3  -7  -7 16794.2 959.162   2
   3  -7  -6 317.036 113.916   7
  -3   7   6 413.834 72.6134   3
   3  -7  -6 284.195 93.1490   1
  -3   7   6 586.216 222.263   4
   3  -7  -6 492.779 187.917   2
  -3   7   5 13803.3 915.765   4
   3  -7  -5 14614.9 831.541   2
   3  -7  -5 10826.9 543.532   1
   3  -7  -5 12764.2 662.847   7
   3  -7  -4 3157.05 323.070   7
  -3   7   4 2686.17 381.679   4
   3  -7  -4 2710.67 192.188   1
   3  -7  -4 3038.81 364.645   2
   3  -7  -3 2517.82 186.309   1
   3  -7  -3 2502.77 304.524   7
   3  -7  -3 2630.99 345.280   2
  -3   7   3 2848.29 394.867   4
   3  -7  -2 2041.87 272.271   7
   3  -7  -2 2916.45 336.511   2
  -3   7   2 2291.49 328.249   4
   3  -7  -2 2484.29 185.915   1
   3  -7  -1 7335.02 365.910   1
   3  -7  -1 8104.32 554.913   2
   3  -7  -1 7460.39 533.866   7
  -3   7   1 6998.30 577.116   4
   3  -7  -1 6034.84 252.348   3
   3  -7   0 1315.18 231.891   7
   3  -7   0 1192.23 153.829   1
  -3   7   0 1426.55 251.281   4
   3  -7   0 1324.46 210.312   2
   3  -7   0 1294.12 137.444   3
   3  -7   1 16109.4 671.297   3
   3  -7   1 12802.7 679.217   4
   3  -7   1 16318.9 690.804   1
   3  -7   1 15960.6 900.695   7
   3  -7   1 16738.5 801.312   2
  -3   7  -1 14933.5 803.826   4
   3  -7   2 3721.87 317.822   4
   3  -7   2 5271.83 391.949   1
  -3   7  -2 4973.49 418.495   4
   3  -7   2 5348.29 415.124   2
   3  -7   2 5233.42 526.203   7
   3  -7   3 6849.14 455.847   2
   3  -7   3 6614.50 478.047   1
   3  -7   3 4918.87 342.581   4
   3  -7   4 14911.2 697.279   2
   3  -7   4 15225.8 822.860   1
   3  -7   5 918.144 209.995   1
   3  -7   5 635.350 127.930   2
   3  -7   6 600.256 182.253   1
   3  -7   7 6492.75 619.245   1
   3  -7   8 268.569 180.681   1
   3  -7   9 873.627 257.102   1
   3  -7  10 1406.77 348.040   1
   3  -7  11 123.145 124.073   1
   3  -7  12 2312.43 478.483   1
  -3   6  17 110.991 160.631   4
  -3   6  16 1995.20 479.392   4
  -3   6  15 1653.12 394.931   4
   3  -6 -14 1385.85 269.171   5
  -3   6  14 1579.39 405.064   4
  -3   6  13 1510.27 401.059   4
   3  -6 -13 953.098 215.516   5
  -3   6  12 433.776 243.341   4
   3  -6 -12 172.807 121.514   5
   3  -6 -11 28429.9 1288.63   5
  -3   6  11 32356.3 1732.94   4
   3  -6 -10 5965.25 520.034   5
  -3   6  10 5550.82 662.641   4
  -3   6   9 6637.61 696.981   4
  -3   6   8 844.455 278.004   4
  -3   6   7 5240.15 568.363   4
   3  -6  -7 4263.86 454.306   2
   3  -6  -6 380.740 110.106   1
  -3   6   6 248.720 207.913   4
   3  -6  -6 296.813 138.438   2
   3  -6  -6 563.429 154.314   7
   3  -6  -5 11882.1 609.498   7
   3  -6  -5 10090.9 494.535   1
  -3   6   5 11278.1 798.150   4
  -3   6   5 10135.8 412.967   3
   3  -6  -5 12318.0 740.762   2
   3  -6  -4 3107.90 306.203   7
  -3   6   4 3216.65 403.579   4
   3  -6  -4 3095.77 354.475   2
   3  -6  -4 2512.91 212.383   1
   3  -6  -3 21643.1 635.461   1
   3  -6  -3 20973.2 975.549   2
  -3   6   3 20470.7 1045.29   4
   3  -6  -3 21659.1 906.304   7
   3  -6  -2 175.517 46.8542   1
   3  -6  -2 130.116 94.1870   2
  -3   6   2 48.0282 72.5296   4
   3  -6  -2 67.7987 58.4275   7
   3  -6  -1 15802.6 495.436   3
   3  -6  -1 18662.0 852.639   7
   3  -6  -1 19561.6 863.706   2
  -3   6   1 17509.9 894.378   4
   3  -6  -1 17262.6 575.124   1
   3  -6   0 860.250 188.678   7
   3  -6   0 858.534 109.916   3
   3  -6   0 721.848 132.388   4
  -3   6   0 752.003 171.428   4
  -3   6   0 743.112 109.068   1
   3  -6   0 795.853 111.538   1
   3  -6   0 799.780 167.854   2
   3  -6   1 11477.2 720.019   7
   3  -6   1 9883.89 534.559   4
   3  -6   1 12282.6 545.655   1
  -3   6  -1 11769.5 649.566   4
   3  -6   1 13035.5 652.108   2
   3  -6   1 12248.1 541.559   3
  -3   6  -1 11531.1 532.300   1
   3  -6   2 5490.69 373.638   1
   3  -6   2 4132.31 298.957   4
  -3   6  -2 5009.90 373.030   4
   3  -6   2 5616.17 396.462   2
   3  -6   2 4595.42 462.560   7
   3  -6   3 11192.3 504.601   4
   3  -6   3 13679.0 634.595   2
   3  -6   3 14169.6 690.071   1
   3  -6   4 6084.67 315.292   4
   3  -6   4 7755.09 430.544   2
   3  -6   4 6876.13 504.503   1
   3  -6   5 30753.6 1286.50   1
   3  -6   6 17034.3 954.567   1
   3  -6   7 392.229 163.870   1
   3  -6   8 365.508 157.510   1
   3  -6   9 4642.84 558.357   1
   3  -6  10 388.481 182.717   1
   3  -6  11-33.7439 108.928   1
   3  -6  12 307.134 225.406   1
   3  -6  13 855.048 326.407   1
  -3   5  17-146.431 118.235   1
  -3   5  17-511.647 318.548   4
  -3   5  16 1233.81 344.637   4
  -3   5  16 1386.32 385.379   1
  -3   5  15 1877.34 407.811   1
  -3   5  15 2097.17 489.196   4
  -3   5  14 3714.40 545.372   1
   3  -5 -14 3376.54 424.910   5
  -3   5  14 3813.97 608.303   4
   3  -5 -13 1890.48 307.566   5
  -3   5  13 2077.63 384.342   1
  -3   5  13 1994.98 435.674   4
  -3   5  12 625.262 205.110   1
   3  -5 -12 296.117 130.663   5
  -3   5  12 443.104 220.682   4
  -3   5  11 23893.2 1428.83   4
  -3   5  11 21796.5 1224.72   1
   3  -5 -11 22255.5 1080.49   5
  -3   5  10 4082.97 462.295   1
   3  -5 -10 4363.33 428.508   5
  -3   5  10 4121.57 546.019   4
  -3   5   9 32145.0 1574.57   4
  -3   5   9 31928.9 1376.66   1
   3  -5  -9 29777.5 1253.94   5
   3  -5  -8 3122.83 362.104   5
  -3   5   8 4169.13 540.892   4
  -3   5   7 7233.39 639.504   4
   3  -5  -7 6941.55 513.149   5
   3  -5  -6 2917.40 312.314   5
  -3   5   6 2480.92 364.408   4
   3  -5  -6 2567.51 241.429   1
   3  -5  -5 13131.7 744.479   2
   3  -5  -5 13395.7 639.664   7
   3  -5  -5 12384.8 543.492   1
  -3   5   5 13860.2 830.817   4
   3  -5  -4 37829.7 1124.30   1
  -3   5   4 43551.5 1592.07   4
  -3   5   4 39388.6 1090.72   3
   3  -5  -4 42903.0 1490.89   2
   3  -5  -4 41899.4 1322.22   7
  -3   5   3 3650.96 382.386   4
   3  -5  -3 4350.30 387.533   2
   3  -5  -3 3087.28 197.180   1
  -3   5   3 3025.34 152.405   3
   3  -5  -3 3891.53 321.114   7
  -3   5   2 342.109 117.077   4
   3  -5  -2 474.620 56.6749   1
   3  -5  -2 266.964 95.4356   2
   3  -5  -2 492.714 139.181   7
   3  -5  -1 58010.7 1409.44   1
  -3   5   1 59643.4 1855.20   4
   3  -5  -1 57654.7 1780.41   7
   3  -5  -1 58881.5 1781.35   2
   3  -5  -1 55550.0 1396.22   3
   3  -5   0 18048.0 781.838   2
  -3   5   0 18399.7 816.428   4
   3  -5   0 16983.5 572.870   1
  -3   5   0 16897.8 566.504   1
   3  -5   0 16638.6 569.336   3
   3  -5   0 16324.2 786.732   7
  -3   5  -1 10133.5 458.958   1
   3  -5   1 11775.8 674.057   7
   3  -5   1 9457.52 480.729   4
   3  -5   1 11190.6 482.697   1
   3  -5   1 11296.1 496.555   3
  -3   5  -1 12269.3 603.775   4
   3  -5   1 11122.5 572.758   2
   3  -5   2 1113.41 157.470   1
   3  -5   2 1342.38 245.582   7
   3  -5   2 864.506 112.135   4
   3  -5   2 1049.44 155.799   2
  -3   5  -2 809.126 129.430   4
   3  -5   3 940.606 109.558   4
   3  -5   3 1482.11 202.757   1
   3  -5   3 1243.98 171.819   2
   3  -5   4 1411.29 213.092   1
   3  -5   4 947.905 87.7426   4
   3  -5   5 18690.8 917.003   1
   3  -5   6 1099.07 231.805   1
   3  -5   7 21644.1 1119.95   1
   3  -5   8 5496.60 567.238   1
   3  -5   9 12141.6 898.797   1
   3  -5  10-29.0459 102.738   1
   3  -5  11 5675.94 664.825   1
   3  -5  12-53.8734 118.495   1
   3  -5  13 550.034 249.129   1
   3  -5  14 1637.71 409.999   1
  -3   4  17 249.825 227.657   4
  -3   4  17-49.9158 149.904   1
  -3   4  16 3444.31 601.854   4
  -3   4  16 3002.03 547.777   1
  -3   4  15 81.0606 115.724   1
  -3   4  15 221.067 211.757   4
  -3   4  14 1224.64 333.802   4
  -3   4  14 1284.43 329.582   1
   3  -4 -13 1022.39 221.517   5
  -3   4  13 1741.77 355.467   1
  -3   4  13 1460.75 386.512   4
   3  -4 -12 1954.22 299.355   5
  -3   4  12 2205.64 383.699   1
  -3   4  12 2305.34 411.919   4
  -3   4  11 3553.50 497.223   4
  -3   4  11 2272.37 362.665   1
   3  -4 -11 2308.19 298.855   5
   3  -4 -10 528.069 150.572   5
  -3   4  10 583.995 237.810   4
  -3   4  10 431.238 154.092   1
  -3   4   9 5640.79 527.785   1
   3  -4  -9 5389.41 469.234   5
  -3   4   9 5485.07 587.346   4
   3  -4  -8 18069.0 881.082   5
  -3   4   8 17853.9 931.678   1
  -3   4   8 20808.8 1119.15   4
  -3   4   7 1585.74 286.380   4
  -3   4   7 1982.42 257.406   1
   3  -4  -7 1485.57 227.745   5
  -3   4   6 25284.2 1219.48   4
  -3   4   6 28591.3 1070.45   1
   3  -4  -6 27422.3 1090.22   5
  -3   4   5 11557.9 714.847   4
   3  -4  -5 11142.8 609.206   5
   3  -4  -5 10099.5 475.477   1
   3  -4  -4 58494.0 1719.04   7
   3  -4  -4 61573.1 1826.88   5
  -3   4   4 62675.9 1960.03   4
   3  -4  -4 56566.9 1528.44   1
  -3   4   3 11435.5 438.200   3
   3  -4  -3 11994.0 578.666   7
  -3   4   3 13499.8 712.267   4
   3  -4  -3 12893.3 666.846   2
   3  -4  -3 10919.3 392.728   1
  -3   4   2 9603.63 347.394   3
   3  -4  -2 9544.51 518.285   7
   3  -4  -2 9453.74 270.187   1
  -3   4   2 9842.33 589.674   4
   3  -4  -2 10717.1 574.923   2
   3  -4  -2 8303.13 293.279   1
   3  -4  -1 13082.8 388.880   1
   3  -4  -1 14620.9 469.092   3
  -3   4   1 15360.6 710.870   4
   3  -4  -1 14532.0 672.290   2
   3  -4  -1 14877.2 678.791   7
  -3   4   0 19995.3 799.300   4
   3  -4   0 18235.3 608.031   3
   3  -4   0 19329.5 576.823   1
   3  -4   0 19194.8 787.462   2
  -3   4   0 18561.4 556.749   1
   3  -4   0 20573.6 841.051   7
  -3   4  -1 30124.4 880.854   1
   3  -4   1 30304.0 948.173   3
  -3   4  -1 30972.3 1029.40   4
   3  -4   1 30040.5 1035.94   2
   3  -4   1 29708.9 907.684   1
   3  -4   1 31457.6 1157.05   7
  -3   4  -2 7354.54 378.822   1
   3  -4   2 7691.18 528.890   7
  -3   4  -2 7629.92 376.499   4
   3  -4   2 6870.39 398.031   2
   3  -4   2 7136.49 394.810   1
   3  -4   2 6879.13 403.046   3
   3  -4   3 22405.7 862.710   1
   3  -4   4 8176.96 515.013   1
   3  -4   5 39789.8 1430.06   1
   3  -4   6 7988.34 579.582   1
   3  -4   7 12215.2 777.848   1
   3  -4   8 1647.26 296.229   1
   3  -4   9 38693.2 1712.76   1
   3  -4  10 97.9681 154.313   1
   3  -4  11 11281.2 935.927   1
   3  -4  12 703.701 243.599   1
   3  -4  13 2772.05 511.845   1
   3  -4  14 275.480 186.013   1
  -3   3  17 378.294 229.978   4
  -3   3  17-137.176 202.467   1
  -3   3  16 778.393 343.715   1
  -3   3  16 366.424 143.539   4
  -3   3  15 284.070 192.297   4
  -3   3  15-130.374 170.633   1
  -3   3  14 2165.39 417.755   1
  -3   3  14 2087.05 435.909   4
  -3   3  13 809.777 260.964   4
   3  -3 -13 536.787 176.772   5
  -3   3  13 929.583 290.014   1
  -3   3  12 3814.03 514.397   1
  -3   3  12 3569.35 514.165   4
   3  -3 -12 3378.33 390.913   5
  -3   3  11 7717.08 749.231   4
   3  -3 -11 7279.31 569.709   5
  -3   3  11 8364.38 722.798   1
  -3   3  10 454.422 162.956   1
   3  -3 -10 319.696 128.688   5
  -3   3  10 342.966 175.289   4
  -3   3   9 483.299 183.015   1
  -3   3   9 557.857 248.277   4
   3  -3  -9 387.567 129.282   5
  -3   3   8 20446.7 1096.70   4
  -3   3   8 19539.3 959.696   1
   3  -3  -8 18457.3 877.730   5
  -3   3   7 15733.3 917.598   4
  -3   3   7 14866.5 761.232   1
   3  -3  -7 11957.6 676.910   5
  -3   3   6-14.1488 53.3152   1
   3  -3  -6-85.4446 84.3135   5
   3  -3  -5 24812.0 960.756   5
   3  -3  -5 22357.7 807.402   1
  -3   3   5 23780.3 885.184   1
   3  -3  -4 17859.1 730.270   7
   3  -3  -4 17161.1 773.264   5
   3  -3  -4 17176.0 611.650   1
  -3   3   4 19698.2 695.551   1
  -3   3   3 31552.4 987.873   3
   3  -3  -3 31235.4 1025.04   7
  -3   3   3 31485.0 1154.64   4
   3  -3  -3 29379.5 817.944   1
   3  -3  -3 31724.1 1102.90   5
   3  -3  -2 418.460 93.0334   7
  -3   3   2 334.012 61.9161   3
   3  -3  -2 356.574 90.9800   5
  -3   3   2 442.837 112.748   4
   3  -3  -1 5075.70 255.051   3
  -3   3   1 5142.75 349.237   4
   3  -3  -1 5173.20 344.782   7
  -3   3   1 4956.45 254.273   3
   3  -3   0 377.084 53.7236   1
  -3   3   0 240.246 39.5811   1
  -3   3   0 266.441 73.4908   3
   3  -3   0 523.054 88.0827   3
  -3   3   0 510.113 117.939   4
  -3   3   0 184.656 83.0896   2
   3  -3   0 572.744 145.379   7
  -3   3  -1 18847.2 574.270   1
  -3   3  -1 19469.6 683.057   4
   3  -3   1 19012.7 604.218   1
  -3   3  -1 17774.4 707.174   2
   3  -3   1 19544.6 807.441   7
   3  -3   1 18189.3 643.614   3
   3  -3   2 227.155 74.2052   3
  -3   3  -2 86.9522 42.9177   2
  -3   3  -2 136.605 38.0789   4
  -3   3  -2 197.302 57.3341   1
   3  -3   2 244.026 94.0286   7
   3  -3   2 220.035 61.7120   1
  -3   3  -3 7447.25 404.542   1
   3  -3   3 8323.50 446.688   1
   3  -3   4 30153.3 1094.44   1
   3  -3   5 8787.10 551.850   1
   3  -3   6 21179.8 992.146   1
   3  -3   7 3566.55 405.384   1
   3  -3   8 994.001 104.977   4
   3  -3   8 958.609 106.416   4
   3  -3   8 1330.39 262.947   1
   3  -3   9 73579.3 2557.85   1
   3  -3  10 1249.25 316.547   1
   3  -3  11 10355.4 873.398   1
   3  -3  12 371.689 211.109   1
   3  -3  13 8196.74 846.802   1
   3  -3  14-207.621 178.261   1
   3  -3  15-118.845 162.417   1
  -3   2  17-77.0918 137.084   4
  -3   2  16 931.965 337.817   1
  -3   2  16 478.803 272.470   4
  -3   2  15 1884.09 447.199   1
  -3   2  15 1553.93 387.957   4
  -3   2  14 882.568 324.001   1
  -3   2  14 412.087 180.511   4
  -3   2  13 943.548 305.706   1
  -3   2  13 528.475 252.062   4
  -3   2  12 756.460 225.575   1
  -3   2  12 906.493 274.060   4
   3  -2 -11 4718.33 468.099   6
  -3   2  11 5162.10 572.334   1
  -3   2  11 4151.14 536.704   4
   3  -2 -10 789.519 176.709   6
  -3   2  10 864.747 228.234   4
  -3   2  10 1141.75 256.158   1
   3  -2  -9 12083.8 705.880   6
  -3   2   9 11775.4 778.223   1
   3  -2  -8 18716.2 902.449   6
  -3   2   8 19850.1 974.684   1
  -3   2   7 4598.75 412.194   1
   3  -2  -7 5309.93 423.310   6
  -3   2   6 17328.0 734.197   8
   3  -2  -6 19974.5 872.265   6
  -3   2   6 21873.4 887.993   1
   3  -2  -5 18888.5 734.032   1
  -3   2   5 20228.9 796.294   1
   3  -2  -5 18349.0 802.594   5
   3  -2  -5 19665.0 828.799   6
   3  -2  -4 6211.44 324.719   1
   3  -2  -4 6174.60 406.699   5
  -3   2   4 5954.56 347.195   1
   3  -2  -3 180.536 81.6767   5
   3  -2  -3 92.0952 37.0975   1
  -3   2   3 147.924 46.9545   1
   3  -2  -3 218.193 83.1887   7
   3  -2  -2 2528.78 123.294   1
   3  -2  -2 2622.03 246.350   5
  -3   2   2 2578.25 145.955   1
  -3   2   2 3054.70 235.184   3
   3  -2  -2 2746.08 236.666   7
   3  -2  -1 10559.7 429.571   3
  -3   2   1 9573.00 517.995   5
   3  -2  -1 9251.54 473.237   7
  -3   2   1 7992.31 466.922   2
  -3   2   1 9533.39 502.750   6
   3  -2  -1 7923.63 468.116   5
  -3   2   1 9717.83 402.550   3
  -3   2   1 9749.86 507.565   7
  -3   2   0 1440.63 196.564   7
  -3   2   0 689.342 146.633   5
   3  -2   0 1061.60 166.205   7
  -3   2   0 1264.56 144.517   3
   3  -2   0 1655.90 160.210   3
  -3   2   0 524.122 122.130   2
  -3   2  -1 29121.9 776.335   1
   3  -2   1 30087.6 1016.82   7
   3  -2   1 30447.0 902.058   3
  -3   2  -1 29236.3 1019.35   5
   3  -2   1 28535.6 804.109   1
  -3   2  -1 28724.9 949.211   2
  -3   2  -1 29571.8 938.819   3
   3  -2   2 4693.90 351.833   7
   3  -2   2 4628.51 272.493   1
  -3   2  -2 4626.74 216.162   4
  -3   2  -2 4581.45 253.893   1
  -3   2  -2 4084.38 273.449   2
   3  -2   2 4445.67 300.458   3
   3  -2   3 831.296 151.967   3
  -3   2  -3 755.751 117.853   1
   3  -2   3 766.175 145.784   1
  -3   2  -3 567.828 100.264   2
   3  -2   4 18241.9 764.428   1
   3  -2   5 18346.6 828.988   1
   3  -2   6 12093.4 696.301   1
   3  -2   7 13576.4 469.463   4
   3  -2   7 17256.0 884.797   1
   3  -2   8 1629.27 158.099   4
   3  -2   8 2412.21 354.106   1
   3  -2   9 4309.67 482.474   1
   3  -2   9 3456.37 268.527   4
   3  -2  10 1783.38 342.423   1
   3  -2  11 15366.1 1061.80   1
   3  -2  12 3053.06 496.466   1
   3  -2  13 6874.66 763.644   1
   3  -2  14 524.399 250.076   1
   3  -2  15 1370.69 360.441   1
  -3   2 -16 62.0157 191.161   8
  -3   2 -17 825.866 319.757   8
  -3   1  17 427.912 192.753   4
  -3   1  16 2112.27 467.427   4
  -3   1  16 2689.63 555.131   1
  -3   1  15 2313.20 479.401   1
  -3   1  15 2207.46 450.244   4
  -3   1  14 923.708 309.699   4
  -3   1  14 915.534 306.592   1
   3  -1 -13 542.801 174.827   6
  -3   1  13 870.941 253.960   1
  -3   1  13 394.339 225.759   4
  -3   1  12 8075.28 769.019   1
  -3   1  12 8252.89 790.469   4
   3  -1 -12 8038.90 649.528   6
  -3   1  11 1203.00 317.646   1
   3  -1 -11 492.182 252.913   6
   3  -1 -10 1394.26 244.563   6
  -3   1  10 1164.65 268.277   1
  -3   1   9 1052.70 234.496   1
   3  -1  -9 926.391 188.738   6
   3  -1  -8 13331.2 717.284   6
  -3   1   8 12925.3 779.580   1
   3  -1  -7 4863.41 398.577   6
  -3   1   7 5399.16 443.738   1
   3  -1  -6 18631.3 816.713   6
  -3   1   6 18559.7 840.549   1
   3  -1  -5 2574.12 267.789   6
  -3   1   5 2768.05 266.714   1
  -3   1   5 1924.06 194.819   8
   3  -1  -4 236.082 93.0300   6
  -3   1   4 257.374 73.3613   1
   3  -1  -4 445.248 91.6358   1
   3  -1  -3 9345.68 515.054   6
   3  -1  -3 10056.8 406.794   1
  -3   1   3 9633.73 421.708   1
   3  -1  -2 2069.80 134.669   1
  -3   1   2 2552.17 236.488   6
   3  -1  -2 2215.80 217.434   6
  -3   1   2 2138.45 215.623   7
   3  -1  -2 2334.88 205.276   7
  -3   1   2 2233.51 150.071   1
   3  -1  -1 10823.7 500.392   5
  -3   1   1 10987.1 509.676   6
  -3   1   1 11011.8 505.037   7
   3  -1  -1 11184.3 473.735   7
   3  -1  -1 9911.27 297.528   1
  -3   1   1 9767.10 304.366   1
  -3   1   1 10632.0 464.076   3
  -3   1   0 2386.34 226.879   5
   3  -1   0 2496.93 212.017   7
   3  -1   0 2327.48 209.191   5
  -3   1   0 2368.41 189.337   3
   3  -1   0 2410.99 191.322   3
  -3   1   0 2237.50 210.963   6
  -3   1   0 2420.75 222.041   7
  -3   1  -1 64928.8 1727.35   3
   3  -1   1 66217.3 1744.32   5
   3  -1   1 64547.7 1683.27   3
  -3   1  -1 65013.5 1575.58   1
  -3   1  -1 62025.2 1800.65   7
   3  -1   1 64786.2 1756.98   7
  -3   1  -1 67678.8 1789.33   5
  -3   1  -2 2317.53 211.234   5
  -3   1  -2 2282.18 179.532   1
  -3   1  -2 2274.96 219.951   3
   3  -1   2 2671.48 239.096   7
   3  -1   2 2462.29 208.426   3
   3  -1   2 2270.86 184.131   1
   3  -1   3 11466.8 572.282   7
   3  -1   3 12534.0 559.661   3
   3  -1   3 11650.9 522.487   1
  -3   1  -3 12018.1 524.819   1
  -3   1  -4 22617.6 849.409   1
   3  -1   4 23963.8 888.680   3
   3  -1   4 24297.3 882.316   1
  -3   1  -4 19330.5 638.379   2
   3  -1   5 2947.08 295.798   1
  -3   1  -5 3092.29 157.366   2
   3  -1   6 745.740 189.801   1
   3  -1   6 269.519 63.2137   4
   3  -1   7 1659.40 156.578   4
   3  -1   7 1601.53 259.431   1
   3  -1   8 2217.51 336.570   1
   3  -1   8 1800.60 192.955   4
   3  -1   9 2478.16 250.273   4
   3  -1   9 2934.19 408.136   1
   3  -1  10 4559.56 538.947   1
   3  -1  10 4127.83 346.282   4
   3  -1  11 9779.14 600.291   4
   3  -1  11 11485.0 887.951   1
   3  -1  12 2582.59 437.746   1
   3  -1  13 2608.72 465.017   1
   3  -1  14 6040.49 734.971   1
   3  -1  15 3513.01 582.833   1
   3  -1  16-201.928 251.670   1
  -3   1 -16-257.106 208.640   8
  -3   1 -17 675.128 308.630   8
  -3   0  16 3016.30 535.253   4
  -3   0  15 3.25256 134.748   1
  -3   0  15 340.746 171.953   4
  -3   0  14 2551.64 474.660   1
  -3   0  14 2464.41 460.020   4
   3   0 -13 8520.85 709.011   6
  -3   0  13 8871.96 859.532   1
  -3   0  13 7461.07 750.571   4
   3   0 -12 221.211 120.287   6
  -3   0  12 104.675 129.017   1
   3   0 -11 2372.73 336.737   6
  -3   0  11 2418.42 400.653   1
  -3   0  10 11490.5 834.790   1
   3   0 -10 9056.09 646.170   6
  -3   0   9 2580.11 364.893   1
   3   0  -9 2452.94 311.319   6
   3   0  -8 6863.40 504.931   6
  -3   0   8 7676.83 597.129   1
   3   0  -7 4201.83 364.589   6
  -3   0   7 4557.45 423.292   1
   3   0  -6 10611.5 582.956   6
  -3   0   6 10478.0 617.820   1
   3   0  -5 35.7132 68.8594   6
  -3   0   5 31.5265 67.9140   1
   3   0  -4 27893.9 983.339   6
  -3   0   4 27711.4 956.823   1
  -3   0   3 637.503 107.182   1
  -3   0   3 462.143 62.0235   8
   3   0  -3 535.968 114.864   6
   3   0  -3 473.302 86.3526   1
   3   0  -2 25210.1 751.832   1
  -3   0   2 26103.5 768.599   1
   3   0  -2 24747.9 870.016   6
  -3   0   2 25419.5 865.987   7
  -3   0   1 45114.0 1329.20   3
  -3   0   1 44528.1 1278.14   7
   3   0  -1 42893.6 1263.47   6
   3   0  -1 42515.8 1091.89   1
  -3   0   1 43258.0 1101.67   1
   3   0  -1 45071.5 1244.17   7
  -3   0   0 645.496 111.127   7
  -3   0   0 661.994 116.696   6
   3   0   0 1176.29 148.729   3
   3   0   0 940.265 136.094   7
  -3   0   0 823.456 74.3248   1
   3   0   0 867.948 135.736   6
  -3   0   0 725.604 119.547   3
   3   0   1 75024.1 1895.40   3
  -3   0  -1 73337.2 1930.13   7
   3   0   1 73587.2 1889.91   5
   3   0   1 71554.4 1862.62   6
  -3   0  -1 70989.6 1915.06   3
   3   0   1 74670.8 1890.16   7
  -3   0  -1 76030.6 1888.35   6
   3   0   2 1224.88 150.127   7
   3   0   2 992.207 128.665   3
  -3   0  -2 1009.38 116.002   6
  -3   0  -2 969.617 140.417   7
   3   0   2 1144.60 127.637   5
  -3   0  -2 942.294 121.564   5
  -3   0  -2 907.285 130.865   3
  -3   0  -2 1083.06 130.146   1
   3   0   3 782.746 147.593   3
  -3   0  -3 623.377 88.2165   6
  -3   0  -3 604.882 116.198   1
   3   0   3 783.947 138.422   7
   3   0   3 648.467 118.096   1
  -3   0  -3 691.069 101.087   5
  -3   0  -3 594.330 89.2449   4
  -3   0  -3 442.906 106.338   3
  -3   0  -4 13587.0 519.208   5
  -3   0  -4 13922.5 478.659   4
   3   0   4 14546.8 649.306   3
   3   0   4 15303.5 658.593   1
  -3   0  -4 14478.8 661.816   1
   3   0   5 5219.35 397.113   3
  -3   0  -5 5521.13 260.792   4
   3   0   5 5749.97 295.598   4
   3   0   5 5859.87 412.718   1
   3   0   6 58496.4 1599.72   4
   3   0   6 61315.4 1898.77   1
   3   0   7 34436.5 1096.00   4
   3   0   7 35273.1 1364.56   1
   3   0   8 7378.20 604.271   1
   3   0   8 7107.60 448.923   4
   3   0   9 3204.00 407.875   1
   3   0   9 3136.54 298.275   4
   3   0  10 8553.13 716.406   1
   3   0  10 7632.33 522.869   4
   3   0  11 2416.98 408.353   1
   3   0  11 1699.53 260.558   4
   3   0  12 193.551 121.679   4
   3   0  12 277.951 160.775   1
   3   0  13 3387.63 513.447   1
   3   0  14 8320.83 857.713   1
   3   0  15 2567.84 470.957   1
  -3   0 -15 2593.75 476.190   8
  -3   0 -16 221.720 175.956   8
   3   0  16 435.326 257.892   1
  -3   0 -17 158.941 109.089   8
  -3   0 -18 842.100 315.957   8
  -3  -1  15 1179.34 362.673   1
  -3  -1  15 583.837 211.290   4
  -3  -1  14 1620.92 405.736   1
  -3  -1  14 1601.89 373.812   4
   3   1 -13 2509.96 391.290   6
  -3  -1  13 1930.55 428.206   1
   3   1 -12 754.624 228.079   6
  -3  -1  12 664.187 233.495   1
  -3  -1  11 7918.91 751.352   1
   3   1 -11 9449.66 700.678   6
   3   1 -10 9026.91 661.552   6
  -3  -1  10 8945.15 748.518   1
   3   1  -9 5902.55 503.228   6
  -3  -1   9 5492.61 547.246   1
   3   1  -9 6265.06 447.284   8
   3   1  -8 14829.8 809.241   6
   3   1  -8 15786.2 694.912   8
  -3  -1   8 15044.8 894.299   1
  -3  -1   7 1915.74 287.587   1
   3   1  -7 2048.97 200.259   8
  -3  -1   6 29077.4 1159.54   1
  -3  -1   5 11169.4 600.081   1
  -3  -1   4 50835.7 1517.89   1
   3   1  -3 35649.0 1109.35   1
  -3  -1   3 36929.0 1121.12   1
   3   1  -2 1061.50 131.182   1
  -3  -1   2 1256.17 149.306   1
  -3  -1   1 1800.44 216.408   3
  -3  -1   1 1909.60 151.436   1
  -3  -1   1 1741.46 175.370   7
   3   1  -1 1963.63 155.182   1
   3   1   0 87731.5 2284.51   3
  -3  -1   0 92560.6 2305.47   3
  -3  -1   0 84008.1 2183.34   7
   3   1   0 84994.3 2156.09   7
  -3  -1   0 89273.4 2078.38   1
   3   1   1 6791.85 312.907   7
   3   1   1 6521.36 316.846   6
   3   1   1 6839.29 359.755   3
  -3  -1  -1 6476.78 359.333   3
  -3  -1  -1 6535.24 326.417   7
   3   1   2 195286. 4516.87   6
   3   1   2 198423. 4557.36   7
   3   1   2 196014. 4648.52   3
  -3  -1  -2 204034. 4620.50   7
  -3  -1  -2 200999. 4700.24   3
  -3  -1  -3 12451.4 593.019   3
   3   1   3 11249.8 417.272   5
  -3  -1  -3 11290.0 547.188   1
  -3  -1  -3 12842.4 546.033   4
   3   1   3 12478.8 552.963   3
   3   1   3 11155.1 400.020   6
   3   1   3 11321.4 472.722   7
  -3  -1  -4 6301.77 352.349   4
   3   1   4 6417.96 354.273   4
  -3  -1  -4 6263.25 416.451   1
   3   1   4 6301.56 394.549   3
   3   1   5 21167.2 872.467   1
   3   1   5 21515.2 782.702   4
  -3  -1  -5 21640.7 626.181   5
  -3  -1  -5 21026.3 552.703   6
  -3  -1  -5 21326.5 752.409   4
   3   1   5 21523.8 877.509   3
   3   1   6 54642.5 1571.05   4
  -3  -1  -6 50896.9 1492.21   4
   3   1   6 53320.9 1721.47   1
   3   1   6 55484.6 1720.19   3
   3   1   7 511.743 156.047   4
   3   1   7 630.990 211.768   1
   3   1   8 19911.4 829.187   4
  -3  -1  -8 15996.7 503.738   2
   3   1   8 19911.9 1015.84   1
   3   1   9 5035.19 410.617   4
   3   1   9 5227.60 500.686   1
   3   1  10 9634.62 613.587   4
  -3  -1 -10 7867.16 286.379   6
   3   1  10 10419.6 782.993   1
   3   1  11 3197.15 458.169   1
   3   1  11 2911.24 360.708   4
   3   1  12 715.978 181.671   4
   3   1  12 387.470 234.179   1
   3   1  13 934.241 264.006   1
  -3  -1 -13 1104.50 293.680   8
   3   1  13 1025.44 228.464   4
   3   1  14 3897.88 588.273   1
  -3  -1 -14 4724.36 620.371   8
  -3  -1 -15 1558.10 362.905   8
   3   1  15 1641.45 397.966   1
  -3  -1 -16 3678.18 576.843   8
   3   1  16 3888.41 627.324   1
  -3  -1 -17-14.6621 98.1563   8
   3   1  17 95.6363 204.781   1
  -3  -1 -18 816.673 309.430   8
  -3  -2  14 723.292 258.158   4
  -3  -2  14 311.367 210.217   1
   3   2 -13 915.532 252.916   6
  -3  -2  13 635.384 264.408   1
   3   2 -12 1882.82 349.727   6
  -3  -2  12 1781.92 381.077   1
  -3  -2  11 7918.20 760.026   1
   3   2 -11 9125.78 720.301   6
  -3  -2  10-85.4849 127.371   1
   3   2 -10 41.2911 56.9988   8
   3   2  -9 3536.78 337.861   8
  -3  -2   9 3631.12 455.439   1
   3   2  -8 4599.39 357.114   8
  -3  -2   8 4278.33 459.148   1
   3   2  -7 12974.7 595.605   8
  -3  -2   7 12459.1 760.660   1
   3   2  -6 7459.02 388.093   8
  -3  -2   6 6506.33 504.219   1
   3   2  -5 8902.54 382.948   8
  -3  -2   5 7994.09 512.602   1
  -3  -2   4 1285.23 193.201   1
   3   2  -4 1101.97 101.428   8
  -3  -2   3 4767.06 325.799   1
   3   2  -2 41674.3 1224.84   1
  -3  -2   2 40905.1 1214.01   1
  -3  -2   1 105092. 2506.46   1
   3   2  -1 100036. 2510.39   1
  -3  -2   0 26065.3 764.730   1
  -3  -2   0 25047.6 643.891   8
  -3  -2   0 24151.1 772.045   7
   3   2   0 23744.6 756.932   1
  -3  -2   0 26145.4 930.533   3
  -3  -2  -1 921900. 20886.6   8
  -3  -2  -1 939262. 21109.9   3
   3   2   1 964047. 21106.9   3
  -3  -2  -1 969414. 20954.7   7
  -3  -2  -2 497774. 11307.5   4
   3   2   2 494490. 10921.5   7
   3   2   2 510549. 11104.1   3
  -3  -2  -2 484749. 10943.1   7
  -3  -2  -2 503256. 11143.3   3
  -3  -2  -3 51369.5 1501.69   3
   3   2   3 50446.0 1454.47   3
  -3  -2  -3 51709.3 1554.25   4
   3   2   3 52165.6 1531.21   4
  -3  -2  -3 48182.7 1329.61   7
   3   2   3 49272.1 1294.24   7
   3   2   4 26160.9 704.690   5
  -3  -2  -4 26793.2 994.266   3
  -3  -2  -4 26722.3 973.050   4
   3   2   4 28666.9 994.341   4
   3   2   4 25993.6 687.844   6
   3   2   4 26612.1 931.707   3
  -3  -2  -4 25150.9 995.412   1
   3   2   4 24259.8 790.428   7
   3   2   5 1960.05 267.029   3
  -3  -2  -5 2510.64 269.689   4
   3   2   5 2161.48 283.656   4
  -3  -2  -6 61608.8 1832.25   4
   3   2   6 65125.4 1885.58   4
   3   2   6 64136.1 1916.01   3
   3   2   7 22636.7 1032.66   1
   3   2   7 22732.9 991.439   3
  -3  -2  -7 21779.5 891.274   4
   3   2   7 22798.3 938.920   4
   3   2   8 22993.9 983.741   4
   3   2   8 23369.3 1039.29   3
  -3  -2  -8 20295.2 891.911   4
   3   2   8 22329.4 1057.10   1
   3   2   9 280.920 122.352   1
   3   2   9 90.1754 57.3429   4
   3   2  10 46255.0 1713.40   4
   3   2  10 50021.4 1918.97   1
  -3  -2 -10 49006.2 1318.57   2
  -3  -2 -11 2417.04 387.594   8
   3   2  11 3151.15 463.097   1
   3   2  11 3222.74 403.198   4
   3   2  12 15030.9 945.668   4
  -3  -2 -12 18384.5 1071.99   8
   3   2  12 19030.2 1178.26   1
   3   2  13 101.218 111.130   1
  -3  -2 -13 608.743 202.683   8
   3   2  13 281.771 134.938   4
  -3  -2 -14 2312.06 413.419   8
   3   2  14 1849.44 417.699   1
   3   2  14 2141.92 382.817   4
   3   2  15 2974.41 499.532   1
  -3  -2 -15 3689.86 535.911   8
   3   2  16 3125.36 544.407   1
  -3  -2 -16 4964.80 646.220   8
   3   2  17 175.650 146.647   1
  -3  -2 -17 400.371 218.694   8
  -3  -2 -18 159.027 182.060   8
  -3  -3  14 289.912 181.988   1
  -3  -3  13 1978.28 437.943   1
   3   3 -12 961.052 255.601   6
  -3  -3  12 873.457 260.517   1
  -3  -3  11 7329.49 738.841   1
  -3  -3  10 3862.80 517.416   1
   3   3  -9 3789.91 370.549   8
  -3  -3   9 3654.09 471.711   1
  -3  -3   8 1419.14 270.933   1
   3   3  -8 1063.39 181.325   8
  -3  -3   7 3176.45 377.469   1
   3   3  -7 3539.79 304.625   8
  -3  -3   6 1034.12 217.006   1
  -3  -3   5 28836.3 1138.98   1
  -3  -3   4 7606.48 489.517   1
  -3  -3   3 25374.3 931.526   1
  -3  -3   2 4399.92 304.713   1
  -3  -3   1 15472.6 601.921   1
  -3  -3   0 4686.78 366.120   3
   3   3   0 5076.15 219.338   8
   3   3   0 4356.04 280.561   1
  -3  -3   0 5729.71 311.924   1
   3   3   1 4229.28 323.349   3
  -3  -3  -1 4544.65 274.327   1
   3   3   1 3620.17 218.547   8
  -3  -3  -1 4021.26 319.066   3
   3   3   2 2765.02 241.469   3
  -3  -3  -2 3038.90 253.798   3
  -3  -3  -2 2703.24 298.055   4
  -3  -3  -2 2822.39 196.425   8
  -3  -3  -2 2793.42 169.165   7
  -3  -3  -3 6833.84 365.991   8
   3   3   3 7677.81 497.879   4
  -3  -3  -3 6605.71 480.618   4
   3   3   3 6462.72 394.428   3
  -3  -3  -3 6919.47 417.679   3
   3   3   3 7089.53 263.534   7
  -3  -3  -3 6736.50 281.452   7
   3   3   4 24737.1 902.532   3
  -3  -3  -4 24722.7 1009.39   4
   3   3   4 25761.9 1016.49   4
  -3  -3  -4 24995.4 876.860   8
   3   3   4 25364.2 707.229   7
  -3  -3  -4 25809.5 963.695   3
  -3  -3  -5 3613.84 333.220   4
   3   3   5 3872.01 345.177   4
  -3  -3  -5 4296.21 319.357   8
   3   3   5 3874.34 313.595   3
  -3  -3  -6 1506.53 216.865   8
   3   3   6 1033.76 177.825   3
   3   3   6 1379.95 224.851   4
  -3  -3  -6 1367.56 215.251   4
   3   3   7 284.066 148.190   3
  -3  -3  -7 654.123 154.844   8
   3   3   7 392.711 137.975   4
  -3  -3  -8 15995.1 814.884   8
   3   3   8 16681.3 856.478   4
   3   3   8 17779.1 864.116   3
   3   3   9 421.977 128.115   3
   3   3   9 401.377 170.359   1
   3   3   9 495.840 178.938   4
  -3  -3  -9 387.604 129.031   8
  -3  -3 -10 29275.5 964.727   2
  -3  -3 -10 29655.6 1268.69   8
   3   3  10 27337.2 1263.36   4
   3   3  10 29493.5 1310.28   3
   3   3  10 28395.6 1347.77   1
   3   3  11 5014.96 550.974   1
   3   3  11 5400.88 529.959   4
  -3  -3 -11 5113.98 334.875   2
  -3  -3 -11 4891.03 491.357   8
  -3  -3 -12 7287.81 634.333   8
   3   3  12 6689.86 662.757   1
   3   3  12 6129.19 595.646   4
  -3  -3 -12 7158.58 405.765   2
   3   3  13 3544.77 497.330   1
  -3  -3 -13 3868.29 487.502   8
   3   3  13 3860.19 488.222   4
   3   3  14 5424.21 668.079   1
  -3  -3 -14 4970.11 580.436   8
   3   3  14 4404.74 551.991   4
  -3  -3 -15 2742.50 440.295   8
   3   3  15 3397.61 527.915   1
   3   3  15 2422.72 417.185   4
   3   3  16 3918.69 605.039   1
  -3  -3 -16 3390.79 522.429   8
   3   3  17-24.2348 121.413   3
  -3  -3 -17 22.3565 112.479   8
  -3  -3 -18 1363.21 354.681   8
  -3  -3 -19 373.867 221.364   8
  -3  -4  13 205.598 200.121   1
  -3  -4  12 90.1819 122.067   1
  -3  -4  11 3998.70 550.737   1
  -3  -4  10 2868.90 444.975   1
  -3  -4   9 6120.90 620.110   1
  -3  -4   8 1078.78 258.015   1
  -3  -4   7 3742.60 426.727   1
  -3  -4   6 149.127 118.088   1
  -3  -4   5 123.455 72.4142   1
  -3  -4   4 1469.82 213.660   1
  -3  -4   3 29430.7 1066.37   1
  -3  -4   2 854.649 141.588   1
  -3  -4   1 21715.1 797.389   1
  -3  -4   0 511.543 93.1953   1
  -3  -4  -1 1001.31 163.679   3
  -3  -4  -1 922.791 133.457   1
  -3  -4  -2 405.437 107.541   3
   3   4   2 734.390 131.529   3
  -3  -4  -2 578.913 157.104   4
   3   4   2 618.448 106.682   8
   3   4   3 3175.37 260.129   3
  -3  -4  -3 2858.35 146.252   7
   3   4   3 2884.16 240.752   8
   3   4   3 3382.13 357.477   4
  -3  -4  -3 2754.26 318.617   4
  -3  -4  -3 3173.72 276.475   3
  -3  -4  -4 2064.59 233.666   3
  -3  -4  -4 2119.31 288.996   4
   3   4   4 2393.79 300.659   4
   3   4   4 1935.39 214.118   8
   3   4   4 2362.60 109.660   7
  -3  -4  -4 2295.72 214.665   8
   3   4   4 2204.39 218.300   3
   3   4   5 219.611 95.5880   3
  -3  -4  -5 93.4731 56.7797   8
   3   4   5 122.143 30.0403   7
   3   4   5 213.745 115.036   4
   3   4   6 7085.91 526.175   4
   3   4   6 6270.30 437.093   3
  -3  -4  -6 6702.52 439.479   8
  -3  -4  -7 45418.2 1509.21   8
   3   4   7 45208.6 1517.05   3
   3   4   7 45147.9 1662.68   4
   3   4   8 898.615 198.931   3
   3   4   8 815.251 218.325   4
  -3  -4  -8 964.776 189.726   8
   3   4   9 51.9526 65.2365   3
  -3  -4  -9 93.7521 83.4014   8
   3   4   9 42.1566 70.7916   4
   3   4  10 12591.8 828.973   4
  -3  -4 -10 12609.5 758.581   8
   3   4  10 13081.3 800.121   3
   3   4  11 5409.13 547.168   4
  -3  -4 -11 4978.42 361.536   2
  -3  -4 -11 4957.43 499.690   8
   3   4  11 5108.23 520.087   3
   3   4  12 10695.7 824.849   4
  -3  -4 -12 11862.5 602.873   2
  -3  -4 -12 10499.3 755.681   8
   3   4  12 11800.4 832.781   3
  -3  -4 -13 13951.5 927.526   8
   3   4  13 14639.9 984.692   3
   3   4  13 13593.4 981.919   4
  -3  -4 -13 15470.7 715.774   2
   3   4  13 12658.9 984.303   1
   3   4  14 3565.52 496.007   3
  -3  -4 -14 3231.26 453.659   8
   3   4  14 3184.17 490.520   1
   3   4  14 3289.84 483.896   4
  -3  -4 -15 279.326 164.286   8
   3   4  15 322.684 202.150   1
   3   4  15 327.042 131.632   3
   3   4  15-157.675 150.803   4
  -3  -4 -16 5104.04 618.008   8
   3   4  16 4697.58 628.888   4
   3   4  16 5236.70 678.455   3
   3   4  17-21.8631 132.895   3
  -3  -4 -17 155.036 184.415   8
   3   4  18 888.018 294.709   3
  -3  -4 -18 1413.76 373.363   8
  -3  -4 -19 344.501 181.726   8
  -3  -5  12 625.218 268.135   1
  -3  -5  11 4052.54 575.788   1
  -3  -5  10-83.2979 140.422   1
  -3  -5   9 4611.45 554.363   1
  -3  -5   8 4996.46 543.226   1
  -3  -5   7 18255.3 1015.45   1
  -3  -5   6 441.419 148.604   1
  -3  -5   5 8362.91 589.218   1
  -3  -5   4 2160.62 273.393   1
  -3  -5   3 5254.25 402.940   1
  -3  -5   2 56.1684 66.9329   1
  -3  -5   1 19380.3 777.200   1
  -3  -5   0 1175.57 159.643   1
  -3  -5  -1 10830.1 507.367   1
   3   5   2 6485.13 427.845   3
  -3  -5  -2 6564.99 377.727   1
   3   5   3 2328.50 231.178   8
   3   5   3 2860.41 267.314   3
   3   5   3 2812.05 342.294   4
   3   5   4 2106.95 296.747   4
   3   5   4 2023.21 219.673   3
   3   5   5 540.850 125.763   3
   3   5   5 456.366 155.944   4
   3   5   6 865.706 183.032   4
   3   5   6 1029.68 170.290   3
  -3  -5  -6 842.259 149.306   8
   3   5   7 58644.9 2006.22   4
  -3  -5  -7 54271.0 1753.07   8
   3   5   7 56342.6 1753.92   3
  -3  -5  -8 10613.7 627.741   8
   3   5   8 10423.2 724.254   4
   3   5   8 9450.25 611.130   3
   3   5   9 4761.13 225.632   6
   3   5   9 5192.26 542.849   4
   3   5   9 6076.75 506.771   3
  -3  -5  -9 5493.67 469.662   8
   3   5  10 4814.86 517.114   4
  -3  -5 -10 4889.54 449.348   8
   3   5  10 4488.62 446.337   3
  -3  -5 -11 9889.73 687.293   8
   3   5  11 10017.3 796.524   4
   3   5  11 8882.08 693.247   3
   3   5  12 19784.0 1196.40   4
   3   5  12 20661.6 1126.50   3
  -3  -5 -12 20482.6 1087.81   8
  -3  -5 -12 20628.9 899.434   2
   3   5  13 863.276 226.544   3
  -3  -5 -13 1279.64 281.079   8
   3   5  13 789.574 244.023   4
  -3  -5 -13 1046.32 183.837   2
   3   5  14 6345.69 672.274   3
   3   5  14 6668.85 719.621   4
  -3  -5 -14 7352.39 671.681   8
   3   5  15 110.825 130.677   3
   3   5  15 94.3002 191.764   4
  -3  -5 -15 92.8445 112.566   8
   3   5  16 4859.23 621.560   3
  -3  -5 -16 5276.96 617.536   8
   3   5  16 4972.58 661.149   4
   3   5  17 44.3393 148.794   3
  -3  -5 -17 37.8110 123.375   8
   3   5  18 1793.17 407.875   3
  -3  -5 -18 1895.90 406.255   8
  -3  -6  12-152.148 180.702   1
  -3  -6  11 1736.40 380.710   1
  -3  -6  10 108.317 151.085   1
  -3  -6   9 6234.83 653.009   1
  -3  -6   8 98.9056 130.360   1
  -3  -6   7 4418.90 494.703   1
  -3  -6   6 729.136 194.335   1
  -3  -6   5 25052.5 1139.63   1
  -3  -6   4 668.771 163.540   1
  -3  -6   3 32966.5 1249.44   1
  -3  -6   2 331.373 103.664   1
  -3  -6   1 14020.8 672.074   1
  -3  -6   0 4595.12 343.850   1
  -3  -6  -1 1386.47 178.498   1
  -3  -6  -2 393.126 103.561   1
   3   6   3 2664.55 275.546   3
   3   6   3 2394.51 340.352   4
   3   6   4 5496.48 518.959   4
  -3  -6  -4 4966.29 182.661   7
   3   6   4 5124.52 370.335   3
   3   6   5 16135.5 932.643   4
   3   6   5 17205.7 740.648   3
   3   6   6 818.627 153.602   3
   3   6   6 735.338 192.976   4
   3   6   7 9845.94 729.176   4
   3   6   7 9178.17 557.205   3
   3   6   8 10486.5 770.825   4
   3   6   8 10924.8 631.219   3
   3   6   9 33248.5 1304.56   3
   3   6   9 33510.6 1528.04   4
   3   6  10 9419.55 404.536   6
  -3  -6 -10 12039.4 733.953   8
   3   6  10 10389.1 814.748   4
   3   6  10 11108.0 714.247   3
   3   6  11 10380.0 732.182   3
  -3  -6 -11 11150.6 747.432   8
   3   6  11 10816.4 868.231   4
   3   6  12 8385.55 669.179   3
   3   6  12 9087.49 799.932   4
  -3  -6 -12 7689.87 635.227   8
  -3  -6 -13 3220.64 431.036   8
  -3  -6 -13 3142.69 346.050   2
   3   6  13 2888.15 418.032   3
   3   6  13 3604.57 539.175   4
  -3  -6 -14 165.586 118.159   8
   3   6  14 204.146 144.898   3
   3   6  14 227.513 178.789   4
  -3  -6 -14 1.13627 89.8028   2
   3   6  15 542.951 217.522   3
  -3  -6 -15 520.247 217.937   8
   3   6  15 688.168 255.140   4
   3   6  16 226.463 181.272   4
   3   6  16 5.06867 136.497   3
   3   6  17-38.2789 108.171   3
   3   6  17 11.2274 113.212   4
   3   6  18 601.506 230.555   3
   3   6  19 337.783 226.279   3
  -3  -7  11 228.795 128.070   1
  -3  -7  10 1175.65 304.765   1
  -3  -7   9 3484.05 493.487   1
  -3  -7   8 2979.40 468.324   1
  -3  -7   7 5843.48 580.666   1
  -3  -7   6 12814.8 844.521   1
  -3  -7   5 29680.5 1317.21   1
  -3  -7   4 21715.9 1031.37   1
  -3  -7   3 7360.63 533.491   1
  -3  -7   2 2409.76 285.891   1
  -3  -7   1 67260.2 2003.69   1
  -3  -7   0-49.0082 73.0455   1
  -3  -7  -1 33229.7 1154.47   1
  -3  -7  -2 407.943 111.154   1
   3   7   3 20471.2 1148.66   4
  -3  -7  -3 22363.1 879.662   1
   3   7   4 153.757 71.8796   3
   3   7   4 100.638 119.025   4
   3   7   5 30098.2 1424.09   4
   3   7   5 31834.3 1124.77   3
   3   7   6 10883.0 582.076   3
   3   7   6 9853.61 755.932   4
   3   7   7 69753.7 2049.25   3
   3   7   7 66526.4 2413.25   4
   3   7   8 11215.4 838.393   4
   3   7   8 10886.7 632.172   3
   3   7   9 7260.70 348.334   5
   3   7   9 7865.11 704.297   4
   3   7   9 6969.52 285.433   7
   3   7   9 7680.62 542.290   3
   3   7  10 2565.26 324.215   3
   3   7  10 2410.84 393.497   4
   3   7  11 3773.88 516.058   4
   3   7  11 2938.72 229.792   6
   3   7  11 3972.56 431.266   3
   3   7  12 5169.39 649.158   4
   3   7  12 5619.52 534.253   3
   3   7  13 1125.88 248.607   3
  -3  -7 -13 787.023 196.456   2
   3   7  13 1114.22 286.179   4
   3   7  14 1943.27 347.843   3
  -3  -7 -14 2494.02 334.727   2
   3   7  14 1949.39 401.347   4
   3   7  15 2118.56 369.780   3
   3   7  15 2083.96 455.751   4
  -3  -7 -15 1976.86 316.224   2
   3   7  16 616.383 198.302   3
   3   7  16 240.079 124.891   4
   3   7  17 123.909 139.546   3
   3   7  17 204.888 147.956   4
   3   7  18 1228.55 339.560   3
   3   7  18 1678.77 438.165   4
   3   7  19 500.886 260.615   3
  -3  -8  10 3388.28 537.088   1
  -3  -8   9 87.7543 138.784   1
  -3  -8   8 2705.78 436.794   1
  -3  -8   7 5564.65 587.376   1
  -3  -8   6 8904.87 721.181   1
  -3  -8   5 22923.9 1163.75   1
  -3  -8   4 629.414 176.298   1
  -3  -8   3 189.406 120.638   1
  -3  -8   2 4364.14 402.304   1
  -3  -8   1 29832.0 1174.06   1
  -3  -8   0 2699.47 292.049   1
  -3  -8  -1 680.131 146.147   1
  -3  -8  -2 31365.8 1140.55   1
   3   8   3 7948.34 718.572   4
  -3  -8  -3 7934.44 497.552   1
   3   8   4 579.335 140.660   3
   3   8   4 630.090 218.921   4
   3   8   5 43864.8 1461.08   3
   3   8   5 41583.9 1814.03   4
  -3  -8  -5 44205.3 1098.43   7
   3   8   6 10412.5 809.699   4
   3   8   6 10833.7 591.504   3
   3   8   7 25912.6 1403.73   4
   3   8   7 27457.0 1061.91   3
   3   8   8 2606.33 413.817   4
   3   8   8 2574.60 288.208   3
   3   8   9 6034.58 663.424   4
   3   8   9 6149.59 485.106   3
   3   8  10 3680.82 195.654   7
   3   8  10 3716.56 262.198   5
   3   8  10 4639.71 423.018   3
   3   8  10 4696.09 586.222   4
   3   8  11 9387.85 654.977   3
   3   8  11 9885.90 885.462   4
   3   8  12 801.785 196.935   3
   3   8  12 947.944 304.710   4
   3   8  13 5406.30 544.064   3
   3   8  13 5298.59 677.424   4
   3   8  14 2193.98 365.111   3
  -3  -8 -14 2685.31 363.208   2
   3   8  14 2128.22 443.810   4
  -3  -8 -15 5661.15 541.999   2
   3   8  15 5279.03 722.659   4
   3   8  15 5210.11 585.229   3
   3   8  16 158.979 158.526   3
   3   8  16-36.2224 200.028   4
   3   8  17 457.266 179.866   3
   3   8  17 378.910 250.038   4
   3   8  18 495.356 286.486   4
   3   8  18 61.1202 97.8878   3
   3   8  19 3371.17 560.056   3
   3   8  19 3010.36 611.611   4
  -3  -9   9 237.335 196.844   1
  -3  -9   8 2448.45 434.162   1
  -3  -9   7 504.795 145.966   1
  -3  -9   6 5554.11 572.968   1
  -3  -9   5 256.231 168.974   1
  -3  -9   4 11173.5 769.242   1
  -3  -9   3 128.311 99.5122   1
  -3  -9   2 12149.9 743.616   1
  -3  -9   1 2816.33 329.880   1
  -3  -9   0 416.838 114.361   1
  -3  -9  -1 9533.21 586.998   1
  -3  -9  -2 552.041 137.819   1
  -3  -9  -3 533.805 133.158   1
   3   9   3 622.737 221.384   4
   3   9   4 10131.1 851.390   4
  -3  -9  -4 11481.2 637.249   1
   3   9   5 54885.2 1813.11   3
   3   9   5 56832.9 2276.55   4
  -3  -9  -5 58568.2 1502.62   7
   3   9   6 2377.87 278.817   3
   3   9   6 2261.95 378.445   4
   3   9   7 16662.7 1119.41   4
   3   9   7 16905.7 801.520   3
   3   9   8 1961.52 253.299   3
   3   9   8 1893.52 376.635   4
   3   9   9 6339.66 483.923   3
   3   9   9 6218.50 693.328   4
   3   9  10 5710.05 687.812   4
   3   9  10 5911.83 491.970   3
   3   9  11 484.854 183.301   4
   3   9  11 650.003 165.262   3
   3   9  12 1132.25 248.997   3
   3   9  12 1359.29 365.256   4
   3   9  13 8288.64 885.051   4
   3   9  13 8526.77 672.768   3
  -3  -9 -14 31.2159 85.1869   2
   3   9  14 86.4816 81.9935   3
   3   9  14 364.673 241.153   4
  -3  -9 -15 5819.74 581.353   2
   3   9  15 5092.24 750.956   4
   3   9  15 5569.11 584.355   3
   3   9  16 136.829 166.101   3
  -3  -9 -16 42.4814 82.4520   2
   3   9  16 24.9076 147.445   4
   3   9  17 4755.64 594.223   3
   3   9  17 4411.37 730.336   4
   3   9  18 144.215 155.446   3
   3   9  18-29.3894 211.150   4
   3   9  19 3265.39 536.644   3
   3   9  19 2218.11 538.252   4
  -3 -10   8 885.812 268.734   1
  -3 -10   7 243.155 109.883   1
  -3 -10   6 1400.30 297.357   1
  -3 -10   5 2768.55 405.844   1
  -3 -10   4 839.591 233.138   1
  -3 -10   3 4799.54 490.814   1
  -3 -10   2 3149.61 387.702   1
  -3 -10   1 31.7203 119.778   1
  -3 -10   0 3891.41 393.945   1
  -3 -10  -1 6838.89 519.581   1
  -3 -10  -2 19082.2 905.723   1
   3  10   3 1725.52 369.347   4
  -3 -10  -3 1510.09 226.902   1
  -3 -10  -4 190.547 81.1349   1
   3  10   4 269.634 222.259   4
   3  10   5 7813.42 779.817   4
  -3 -10  -5 8682.50 579.950   1
  -3 -10  -5 8083.51 414.661   7
  -3 -10  -6 425.305 63.3153   7
   3  10   6 494.135 127.997   3
   3  10   6 588.609 253.582   4
   3  10   7 26812.1 1095.14   3
   3  10   7 24260.1 1470.74   4
   3  10   8 13223.2 712.708   3
   3  10   8 12914.7 1045.36   4
   3  10   9 4631.30 411.946   3
   3  10   9 4002.75 592.071   4
   3  10  10 1391.95 238.206   3
   3  10  10 1773.83 387.779   4
   3  10  11 2369.72 311.361   3
   3  10  11 2125.40 460.774   4
   3  10  12 2765.59 520.082   4
   3  10  12 2844.55 359.031   3
   3  10  13 3289.68 560.325   4
   3  10  13 2906.01 374.614   3
  -3 -10 -14 2928.85 414.284   2
   3  10  14 2551.64 530.009   4
   3  10  14 2808.15 396.328   3
  -3 -10 -15 1059.11 254.256   2
   3  10  15 727.017 271.895   4
   3  10  15 936.612 218.097   3
  -3 -10 -16 1836.27 338.981   2
   3  10  16 1782.34 478.204   4
   3  10  16 1804.03 347.902   3
   3  10  17 2180.71 388.420   3
   3  10  17 2785.78 589.888   4
   3  10  18 122.747 139.571   3
   3  10  18 189.009 249.220   4
   3  10  19 1472.82 361.563   3
   3  10  19 1455.28 463.827   4
   3  10  20 45.5465 110.346   3
   3  10  20-195.396 259.133   4
  -3 -11   7 864.099 260.195   1
  -3 -11   6 1271.77 332.293   1
  -3 -11   5-53.3638 139.609   1
  -3 -11   4 6887.87 646.429   1
  -3 -11   3 60.7272 120.796   1
  -3 -11   2 1241.40 250.064   1
  -3 -11   1 3447.47 397.000   1
  -3 -11   0 1846.95 277.969   1
  -3 -11  -1 46.8825 87.4642   1
  -3 -11  -2 13493.0 774.244   1
  -3 -11  -3 1172.40 222.857   1
   3  11   4 6277.04 729.941   4
  -3 -11  -4 6214.53 500.904   1
  -3 -11  -5 1262.54 174.435   7
   3  11   5 1089.93 323.617   4
  -3 -11  -5 1694.18 256.055   1
  -3 -11  -6 1517.48 153.172   7
  -3 -11  -6 1127.96 215.101   1
   3  11   6 1488.52 357.972   4
   3  11   7 5922.22 473.739   3
   3  11   7 5676.19 686.452   4
  -3 -11  -7 5191.03 217.022   7
   3  11   8 21136.7 1401.30   4
   3  11   8 19823.3 942.638   3
   3  11   9 1316.09 226.798   3
   3  11   9 1394.11 366.561   4
   3  11  10 7991.87 574.462   3
   3  11  10 7715.95 860.011   4
   3  11  11 2718.15 521.885   4
   3  11  11 2146.12 301.281   3
   3  11  12 3395.49 398.787   3
   3  11  12 3413.48 593.272   4
   3  11  13 1279.71 253.018   3
   3  11  13 1001.13 344.700   4
   3  11  14-64.1296 108.575   3
   3  11  14-114.595 178.512   4
  -3 -11 -15 460.964 166.220   2
   3  11  15 727.189 327.300   4
   3  11  15 258.510 146.945   3
   3  11  16 1596.48 302.221   3
  -3 -11 -16 2109.95 390.479   2
   3  11  16 1856.47 488.878   4
   3  11  17 3900.35 510.015   3
  -3 -11 -17 4154.52 551.275   2
   3  11  17 3704.47 703.061   4
   3  11  18 293.984 201.434   3
   3  11  18 114.104 179.933   4
   3  11  19 55.3066 213.007   4
  -3 -12   6 1016.58 273.636   1
  -3 -12   5 118.636 105.198   1
  -3 -12   4 3632.35 487.834   1
  -3 -12   3 1565.46 315.881   1
  -3 -12   2 968.152 243.985   1
  -3 -12   1-91.4746 143.148   1
  -3 -12   0 3792.19 422.785   1
  -3 -12  -1 859.730 213.166   1
  -3 -12  -2 13981.7 829.650   1
  -3 -12  -3 1129.17 232.435   1
   3  12   4 12864.4 1106.66   4
  -3 -12  -4 13410.8 792.216   1
  -3 -12  -5 133.412 103.776   1
  -3 -12  -5 133.569 75.2198   7
   3  12   5-174.961 169.559   4
  -3 -12  -6 274.905 79.7202   7
   3  12   6 153.629 132.493   4
  -3 -12  -6 361.103 130.651   1
   3  12   7 1050.03 333.638   4
   3  12   8 2069.44 281.362   3
   3  12   8 2590.36 503.209   4
   3  12   9 2059.08 289.757   3
   3  12   9 1869.76 422.914   4
   3  12  10 7413.37 867.383   4
   3  12  10 5739.39 495.555   3
   3  12  11 2046.84 295.626   3
   3  12  11 1860.19 459.605   4
   3  12  12 4972.92 480.983   3
   3  12  12 5082.23 744.432   4
   3  12  13-21.2381 86.1940   3
   3  12  13 346.036 276.916   4
   3  12  14 10052.7 1087.77   4
   3  12  14 7273.37 634.659   3
   3  12  15 2469.26 377.466   3
  -3 -12 -15 2598.28 431.143   2
   3  12  15 2623.35 568.585   4
  -3 -12 -16 640.265 243.633   2
   3  12  16 631.534 335.107   4
  -3 -12 -17-86.2860 138.833   2
   3  12  17 257.389 273.950   4
   3  12  18-43.6176 230.625   4
  -3 -13   5 795.838 247.028   1
  -3 -13   4 1066.56 276.241   1
  -3 -13   3 1370.84 298.692   1
  -3 -13   2 2855.67 420.560   1
  -3 -13   1 668.391 198.903   1
  -3 -13   0 4824.38 512.496   1
  -3 -13  -1 4014.88 462.844   1
  -3 -13  -2 3206.08 402.219   1
  -3 -13  -3 2765.05 368.438   1
  -3 -13  -4 12269.4 789.127   1
  -3 -13  -4 11522.9 710.004   7
   3  13   4 11397.3 1089.41   4
  -3 -13  -5 430.571 116.745   1
   3  13   5 464.129 224.648   4
  -3 -13  -6 2974.10 377.144   1
   3  13   6 2363.24 499.040   4
   3  13   7 16817.2 1352.26   4
  -3 -13  -7 19341.1 1035.66   1
   3  13   8 29686.4 1855.00   4
   3  13   9 9032.17 993.359   4
   3  13   9 8873.82 631.102   3
   3  13  10 1642.06 429.862   4
   3  13  10 1458.42 251.930   3
   3  13  11-187.108 198.166   4
   3  13  12 7363.48 939.675   4
   3  13  13 526.695 289.239   4
   3  13  14 4929.59 792.383   4
   3  13  15 1634.98 491.433   4
  -3 -13 -15 1464.87 337.790   2
  -3 -13 -16 553.111 220.413   2
   3  13  16 356.692 223.831   4
  -3 -13 -17 263.315 172.925   2
   3  13  17 501.387 298.996   4
   3  13  18 646.309 369.753   4
  -3 -13 -18 81.5845 101.180   2
  -3 -14   4 109.851 97.9681   1
  -3 -14   3 187.906 134.993   1
  -3 -14   2 4297.18 543.562   1
  -3 -14   1 440.618 177.500   1
  -3 -14   0 822.614 225.711   1
  -3 -14  -1 41.3034 95.5463   1
  -3 -14  -2 3498.97 435.229   1
  -3 -14  -3 3365.45 426.733   1
  -3 -14  -4 13487.5 863.948   1
   3  14   5 1434.11 429.249   4
  -3 -14  -5 825.507 220.812   1
   3  14   6 1496.91 439.244   4
  -3 -14  -6 1232.13 252.211   1
  -3 -14  -7 4231.03 470.248   1
   3  14   7 3093.71 576.381   4
  -3 -14  -8 5514.14 549.259   1
   3  14   8 3831.14 653.266   4
   3  14   9 2428.18 531.759   4
   3  14  10 5671.35 843.060   4
   3  14  11 778.202 346.178   4
   3  14  12 6727.76 944.236   4
   3  14  13-674.220 327.137   4
   3  14  14 3473.63 676.596   4
  -3 -14 -15 148.789 173.219   2
   3  14  15 457.986 266.026   4
   3  14  16 2591.10 593.404   4
  -3 -14 -16 3388.36 552.676   2
  -3 -14 -17-134.147 154.438   2
   3  14  17 415.721 313.646   4
  -3 -14 -18 1614.78 361.771   2
  -3 -15   2 475.316 197.024   1
  -3 -15   1 458.397 190.397   1
  -3 -15   0 318.085 158.912   1
  -3 -15  -1 1555.55 324.267   1
  -3 -15  -2-37.0241 94.6500   1
  -3 -15  -3 11.2132 106.291   1
  -3 -15  -4 9512.10 746.980   1
  -3 -15  -5 1285.93 275.251   1
  -3 -15  -6 9437.48 740.893   1
   3  15   6 10473.0 1157.95   4
   3  15   7 1212.87 411.279   4
  -3 -15  -7 1634.26 298.290   1
  -3 -15  -8 3910.40 472.697   1
   3  15   8 2348.73 582.101   4
   3  15   9 2029.38 536.478   4
  -3 -15  -9 1195.69 261.451   1
   3  15  10 8440.06 1048.21   4
  -3 -15 -10 9929.35 795.722   1
   3  15  11 8.71132 192.261   4
   3  15  12 4917.23 809.893   4
   3  15  13-40.4711 259.872   4
   3  15  14 2786.05 624.902   4
  -3 -15 -15 303.789 185.153   2
   3  15  15-81.6778 245.952   4
  -3 -15 -16 1439.12 374.811   2
   3  15  16 1709.93 512.361   4
  -3 -15 -17 36.7968 151.237   2
  -3 -16   1 218.823 98.0839   1
  -3 -16   0 72.2524 120.713   1
  -3 -16  -1 2111.79 384.479   1
  -3 -16  -2 127.732 91.8152   1
  -3 -16  -3 1828.35 343.301   1
  -3 -16  -4 19.9991 78.5459   1
  -3 -16  -5 2046.52 361.676   1
   3  16   6 11245.5 1228.47   4
  -3 -16  -6 12759.4 891.280   1
   3  16   7 3518.61 706.319   4
  -3 -16  -7 3184.50 450.803   1
  -3 -16  -8 1434.60 274.732   1
   3  16   8 1458.33 458.760   4
  -3 -16  -9 2871.02 426.862   1
   3  16   9 2654.04 607.979   4
   3  16  10 3591.34 721.573   4
  -3 -16 -10 2896.82 434.428   1
  -3 -16 -11 434.558 193.255   1
   3  16  11 250.922 251.519   4
   3  16  12 2567.95 600.750   4
   3  16  13 1592.29 494.806   4
   3  16  14 2663.61 636.327   4
  -3 -16 -15 83.2550 134.327   2
  -3 -17  -1 116.411 97.3115   1
  -3 -17  -2 2.94190 90.8957   1
  -3 -17  -3 1232.81 284.994   1
  -3 -17  -4 432.913 206.988   1
  -3 -17  -5 119.411 152.933   1
  -3 -17  -6 370.696 158.223   1
  -3 -17  -7 1599.79 324.788   1
   3  17   7 555.228 352.839   4
  -3 -17  -8 1403.11 320.636   1
   3  17   8 1192.09 441.935   4
   3  17   9 2730.29 605.580   4
  -3 -17  -9 3389.91 471.031   1
  -3 -17 -10 323.523 186.505   1
   3  17  10 684.319 380.393   4
  -3 -17 -11 965.813 266.418   1
   3  17  11 1115.84 458.469   4
  -3 -17 -12 14.9950 90.8393   1
   3  17  12 378.453 272.221   4
   3  17  13 3170.09 733.037   4
  -3 -18  -3 1045.16 275.423   1
  -3 -18  -4 75.0394 82.5502   1
  -3 -18  -5 3323.23 485.168   1
  -3 -18  -6 39.5511 84.6284   1
  -3 -18  -7 159.886 112.280   1
  -3 -18  -8 3620.04 497.420   1
   3  18   8 2280.22 598.639   4
  -3 -18  -9 1097.67 278.640   1
   3  18   9 698.515 418.132   4
  -3 -18 -10-166.405 162.083   1
   3  18  10-413.403 263.194   4
  -3 -18 -11 348.744 203.438   1
  -3 -18 -12 16.1362 91.4240   1
  -3 -18 -13 2341.76 430.729   1
  -3 -18 -14 3.08908 135.772   1
  -3 -19  -6-14.4664 94.1958   1
  -3 -19  -7 285.175 155.937   1
  -3 -19  -8 420.137 183.906   1
  -3 -19  -9 1785.42 363.669   1
  -3 -19 -10-281.930 153.219   1
  -3 -19 -11 1764.62 365.708   1
  -4  16   9 257.521 369.771   4
  -4  16   8 675.575 338.437   4
   4 -16  -6-166.333 203.074   2
   4 -16  -5 1510.21 374.753   2
   4 -16  -4 800.284 286.941   2
   4 -16  -3-88.5611 154.572   2
   4 -16  -2 2801.32 484.723   7
   4 -16  -1 923.001 291.988   7
  -4  15  11-648.382 347.594   4
  -4  15  10 1460.43 455.771   4
  -4  15   9 503.610 257.175   4
   4 -15  -9 753.846 283.703   2
  -4  15   8 1395.16 464.468   4
   4 -15  -8 1980.80 453.939   2
  -4  15   7 1873.98 529.534   4
   4 -15  -7 1514.29 372.107   2
   4 -15  -6 2831.22 525.359   2
  -4  15   6 1771.25 513.950   4
   4 -15  -5 1976.63 370.835   7
   4 -15  -5 2578.80 496.539   2
   4 -15  -4-3.16628 116.635   7
   4 -15  -4-72.4773 127.486   2
   4 -15  -3 10.8874 117.990   7
   4 -15  -3-52.3701 102.657   2
   4 -15  -2 2050.82 398.173   7
   4 -15  -2 1416.54 350.247   2
   4 -15  -1 2125.60 423.246   7
   4 -15   0 128.037 113.574   7
   4 -15   1 162.730 94.7363   7
  -4  14  12 1826.88 539.514   4
  -4  14  11-182.397 252.236   4
   4 -14 -10 7480.36 879.025   2
  -4  14  10 5403.23 868.455   4
  -4  14   9 465.239 315.452   4
   4 -14  -9 385.855 225.478   2
  -4  14   8-264.466 276.289   4
   4 -14  -8 139.279 190.472   2
   4 -14  -7 655.726 200.549   7
  -4  14   7 739.860 372.152   4
   4 -14  -7 1165.01 348.996   2
   4 -14  -6 1508.16 295.983   7
   4 -14  -6 1574.40 371.776   2
  -4  14   6 1562.56 483.283   4
   4 -14  -5 52.4722 86.8714   7
   4 -14  -5-212.077 198.689   2
  -4  14   5-26.9485 176.771   4
   4 -14  -4 1546.12 318.823   7
   4 -14  -4 1714.48 381.123   2
   4 -14  -3 1922.82 392.730   2
   4 -14  -3 1346.88 307.150   7
   4 -14  -2 4227.30 560.825   7
   4 -14  -2 4042.23 565.449   2
   4 -14  -1 991.883 258.001   2
   4 -14  -1 996.903 297.661   7
   4 -14   0 544.831 216.643   7
   4 -14   1 335.126 191.489   7
   4 -14   2 1868.01 418.386   7
  -4  13  13 1067.52 433.924   4
  -4  13  12 2532.83 614.082   4
  -4  13  11 11007.7 1246.80   4
  -4  13  10 14039.6 1392.85   4
   4 -13 -10 15360.0 1246.84   2
   4 -13  -9 57.0414 84.0116   7
  -4  13   9-59.0837 176.190   4
   4 -13  -9 136.171 203.766   2
   4 -13  -8 3188.21 408.947   7
  -4  13   8 3582.47 666.025   4
   4 -13  -8 3908.44 587.662   2
   4 -13  -7 530.296 204.401   7
  -4  13   7 590.964 242.940   4
   4 -13  -7 178.110 182.304   2
   4 -13  -6 6036.22 709.214   2
  -4  13   6 5390.07 795.995   4
   4 -13  -6 4492.49 517.924   7
   4 -13  -5 91.1112 123.731   2
  -4  13   5 365.774 255.624   4
   4 -13  -5 203.967 140.001   7
   4 -13  -4 7909.36 708.987   7
   4 -13  -4 9325.60 862.824   2
  -4  13   4 7901.95 914.917   4
   4 -13  -3 362.712 177.474   7
   4 -13  -3-8.58500 105.390   2
   4 -13  -2 2596.27 429.178   7
   4 -13  -2 2664.58 449.714   2
   4 -13  -1 764.649 237.313   2
   4 -13  -1 1107.62 282.157   7
   4 -13   0 243.943 182.878   7
   4 -13   0 482.729 189.876   2
   4 -13   1 6763.00 752.529   7
   4 -13   2 614.361 223.752   7
   4 -13   3 924.271 300.906   7
   4 -13   4 1517.02 424.178   7
  -4  12  13 82.6301 256.480   4
  -4  12  12 263.991 269.696   4
  -4  12  11 1217.13 419.434   4
  -4  12  10 11576.4 1218.26   4
   4 -12 -10 11626.6 1035.11   2
   4 -12  -9 198.289 118.317   7
  -4  12   9 155.367 245.989   4
   4 -12  -9 313.280 155.561   2
   4 -12  -8 8072.54 823.105   2
  -4  12   8 6225.14 845.124   4
   4 -12  -8 6258.43 575.055   7
   4 -12  -7 1436.50 279.671   7
  -4  12   7 1128.56 336.897   4
   4 -12  -7 1661.35 379.755   2
   4 -12  -6 1272.77 264.550   7
  -4  12   6 2071.97 456.781   4
   4 -12  -6 1709.38 357.664   2
   4 -12  -5 1714.33 350.894   2
  -4  12   5 1288.16 371.967   4
   4 -12  -5 1864.83 320.992   7
   4 -12  -4 2136.39 341.891   7
   4 -12  -4 2893.25 453.212   2
  -4  12   4 2293.44 505.824   4
   4 -12  -3 864.297 234.338   7
   4 -12  -3 792.937 251.839   2
  -4  12   3 836.069 294.501   4
   4 -12  -2 2735.32 415.329   7
   4 -12  -2 3994.61 524.308   2
  -4  12   2 3082.84 507.492   4
   4 -12  -1 25.7010 124.965   7
   4 -12  -1 132.202 88.5144   2
   4 -12   0 7811.52 756.269   7
   4 -12   0 8322.89 740.793   2
   4 -12   1 44.8861 110.987   7
   4 -12   1-4.26573 123.965   2
   4 -12   2 4492.07 617.128   7
   4 -12   3 2528.24 472.608   7
   4 -12   4 523.638 240.130   7
   4 -12   5 70.6703 147.171   7
  -4  11  14 1474.94 492.843   4
  -4  11  13 1473.80 429.200   4
  -4  11  12 1305.96 443.771   4
  -4  11  11 483.703 275.625   4
  -4  11  10 2258.31 522.626   4
  -4  11   9 215.746 243.914   4
   4 -11  -9 52.9438 136.862   2
  -4  11   8 8226.56 925.392   4
   4 -11  -8 8207.73 804.062   2
   4 -11  -8 6690.24 574.529   7
   4 -11  -7 6544.01 702.952   2
   4 -11  -7 5898.64 543.092   7
  -4  11   7 5768.25 797.388   4
  -4  11   6 8200.70 905.948   4
   4 -11  -6 9501.39 833.533   2
   4 -11  -6 8215.73 657.611   7
   4 -11  -5 142.175 99.4468   7
  -4  11   5 580.399 239.402   4
   4 -11  -5 232.424 163.740   2
   4 -11  -4 4832.60 505.193   7
   4 -11  -4 5489.89 605.547   2
  -4  11   4 4781.27 671.699   4
   4 -11  -3 5017.87 525.746   7
   4 -11  -3 6159.87 625.859   2
  -4  11   3 5253.23 680.138   4
   4 -11  -2 5871.57 588.984   7
  -4  11   2 5855.56 691.881   4
   4 -11  -2 7393.51 680.813   2
   4 -11  -1 204.991 110.858   2
  -4  11   1-80.6891 94.8868   4
   4 -11  -1 349.530 119.683   7
   4 -11   0 8895.32 728.112   2
   4 -11   0 8553.45 752.917   7
   4 -11   1 172.647 163.334   7
   4 -11   1 205.676 129.459   2
   4 -11   2 4853.88 625.575   7
   4 -11   2 4030.33 471.271   2
   4 -11   3 1973.37 422.566   7
   4 -11   4 8611.05 905.225   7
   4 -11   5 1407.76 420.188   7
   4 -11   6 426.003 214.403   7
   4 -11   7 23.0146 190.124   7
  -4  10  14 1135.81 429.140   4
  -4  10  13 5738.25 845.685   4
  -4  10  12 147.088 236.817   4
  -4  10  11 4.92273 197.675   4
  -4  10  10 4516.40 696.723   4
  -4  10   9 4646.77 690.378   4
   4 -10  -8 123.655 97.6145   7
  -4  10   8 118.619 163.403   4
   4 -10  -8 305.687 176.421   2
   4 -10  -7 1377.42 253.279   7
  -4  10   7 1253.48 319.020   4
   4 -10  -7 1355.62 292.466   2
   4 -10  -6 122.312 101.955   7
  -4  10   6 53.6695 146.625   4
   4 -10  -6-9.98721 100.573   2
  -4  10   5 3648.35 569.875   4
   4 -10  -5 3463.13 471.129   2
   4 -10  -5 3987.25 441.959   7
   4 -10  -4 16519.3 954.743   7
  -4  10   4 17014.0 1212.82   4
   4 -10  -4 18156.6 1099.92   2
   4 -10  -3 1106.93 237.742   7
  -4  10   3 856.344 285.439   4
   4 -10  -3 934.178 253.080   2
   4 -10  -2 1722.56 291.992   7
   4 -10  -2 2219.53 353.108   2
  -4  10   2 1824.33 364.674   4
   4 -10  -1 245.938 85.0908   1
   4 -10  -1 314.294 144.942   7
   4 -10  -1 140.347 117.154   2
  -4  10   1 143.718 124.056   4
   4 -10   0 3999.79 358.092   1
   4 -10   0 4731.29 504.872   2
  -4  10   0 4245.32 510.034   4
   4 -10   0 5140.34 554.466   7
   4 -10   1-158.324 140.566   7
   4 -10   1 104.672 82.2128   1
   4 -10   1 161.159 137.687   2
   4 -10   2 7394.26 610.406   2
   4 -10   2 6415.68 533.085   1
   4 -10   2 7739.87 745.094   7
   4 -10   3 1866.31 396.657   7
   4 -10   3 1621.12 281.238   1
   4 -10   3 1946.99 301.465   2
   4 -10   4 3933.40 602.055   7
   4 -10   4 3476.69 432.488   1
   4 -10   5 2598.35 516.308   7
   4 -10   5 1863.80 341.158   1
   4 -10   6 5662.93 634.420   1
   4 -10   6 5578.06 757.818   7
   4 -10   7 241.963 157.160   7
   4 -10   7 618.559 244.176   1
   4 -10   8 2546.06 459.998   1
   4 -10   9 2666.81 493.133   1
  -4   9  15-213.604 290.174   4
  -4   9  14 3272.16 636.834   4
  -4   9  13 8203.61 994.690   4
  -4   9  12 724.532 343.440   4
  -4   9  11 5352.53 760.281   4
  -4   9  10 496.902 292.005   4
  -4   9   9 2618.03 486.098   4
   4  -9  -8 4730.61 452.075   7
  -4   9   8 6084.32 740.651   4
   4  -9  -7 4812.42 562.765   2
  -4   9   7 4238.79 659.902   4
   4  -9  -7 4883.38 468.131   7
  -4   9   6 7861.40 807.231   4
   4  -9  -6 8174.67 715.621   2
   4  -9  -6 7840.12 384.538   1
   4  -9  -6 8389.43 607.112   7
   4  -9  -5 29773.3 903.365   1
  -4   9   5 28463.0 1605.26   4
   4  -9  -5 31538.3 1481.51   2
   4  -9  -5 28535.7 1248.61   7
  -4   9   4 25818.7 1471.30   4
   4  -9  -4 26427.9 1330.75   2
   4  -9  -4 26286.8 824.467   1
   4  -9  -4 26328.8 1196.69   7
   4  -9  -3 2646.32 350.851   7
   4  -9  -3 2542.38 201.768   1
  -4   9   3 2043.45 388.047   4
   4  -9  -3 2950.18 405.743   2
   4  -9  -2 368.624 123.850   7
  -4   9   2 578.075 202.271   4
   4  -9  -2 384.550 175.644   2
   4  -9  -2 473.263 87.0814   1
   4  -9  -1 4033.30 307.389   1
   4  -9  -1 4241.56 462.366   2
  -4   9   1 4388.66 522.176   4
   4  -9  -1 4203.12 462.009   7
   4  -9   0 3386.94 304.873   1
   4  -9   0 3719.27 426.911   2
  -4   9   0 3243.45 421.394   4
   4  -9   0 4014.04 460.649   7
   4  -9   1 265.119 91.7597   1
   4  -9   1 447.268 173.973   7
   4  -9   1 436.855 160.368   2
  -4   9  -1 524.347 173.475   4
   4  -9   2 5271.96 485.992   2
   4  -9   2 4372.81 410.539   1
   4  -9   2 5031.77 582.062   7
   4  -9   2 4950.80 407.423   3
   4  -9   3 4629.49 434.404   3
   4  -9   3 4514.04 439.159   2
   4  -9   3 4979.36 468.051   1
   4  -9   3 5964.73 659.235   7
   4  -9   4 3599.38 542.861   7
   4  -9   4 3690.71 422.644   3
   4  -9   4 3768.86 437.214   1
   4  -9   5 5827.52 739.438   7
   4  -9   5 6017.48 585.689   1
   4  -9   6 3146.65 441.119   1
   4  -9   7 2838.21 438.832   1
   4  -9   8 3873.03 537.645   1
   4  -9   9 21.6005 153.268   1
   4  -9  10 1140.55 333.771   1
   4  -9  11 103.278 187.845   1
  -4   8  15 322.814 218.230   4
  -4   8  14 2288.12 542.360   4
  -4   8  13 3613.09 663.000   4
  -4   8  12 807.295 349.650   4
  -4   8  11 19168.1 1417.41   4
  -4   8  10 58.3721 131.082   4
  -4   8   9 4561.21 632.167   4
  -4   8   8 8081.88 824.392   4
   4  -8  -7 12895.4 745.512   7
  -4   8   7 12674.3 1000.31   4
   4  -8  -6 331.623 139.671   7
  -4   8   6 300.294 234.187   4
   4  -8  -6 456.677 197.402   2
   4  -8  -5 898.854 195.054   7
  -4   8   5 804.026 246.734   4
   4  -8  -5 714.551 197.634   2
   4  -8  -5 848.901 105.062   1
   4  -8  -4 3276.75 366.053   7
  -4   8   4 3441.15 480.039   4
   4  -8  -4 3093.32 404.643   2
   4  -8  -4 2782.32 183.623   1
   4  -8  -3 235.677 98.4093   7
   4  -8  -3 235.277 55.1036   1
  -4   8   3 422.903 186.439   4
   4  -8  -3 61.7848 96.5626   2
   4  -8  -2 1132.06 126.379   1
  -4   8   2 1168.91 259.065   4
   4  -8  -2 876.948 203.010   2
   4  -8  -2 1082.03 209.307   7
   4  -8  -1 2217.76 318.574   7
   4  -8  -1 2057.23 190.505   1
  -4   8   1 2796.78 385.664   4
   4  -8  -1 2402.14 335.448   2
   4  -8  -1 1614.77 114.766   3
   4  -8   0 523.825 87.9413   3
  -4   8   0 804.817 202.547   4
   4  -8   0 591.845 153.963   2
   4  -8   0 524.848 101.453   1
   4  -8   0 603.939 173.497   7
   4  -8   1 1692.30 196.926   3
   4  -8   1 1812.63 328.225   7
   4  -8   1 2019.78 234.780   1
   4  -8   1 2121.82 303.156   2
  -4   8  -1 1303.86 238.743   4
   4  -8   2 2646.43 400.056   7
   4  -8   2 2314.17 274.794   1
   4  -8   2 2685.79 328.561   2
  -4   8  -2 2486.10 307.146   4
   4  -8   2 2561.44 279.253   3
   4  -8   3 1408.82 315.642   7
   4  -8   3 1538.40 238.571   3
   4  -8   3 1357.16 232.675   1
   4  -8   4 16912.2 920.919   3
   4  -8   4 19661.7 1262.28   7
   4  -8   4 17692.6 954.222   1
   4  -8   5 6700.13 594.170   1
   4  -8   5 7174.15 767.149   7
   4  -8   6-244.952 165.546   1
   4  -8   7 5938.52 614.610   1
   4  -8   8 2602.22 425.372   1
   4  -8   9 1360.65 324.405   1
   4  -8  10 109.882 130.294   1
   4  -8  11 1117.08 344.816   1
  -4   7  16 148.628 132.653   4
  -4   7  15-124.904 180.812   4
  -4   7  14 422.603 282.303   4
  -4   7  13 2566.08 533.777   4
  -4   7  12 1821.29 431.726   4
  -4   7  11 1428.75 392.913   4
  -4   7  10 1392.95 366.124   4
  -4   7   9 13031.8 1052.08   4
  -4   7   8 170.284 153.502   4
   4  -7  -7 13721.8 755.098   7
  -4   7   7 14383.3 1047.04   4
   4  -7  -6 4176.21 385.753   7
  -4   7   6 3626.63 481.826   4
   4  -7  -6 3411.32 257.825   1
   4  -7  -5 10136.9 721.743   2
  -4   7   5 10920.4 834.535   4
   4  -7  -5 9886.05 614.635   7
   4  -7  -5 7717.18 379.572   1
   4  -7  -4 2099.26 163.894   1
   4  -7  -4 2517.72 154.330   1
   4  -7  -4 2493.57 303.513   7
  -4   7   4 2799.71 408.490   4
   4  -7  -4 2535.78 347.447   2
   4  -7  -3 5397.63 236.934   1
  -4   7   3 5653.88 560.050   4
   4  -7  -3 4726.05 256.912   1
   4  -7  -3 6373.23 539.157   2
   4  -7  -3 5773.30 467.777   7
  -4   7   2-100.846 112.950   4
   4  -7  -2 75.5835 91.2105   2
   4  -7  -2 71.2429 32.5169   1
   4  -7  -2-36.5623 69.3227   7
   4  -7  -1 15.5091 72.6769   7
   4  -7  -1 52.1195 30.0270   1
   4  -7  -1 113.509 38.4168   3
  -4   7   1 222.083 134.482   4
   4  -7  -1 189.002 98.5969   2
   4  -7   0 9036.11 408.812   3
  -4   7   0 11075.9 721.309   4
   4  -7   0 10240.5 687.779   7
   4  -7   0 9299.30 451.354   1
   4  -7   0 10675.2 672.484   2
   4  -7   1 6742.23 577.375   7
  -4   7  -1 7094.98 530.482   4
   4  -7   1 6654.38 513.608   2
   4  -7   1 7321.71 431.109   1
   4  -7   1 6610.06 392.802   3
   4  -7   2 2212.57 248.000   3
   4  -7   2 2102.12 243.267   1
  -4   7  -2 2516.21 288.720   4
   4  -7   2 2517.24 362.993   7
   4  -7   2 2263.17 286.853   2
   4  -7   3 3559.66 357.997   3
   4  -7   3 3909.87 371.318   1
   4  -7   3 4503.09 526.195   7
   4  -7   4 1718.91 339.077   7
   4  -7   4 1727.77 265.685   3
   4  -7   4 1798.51 264.801   1
   4  -7   5 3958.33 430.314   1
   4  -7   6 15640.1 953.033   1
   4  -7   7 13176.4 911.431   1
   4  -7   8 3620.07 486.816   1
   4  -7   9 2500.44 430.728   1
   4  -7  10 3602.14 540.337   1
   4  -7  11 108.788 161.712   1
   4  -7  12 207.593 175.323   1
  -4   6  16 83.8003 171.996   4
  -4   6  15 1192.61 387.308   4
   4  -6 -14 91.7681 91.8881   5
  -4   6  14 213.095 195.030   4
   4  -6 -13 4649.89 515.913   5
  -4   6  13 5641.61 763.360   4
   4  -6 -12 710.259 191.378   5
  -4   6  12 873.543 293.806   4
  -4   6  11 6312.46 758.173   4
   4  -6 -11 5590.32 541.767   5
   4  -6 -10 2881.76 382.232   5
  -4   6  10 2457.51 448.359   4
   4  -6  -9 8079.35 646.248   5
  -4   6   9 9815.05 878.009   4
  -4   6   8-148.568 163.956   4
  -4   6   7 6745.08 682.319   4
  -4   6   6 296.205 88.9872   3
   4  -6  -6 395.447 84.8787   1
  -4   6   6 424.530 168.556   4
   4  -6  -6 415.856 132.401   7
  -4   6   5 1971.59 171.731   3
  -4   6   5 2104.87 343.557   4
   4  -6  -5 2135.70 172.220   1
   4  -6  -5 2549.02 288.288   7
   4  -6  -4 943.490 204.350   7
  -4   6   4 643.214 227.182   4
   4  -6  -4 806.665 82.1833   1
   4  -6  -4 711.835 85.5204   1
  -4   6   4 700.917 84.8857   3
   4  -6  -3 5986.18 239.864   1
  -4   6   3 7254.43 607.128   4
   4  -6  -3 7837.97 576.993   2
   4  -6  -3 7635.64 515.537   7
   4  -6  -3 6427.46 225.707   1
   4  -6  -2 1101.46 204.139   7
   4  -6  -2 964.703 80.6112   1
  -4   6   2 1362.13 246.272   4
   4  -6  -2 1177.77 208.603   2
   4  -6  -1 11561.4 690.199   7
  -4   6   1 11504.2 737.821   4
   4  -6  -1 10381.1 389.156   1
   4  -6  -1 12046.5 709.815   2
   4  -6  -1 10892.0 414.636   3
   4  -6   0 6870.96 340.568   3
  -4   6   0 7763.31 558.754   4
   4  -6   0 7020.82 515.531   2
   4  -6   0 6906.93 342.197   1
   4  -6   0 7261.56 542.476   7
   4  -6   1 529.467 164.629   7
  -4   6  -1 554.025 103.795   1
   4  -6   1 716.449 124.575   1
  -4   6  -1 623.205 148.805   4
   4  -6   1 623.496 108.478   3
   4  -6   2 2660.43 264.422   3
   4  -6   2 2447.72 343.943   7
  -4   6  -2 2302.18 255.172   4
   4  -6   2 2559.59 255.500   1
   4  -6   3 13736.0 722.178   3
   4  -6   3 14568.7 725.019   1
   4  -6   3 15419.8 953.388   7
   4  -6   4 5100.82 443.662   3
   4  -6   4 4966.66 425.743   1
   4  -6   4 5186.26 563.753   7
   4  -6   5 4202.93 418.802   1
   4  -6   6 20101.2 1055.14   1
   4  -6   7 6407.19 601.412   1
   4  -6   8 873.456 252.193   1
   4  -6   9 2228.81 393.552   1
   4  -6  10 335.086 175.318   1
   4  -6  11 2220.47 447.050   1
   4  -6  12 1006.28 321.300   1
   4  -6  13 860.653 320.002   1
  -4   5  17 991.830 346.537   1
  -4   5  16 2145.83 473.511   1
  -4   5  16 2461.35 536.340   4
  -4   5  15 2799.15 570.326   4
  -4   5  15 2039.05 439.971   1
   4  -5 -14 2155.19 345.167   5
  -4   5  14 2101.12 460.897   4
  -4   5  14 2435.37 436.507   1
   4  -5 -13 424.688 176.342   5
  -4   5  13 149.562 152.204   1
  -4   5  13 483.223 255.849   4
  -4   5  12 3578.08 486.857   1
   4  -5 -12 2842.54 381.122   5
  -4   5  12 3489.34 570.706   4
   4  -5 -11 650.194 180.061   5
  -4   5  11 1187.98 287.093   1
  -4   5  11 1115.81 351.882   4
  -4   5  10 4700.05 506.749   1
   4  -5 -10 4470.77 469.603   5
  -4   5  10 6181.41 705.593   4
  -4   5   9 8440.82 643.993   1
  -4   5   9 8645.35 797.735   4
   4  -5  -9 7875.91 609.370   5
   4  -5  -8 5693.69 503.684   5
  -4   5   8 6600.28 662.769   4
   4  -5  -7 7524.08 569.803   5
  -4   5   7 8142.62 709.330   4
   4  -5  -6 7175.12 548.298   5
  -4   5   6 7797.92 668.460   4
   4  -5  -6 6230.56 363.015   1
  -4   5   5 8389.70 468.192   3
  -4   5   5 9468.32 707.993   4
   4  -5  -5 7908.46 369.752   1
   4  -5  -5 8516.25 541.208   7
   4  -5  -4 329.481 54.0606   1
   4  -5  -4 480.664 116.942   7
  -4   5   4 219.237 65.1226   3
  -4   5   4 440.311 159.092   4
  -4   5   3 4182.26 478.065   4
   4  -5  -3 4244.62 374.918   7
   4  -5  -2 977.844 178.397   7
  -4   5   2 1147.37 216.875   4
  -4   5   2 1125.29 114.469   3
   4  -5  -1 21037.4 678.501   3
   4  -5  -1 20509.3 916.271   7
  -4   5   1 20015.1 940.468   4
   4  -5   0 100.733 86.9063   7
   4  -5   0 48.0686 32.7353   3
  -4   5   0-49.3713 53.6305   4
   4  -5   0 13.2358 19.9615   1
   4  -5   1 10108.7 660.390   7
  -4   5  -1 9687.44 420.315   1
  -4   5  -1 11192.3 610.960   4
   4  -5   1 10093.4 455.356   1
   4  -5   1 9278.21 464.179   3
   4  -5   2 8369.11 448.670   1
  -4   5  -2 8545.14 464.628   4
   4  -5   2 8155.18 463.015   3
  -4   5  -2 7524.08 405.407   1
   4  -5   2 8132.00 595.772   7
   4  -5   3 20844.0 890.127   3
   4  -5   3 22304.6 1108.29   7
   4  -5   3 21388.6 867.835   1
  -4   5  -3 20415.4 711.442   4
   4  -5   4 445.030 201.793   7
   4  -5   4 220.562 102.241   1
   4  -5   4 410.660 151.493   3
   4  -5   5 38753.5 1458.44   1
   4  -5   6 20667.9 1043.11   1
   4  -5   7 7985.72 652.130   1
   4  -5   8 12862.9 895.878   1
   4  -5   9 6812.66 673.900   1
   4  -5  10 432.144 204.312   1
   4  -5  11 1870.74 397.436   1
   4  -5  12 7.81900 111.536   1
   4  -5  13 310.509 226.997   1
   4  -5  14 1712.57 418.319   1
  -4   4  17 526.772 243.129   1
  -4   4  16 663.341 254.985   4
  -4   4  16 682.602 235.217   1
  -4   4  15-56.5774 183.548   1
  -4   4  15-64.6660 165.063   4
  -4   4  14 3573.15 587.329   4
  -4   4  14 2981.26 504.408   1
   4  -4 -14 2756.30 400.249   5
   4  -4 -13 267.127 126.581   5
  -4   4  13 546.732 287.133   4
  -4   4  13 501.967 229.197   1
  -4   4  12 9255.30 915.699   4
  -4   4  12 9401.28 825.338   1
   4  -4 -12 8160.61 656.684   5
   4  -4 -11 4132.58 451.460   5
  -4   4  11 5081.29 639.751   4
  -4   4  11 5637.98 590.196   1
   4  -4 -10 4998.08 474.480   5
  -4   4  10 5551.41 642.408   4
  -4   4  10 5251.37 529.839   1
   4  -4  -9 138.524 92.3601   5
  -4   4   9 88.7945 120.795   4
  -4   4   9 143.294 87.8361   1
   4  -4  -8 7605.97 567.883   5
  -4   4   8 8221.75 712.586   4
  -4   4   8 8101.08 587.842   1
   4  -4  -7 333.670 139.468   5
  -4   4   7 693.895 238.488   4
  -4   4   7 387.583 140.782   1
   4  -4  -6 351.227 120.255   5
  -4   4   6 522.816 197.489   4
  -4   4   6 346.314 112.150   1
   4  -4  -6 252.763 73.9835   1
   4  -4  -5 122.431 52.6591   7
   4  -4  -5 91.3635 94.1362   5
  -4   4   5 12.3255 74.0219   4
   4  -4  -5 30.4502 27.7219   1
   4  -4  -4 4642.78 406.310   5
   4  -4  -4 4602.52 365.513   7
  -4   4   4 4718.12 453.887   4
  -4   4   4 3971.00 311.276   3
   4  -4  -4 3896.31 213.099   1
   4  -4  -3 19133.2 808.161   7
  -4   4   3 20377.8 929.186   4
  -4   4   3 16991.3 645.407   3
  -4   4   2 5013.44 417.813   4
  -4   4   2 5191.10 291.785   3
   4  -4  -2 5586.32 410.259   7
   4  -4  -1 11422.1 470.384   3
  -4   4   1 10769.5 638.074   4
  -4   4   1 9643.75 444.452   3
   4  -4  -1 11006.0 606.137   7
  -4   4   0 3324.17 309.136   4
   4  -4   0 3407.53 333.427   7
   4  -4   0 2730.33 149.644   1
   4  -4   0 3204.34 223.590   3
   4  -4   1 65861.5 1717.26   1
  -4   4  -1 71942.7 1942.57   4
  -4   4  -1 68550.3 1677.55   1
   4  -4   1 64910.1 1802.74   3
   4  -4   1 69988.6 2085.53   7
   4  -4   2 2723.95 230.811   1
   4  -4   2 2805.61 253.090   3
  -4   4  -2 3291.96 256.897   4
   4  -4   2 2660.99 312.495   7
  -4   4  -2 2811.55 213.783   1
   4  -4   3 2068.30 223.263   1
   4  -4   3 1976.30 230.051   3
   4  -4   3 1513.99 248.499   7
  -4   4  -3 1734.06 137.429   4
   4  -4   4 1848.74 247.201   3
   4  -4   4 1964.34 316.072   7
   4  -4   4 1879.73 240.399   1
   4  -4   5 22802.2 1005.69   1
   4  -4   5 21797.1 1010.31   3
   4  -4   6 958.469 262.932   1
   4  -4   7 3025.17 379.714   1
   4  -4   8 1144.30 249.582   1
   4  -4   9 8317.76 725.753   1
   4  -4  10 990.714 262.633   1
   4  -4  11 14088.0 1065.09   1
   4  -4  12 148.034 166.243   1
   4  -4  13 2248.01 456.015   1
   4  -4  14 281.213 189.246   1
  -4   3  16 4375.16 679.164   1
  -4   3  16 4487.15 702.411   4
  -4   3  15 769.661 319.318   4
  -4   3  15 1005.35 331.216   1
   4  -3 -14 1076.90 264.054   5
  -4   3  14 656.876 258.111   4
  -4   3  14 1020.23 313.501   1
   4  -3 -13 219.935 110.191   5
  -4   3  13 430.057 214.610   1
  -4   3  13 231.885 136.834   4
  -4   3  12 5977.98 721.906   4
  -4   3  12 5627.49 636.119   1
   4  -3 -12 5368.16 527.027   5
   4  -3 -11 5123.96 495.100   5
  -4   3  11 4341.40 587.413   4
  -4   3  11 4924.81 558.033   1
   4  -3 -10-7.88133 79.7118   5
  -4   3  10-33.8775 141.767   4
  -4   3  10 127.277 134.280   1
   4  -3  -9 912.691 196.872   5
  -4   3   9 1356.82 316.401   4
  -4   3   9 982.541 205.707   1
  -4   3   8 4455.94 437.175   1
   4  -3  -8 3598.23 391.398   5
   4  -3  -7 6062.20 478.422   5
  -4   3   7 6543.44 485.758   1
   4  -3  -6 6255.12 499.231   5
  -4   3   6 6736.32 459.491   1
   4  -3  -5 17093.3 650.034   1
   4  -3  -5 17816.0 846.016   5
  -4   3   5 18405.1 745.832   1
   4  -3  -4 27261.9 1099.88   5
   4  -3  -4 28480.4 1036.42   7
  -4   3   4 25150.3 1015.42   3
  -4   3   4 28997.5 907.248   1
   4  -3  -4 26947.0 807.779   1
   4  -3  -3 1345.94 205.218   5
   4  -3  -3 1557.01 207.368   7
  -4   3   3 1294.28 170.504   3
   4  -3  -3 1269.75 95.7043   1
   4  -3  -2 30700.4 1186.22   5
   4  -3  -2 34571.6 1145.53   7
  -4   3   2 30734.6 989.845   3
   4  -3  -1 1611.53 172.200   3
   4  -3  -1 1817.99 223.444   7
  -4   3   1 1410.91 158.201   3
  -4   3   0 43838.3 1330.43   4
   4  -3   0 41096.9 1373.78   7
   4  -3   0 40869.3 1201.50   3
  -4   3   0 41057.1 1248.46   3
  -4   3  -1 16061.0 638.452   4
  -4   3  -1 14887.7 470.367   1
   4  -3   1 14561.1 505.096   1
   4  -3   1 15458.1 606.275   3
   4  -3   1 16198.8 751.342   7
   4  -3   2 53.8940 51.4058   3
   4  -3   2-33.3570 87.5797   7
  -4   3  -2 83.8351 54.6369   4
  -4   3  -2 89.5959 46.4805   1
   4  -3   2 57.4324 43.4556   1
   4  -3   3 17410.3 699.403   1
  -4   3  -3 16111.9 637.842   1
  -4   3  -3 15152.5 484.181   4
  -4   3  -3 13685.9 632.745   2
   4  -3   3 16065.4 717.367   3
   4  -3   3 17873.2 864.073   7
   4  -3   4 18503.6 802.269   1
   4  -3   4 17740.8 819.521   3
   4  -3   4 17379.8 926.196   7
   4  -3   5 13116.1 703.663   1
   4  -3   5 13026.8 717.702   3
   4  -3   6 15533.1 840.341   1
   4  -3   7 13262.4 812.015   1
   4  -3   8 27904.6 1326.42   1
   4  -3   9 4023.28 485.185   1
   4  -3  10 1149.51 280.656   1
   4  -3  11 8991.95 820.005   1
   4  -3  12 135.672 143.091   1
   4  -3  13 4431.10 633.419   1
   4  -3  14 172.290 183.940   1
   4  -3  15 976.330 323.015   1
  -4   2  16 1844.65 455.713   4
  -4   2  16 1809.85 438.935   1
  -4   2  15-43.5903 173.537   1
  -4   2  15 223.293 217.694   4
  -4   2  14 3219.42 558.460   1
   4  -2 -14 2724.63 397.546   5
  -4   2  14 3420.54 578.620   4
  -4   2  13 0.25733 109.092   1
   4  -2 -13-46.5457 92.8528   5
  -4   2  13 9.46896 140.153   4
  -4   2  12 2603.09 460.505   4
  -4   2  12 2808.07 441.330   1
  -4   2  11-4.25131 97.4962   1
  -4   2  11 74.8726 148.399   4
   4  -2 -10 3445.54 414.690   6
  -4   2  10 5037.92 535.889   1
   4  -2  -9 746.927 178.130   6
  -4   2   9 757.510 198.895   1
  -4   2   8 43878.0 1615.62   1
   4  -2  -8 40509.0 1555.16   6
   4  -2  -7 2297.94 301.300   6
  -4   2   7 2423.33 313.744   1
  -4   2   6 18387.1 813.689   1
  -4   2   6 15440.8 673.661   8
   4  -2  -6 18474.9 862.088   6
   4  -2  -5 5688.59 355.390   1
  -4   2   5 5712.28 393.634   1
   4  -2  -5 5520.05 445.230   5
  -4   2   4 578.363 131.534   1
   4  -2  -4 314.985 124.481   5
   4  -2  -4 539.258 111.721   1
   4  -2  -3 51.7959 54.4023   7
  -4   2   3 85.7522 43.5360   1
   4  -2  -3 134.372 74.8276   5
   4  -2  -3 98.8283 36.9569   1
  -4   2   3 86.8630 83.3070   3
  -4   2   2 54154.6 1507.20   3
  -4   2   2 47624.2 1214.52   1
   4  -2  -2 51636.2 1518.42   7
   4  -2  -2 51101.3 1580.31   5
   4  -2  -2 49383.3 1177.91   1
   4  -2  -1 9810.29 536.684   5
  -4   2   1 8834.73 438.132   3
   4  -2  -1 8815.81 453.263   3
   4  -2  -1 9638.63 499.002   7
   4  -2   0 44569.7 1403.34   5
   4  -2   0 44766.7 1284.12   3
  -4   2   0 43272.7 1298.68   3
   4  -2   0 42637.2 1373.75   7
  -4   2  -1 1346.71 172.237   3
   4  -2   1 1510.65 196.511   7
  -4   2  -1 1321.31 101.931   1
   4  -2   1 1335.25 156.332   3
   4  -2   2 2231.59 263.361   7
  -4   2  -2 1765.42 165.955   1
  -4   2  -2 1783.51 204.240   2
   4  -2   2 1948.44 182.936   1
   4  -2   2 2080.03 210.054   3
   4  -2   3 38850.3 1341.93   7
  -4   2  -3 36331.8 1135.23   1
  -4   2  -3 38313.0 1185.73   2
   4  -2   3 38926.1 1188.45   1
   4  -2   3 38599.8 1240.56   3
  -4   2  -3 36805.4 968.354   4
   4  -2   4 27332.1 1044.71   3
  -4   2  -4 25650.8 872.818   2
   4  -2   4 27638.6 1007.38   1
   4  -2   4 27065.0 1122.35   7
   4  -2   5 7338.24 492.124   1
  -4   2  -5 6841.91 338.275   2
   4  -2   5 7049.44 505.362   3
   4  -2   6 14206.4 778.217   3
   4  -2   6 13329.3 750.359   1
   4  -2   7 5690.98 497.910   1
   4  -2   8 11587.8 785.344   1
   4  -2   9 1416.50 288.619   1
   4  -2  10 2117.95 385.880   1
   4  -2  11 8532.37 782.080   1
   4  -2  12 517.706 232.625   1
   4  -2  13 6167.56 733.782   1
   4  -2  14-24.3649 145.305   1
   4  -2  15 150.234 190.192   1
  -4   1  16 2280.27 497.623   4
  -4   1  15 1019.14 328.619   1
  -4   1  15 872.811 298.679   4
  -4   1  14 2756.34 505.498   4
  -4   1  14 2493.34 470.468   1
   4  -1 -13 2007.02 359.856   6
  -4   1  13 1824.52 418.020   4
  -4   1  13 2085.05 440.422   1
   4  -1 -12 11976.9 867.008   6
  -4   1  12 13381.1 1038.22   1
  -4   1  12 13547.9 1046.96   4
   4  -1 -11 7481.56 633.391   6
  -4   1  11 6738.38 687.995   1
   4  -1 -10 755.813 173.596   6
  -4   1  10 1065.16 249.656   1
   4  -1  -9 1411.11 247.308   6
  -4   1   9 1211.33 243.698   1
  -4   1   8 13768.8 822.010   1
   4  -1  -8 13634.3 777.268   6
  -4   1   7 426.474 191.988   1
   4  -1  -7 763.895 176.502   6
  -4   1   6 6047.68 369.262   8
  -4   1   6 7066.14 484.194   1
   4  -1  -6 6504.16 475.570   6
   4  -1  -5-5.60957 77.4525   6
  -4   1   5 79.1749 65.4642   1
  -4   1   5 34.3479 35.1042   8
   4  -1  -4 44211.1 1299.46   1
  -4   1   4 44609.5 1348.48   1
   4  -1  -4 46077.5 1493.20   6
   4  -1  -3 495.643 112.250   6
  -4   1   3 457.071 90.3370   1
   4  -1  -3 322.220 66.4777   1
   4  -1  -2 10935.0 389.211   1
  -4   1   2 10578.2 572.581   3
   4  -1  -2 11244.7 582.943   5
  -4   1   2 11268.9 409.920   1
   4  -1  -2 11192.9 541.435   7
   4  -1  -2 11247.5 573.110   6
  -4   1   1 2465.24 231.426   3
   4  -1  -1 2416.31 246.642   5
   4  -1  -1 2465.05 231.074   7
  -4   1   1 2504.09 134.012   1
  -4   1   0 1032.35 142.355   3
   4  -1   0 1201.19 154.841   3
   4  -1   0 1010.86 150.152   7
  -4   1   0 943.174 67.9392   1
   4  -1   0 1054.56 155.595   5
   4  -1   1 1461.04 198.547   7
  -4   1  -1 986.058 159.726   3
  -4   1  -1 1113.15 169.697   6
   4  -1   1 1261.64 174.412   3
   4  -1   1 1183.14 180.076   5
  -4   1  -1 789.187 103.711   1
  -4   1  -2 10523.5 549.684   5
   4  -1   2 11550.0 527.727   3
  -4   1  -2 11270.1 573.555   3
   4  -1   2 11240.6 560.301   7
  -4   1  -2 10656.3 455.919   1
  -4   1  -2 10418.7 522.600   6
   4  -1   3 7352.97 466.566   7
   4  -1   3 6830.49 393.078   1
  -4   1  -3 7018.27 435.116   5
   4  -1   3 7009.76 423.867   3
  -4   1  -3 6850.30 397.587   1
  -4   1  -4 4461.58 338.805   1
  -4   1  -4 4863.65 340.707   5
   4  -1   4 5348.88 388.581   3
   4  -1   4 5265.20 405.690   7
   4  -1   4 5082.17 361.206   1
  -4   1  -5 15998.5 683.940   5
   4  -1   5 18329.9 834.510   3
   4  -1   5 17521.0 803.297   1
   4  -1   6 21384.2 964.385   3
  -4   1  -6 19114.4 619.704   2
   4  -1   6 20946.4 961.668   1
   4  -1   7 29562.8 1251.88   3
   4  -1   7 30574.0 1279.69   1
   4  -1   8 29372.4 835.689   4
   4  -1   8 44238.5 1567.10   1
   4  -1   9 1555.62 303.108   1
   4  -1   9 1050.20 126.633   4
   4  -1  10 7705.16 692.810   1
   4  -1  11 170.311 144.895   1
   4  -1  12 4153.79 565.402   1
   4  -1  13 8268.26 833.855   1
   4  -1  14 2897.68 510.528   1
   4  -1  15 1239.28 344.060   1
   4  -1  16 714.943 324.549   1
  -4   1 -17 1883.01 509.270   8
  -4   0  16 777.780 306.425   4
  -4   0  15 504.718 255.477   4
  -4   0  15 345.492 211.918   1
  -4   0  14 1743.99 390.989   4
  -4   0  14 1196.48 322.817   1
  -4   0  13 1644.34 385.264   4
   4   0 -13 2532.79 403.280   6
  -4   0  13 2302.50 448.074   1
  -4   0  12 10201.4 900.796   1
   4   0 -12 9553.87 770.750   6
   4   0 -11 8710.84 689.660   6
  -4   0  11 7904.75 745.923   1
  -4   0  10 33971.5 1606.72   1
   4   0 -10 33628.7 1461.61   6
  -4   0   9 2763.63 385.414   1
   4   0  -9 2859.03 372.373   6
   4   0  -8 7634.54 573.224   6
  -4   0   8 9244.31 672.936   1
   4   0  -7-150.996 111.047   6
  -4   0   7 146.623 100.696   1
   4   0  -6 15258.3 781.277   6
  -4   0   6 16111.7 802.788   1
   4   0  -5 467.279 171.939   6
  -4   0   5 434.806 145.743   1
   4   0  -4 23797.6 941.637   6
  -4   0   4 25160.2 885.765   1
  -4   0   4 21972.3 685.774   8
  -4   0   3 440.758 127.446   1
   4   0  -3 531.694 107.199   1
   4   0  -3 279.662 158.057   6
  -4   0   2 4843.63 285.691   1
   4   0  -2 4898.35 357.530   6
   4   0  -2 5043.21 271.769   1
   4   0  -1 17802.0 729.262   6
   4   0  -1 17284.8 561.078   1
   4   0  -1 19111.7 719.592   7
  -4   0   1 18483.2 781.178   3
  -4   0   1 18832.0 573.112   1
   4   0   0 12593.9 581.810   3
  -4   0   0 11497.0 386.266   1
  -4   0   0 11725.1 560.494   3
   4   0   0 11087.7 523.058   7
   4   0   0 11489.0 553.118   6
   4   0   1 48581.1 1410.32   7
   4   0   1 47142.6 1401.46   6
  -4   0  -1 50480.7 1445.65   6
  -4   0  -1 48330.1 1455.44   3
   4   0   1 49104.4 1433.66   5
  -4   0  -1 47561.3 1468.04   7
   4   0   1 49550.0 1432.65   3
  -4   0  -2 171.141 71.9583   7
  -4   0  -2 187.157 57.1999   6
   4   0   2 179.181 74.6386   3
  -4   0  -2 178.775 75.8335   1
  -4   0  -2 105.193 53.7841   3
   4   0   2 207.978 64.5496   5
   4   0   2 173.856 76.2217   7
   4   0   3 791.011 135.086   3
  -4   0  -3 880.745 120.036   6
  -4   0  -3 506.761 105.423   5
  -4   0  -3 620.815 116.960   1
   4   0   3 572.068 136.785   7
   4   0   4 1008.92 174.951   3
  -4   0  -4 473.501 101.894   6
  -4   0  -4 369.290 99.8299   5
   4   0   4 659.407 157.262   7
  -4   0  -4 470.172 136.117   1
  -4   0  -4 571.606 117.243   4
  -4   0  -5 4956.45 317.749   5
   4   0   5 5457.97 409.776   1
   4   0   5 5516.63 426.482   3
  -4   0  -5 5104.37 271.385   4
  -4   0  -6 1754.70 180.071   5
   4   0   6 2223.36 281.826   1
  -4   0  -6 1857.09 147.162   4
   4   0   6 2499.76 294.903   3
   4   0   7 7894.44 567.089   1
   4   0   7 7154.82 369.381   4
   4   0   7 7718.40 564.674   3
   4   0   8 22190.1 815.984   4
   4   0   8 24398.6 1150.72   1
   4   0   8 22512.9 1092.61   3
   4   0   9 365.875 153.101   3
   4   0   9 668.662 194.406   1
   4   0   9 534.907 118.746   4
   4   0  10 6304.52 427.329   4
   4   0  10 7167.64 650.072   1
   4   0  11 1792.12 244.045   4
   4   0  11 2186.49 376.912   1
   4   0  12 643.684 245.367   1
   4   0  13 416.619 195.271   1
   4   0  14 3880.66 589.003   1
   4   0  15 544.524 258.056   1
  -4   0 -16 1671.25 435.839   8
   4   0  16 1047.18 326.828   1
   4   0  16 1302.03 363.993   3
  -4   0 -17 114.345 191.353   8
  -4  -1  15 13.8768 152.406   1
  -4  -1  15 349.965 203.826   4
  -4  -1  14 1382.58 366.178   4
  -4  -1  14 1226.13 333.763   1
   4   1 -13 616.573 214.884   6
  -4  -1  13 835.697 289.741   1
   4   1 -12 1968.39 349.556   6
  -4  -1  12 869.225 271.621   1
   4   1 -11 1723.51 311.139   6
  -4  -1  11 1406.05 310.735   1
   4   1 -10 6063.15 571.942   6
  -4  -1  10 6906.13 677.065   1
   4   1  -9 5883.48 521.565   6
  -4  -1   9 5521.01 562.876   1
   4   1  -8 10953.9 708.820   6
  -4  -1   8 11562.9 782.047   1
   4   1  -7 7222.36 532.107   6
  -4  -1   7 7150.12 555.288   1
   4   1  -6 20779.3 943.494   6
  -4  -1   6 20366.6 950.399   1
   4   1  -5 2755.54 296.364   6
  -4  -1   5 2473.30 273.645   1
   4   1  -4 22745.6 936.625   6
  -4  -1   4 22338.4 881.199   1
   4   1  -3 21.3168 61.4260   6
  -4  -1   3 64.2373 61.8559   1
   4   1  -2 10741.2 541.848   6
   4   1  -2 10342.2 455.893   1
  -4  -1   2 10258.3 460.868   1
   4   1  -1 168.382 84.1680   6
   4   1  -1 82.5329 40.3689   1
  -4  -1   1 151.691 60.4026   1
  -4  -1   0 531.133 87.2806   1
   4   1   0 288.378 75.5271   7
   4   1   0 304.499 107.063   6
  -4  -1   0 493.626 132.793   3
   4   1   0 719.548 170.437   3
  -4  -1   0 244.479 91.5264   7
   4   1   1 3374.47 324.860   3
   4   1   1 3133.58 251.330   6
  -4  -1  -1 3219.13 290.473   7
   4   1   1 2397.23 256.209   7
  -4  -1  -1 3269.98 291.407   3
  -4  -1  -2 556.108 124.420   7
  -4  -1  -2 595.053 137.296   3
   4   1   2 268.544 87.0305   6
   4   1   2 573.715 130.668   3
   4   1   2 361.496 104.871   7
   4   1   3 17243.2 630.729   5
   4   1   3 16935.0 604.512   6
  -4  -1  -3 18332.8 782.028   4
   4   1   3 17249.8 715.721   3
   4   1   3 16781.0 655.369   7
  -4  -1  -3 15647.9 696.947   7
   4   1   4 10113.5 434.562   5
  -4  -1  -4 10341.4 581.162   1
  -4  -1  -4 10483.0 543.548   4
   4   1   4 11065.4 570.820   3
   4   1   4 9723.19 519.096   7
   4   1   5 45403.7 1457.52   7
  -4  -1  -5 49699.6 1241.51   6
  -4  -1  -5 45648.7 1413.25   4
   4   1   5 48330.8 1558.27   3
   4   1   6 2520.09 296.934   3
  -4  -1  -6 2312.94 144.820   6
   4   1   6 2765.10 306.065   1
  -4  -1  -6 2548.63 239.456   4
   4   1   6 2491.50 253.970   4
  -4  -1  -6 2278.59 182.160   5
  -4  -1  -7 1687.40 104.971   6
   4   1   7 1628.86 244.476   3
  -4  -1  -7 1819.30 156.388   5
  -4  -1  -7 1788.66 187.861   4
   4   1   7 1881.15 274.624   1
   4   1   7 1761.77 206.117   4
   4   1   8 28090.5 1192.02   3
   4   1   8 27256.5 1011.76   4
  -4  -1  -8 23565.6 770.334   5
   4   1   8 27199.3 1211.03   1
   4   1   9 7540.10 614.636   1
  -4  -1  -9 5635.18 296.543   5
   4   1   9 7384.10 590.696   3
   4   1   9 7076.30 469.261   4
   4   1  10 28291.7 1361.77   1
   4   1  10 24782.4 1057.50   4
   4   1  10 26087.9 1295.74   3
   4   1  11 187.664 153.906   1
   4   1  11-40.7592 65.2599   4
   4   1  11 185.176 162.713   3
   4   1  12 136.499 114.573   1
   4   1  12 108.861 99.8194   4
   4   1  13 291.238 154.304   1
   4   1  14 1020.35 303.371   1
  -4  -1 -15 1790.50 406.415   8
   4   1  15 1533.33 375.638   3
   4   1  15 1636.36 404.331   1
   4   1  16 1126.34 349.694   1
   4   1  16 1648.99 395.600   3
  -4  -1 -16 1229.08 352.009   8
  -4  -1 -17 144.820 154.375   8
   4   1  17 203.757 112.278   1
  -4  -1 -18 572.340 251.478   8
  -4  -2  15 409.249 146.795   4
  -4  -2  14 310.209 222.768   1
   4   2 -13 1770.05 361.176   6
  -4  -2  13 1050.62 319.534   1
   4   2 -12 1318.08 301.949   6
  -4  -2  12 873.630 298.183   1
  -4  -2  11 692.326 230.455   1
   4   2 -11 982.204 262.502   6
  -4  -2  10 5349.37 599.551   1
   4   2 -10 5901.71 579.515   6
   4   2  -9 17507.3 990.441   6
  -4  -2   9 15359.2 999.012   1
  -4  -2   8 358.587 202.862   1
  -4  -2   7 18287.7 970.603   1
  -4  -2   6 13253.2 757.473   1
  -4  -2   5 8875.34 555.250   1
  -4  -2   4 12885.2 649.407   1
  -4  -2   3 46678.1 1426.82   1
  -4  -2   2 18874.5 717.945   1
  -4  -2   1 6490.19 343.661   1
   4   2  -1 5750.47 332.271   1
  -4  -2   0 523.618 92.1686   1
  -4  -2   0 597.623 116.832   7
  -4  -2  -1 153391. 3704.45   7
   4   2   1 156411. 3662.79   7
   4   2   1 155593. 3842.47   3
  -4  -2  -1 150532. 3602.57   1
  -4  -2  -2 168369. 4108.12   7
   4   2   2 179959. 4065.52   7
   4   2   2 180946. 4244.40   3
   4   2   3 10234.0 424.421   6
  -4  -2  -3 9827.92 466.111   7
   4   2   3 9852.01 429.713   7
   4   2   3 10090.5 517.173   3
  -4  -2  -3 10064.8 605.193   4
   4   2   4 57626.9 1485.79   6
   4   2   4 59461.4 1520.04   5
  -4  -2  -4 56019.0 1790.73   4
   4   2   4 58775.9 1731.51   3
   4   2   4 57941.3 1576.37   7
   4   2   5 18173.7 799.678   3
   4   2   5 18056.7 575.637   5
  -4  -2  -5 17601.5 793.408   4
   4   2   5 19098.3 812.737   4
   4   2   5 17603.0 698.849   7
  -4  -2  -6 4725.47 375.533   4
   4   2   6 4899.25 395.016   4
   4   2   6 4570.07 415.250   3
  -4  -2  -7 664.990 182.677   4
   4   2   7 946.429 220.535   4
   4   2   7 795.678 231.081   3
  -4  -2  -8 17912.1 815.668   4
   4   2   8 20091.3 904.697   4
   4   2   8 19776.6 965.240   3
   4   2   9 2101.86 303.045   3
   4   2   9 2181.55 291.845   4
   4   2   9 2437.26 354.154   1
   4   2  10 9389.85 631.311   4
   4   2  10 10957.1 786.915   1
   4   2  10 10163.9 735.468   3
   4   2  11 9756.69 792.310   1
   4   2  11 11265.6 810.316   3
   4   2  11 9529.36 683.763   4
  -4  -2 -11 9068.58 369.309   2
   4   2  12 1012.76 263.060   1
   4   2  12 1021.32 260.581   3
   4   2  12 733.076 182.980   4
   4   2  13 1843.58 373.398   1
   4   2  13 2280.73 402.240   3
   4   2  13 1866.54 318.435   4
  -4  -2 -13 2538.75 415.642   8
   4   2  14 11254.0 978.066   1
  -4  -2 -14 12284.4 991.583   8
   4   2  14 11217.9 946.783   3
   4   2  15 1863.38 401.491   1
  -4  -2 -15 1442.81 361.114   8
   4   2  15 1465.87 350.654   3
   4   2  16 2696.84 492.126   3
  -4  -2 -16 4488.22 639.791   8
   4   2  16 3551.14 608.382   1
   4   2  17 292.914 222.346   1
   4   2  17 9.11118 162.592   3
  -4  -2 -17 298.593 194.544   8
  -4  -2 -18 257.011 158.043   8
   4   3 -13 815.463 251.685   6
  -4  -3  13 1008.79 320.271   1
   4   3 -12 197.088 163.668   6
  -4  -3  12 176.566 142.659   1
   4   3 -11 4932.82 578.739   6
  -4  -3  11 4193.10 571.052   1
  -4  -3  10 1499.45 342.464   1
  -4  -3   9 6297.81 628.894   1
  -4  -3   8 8211.61 684.915   1
  -4  -3   7 15501.1 908.584   1
   4   3  -7 16638.4 630.387   8
  -4  -3   6 649.522 173.761   1
   4   3  -6 783.652 102.224   8
  -4  -3   5 37881.5 1405.25   1
   4   3  -5 39176.5 1011.29   8
  -4  -3   4 2720.34 294.844   1
  -4  -3   3 51599.5 1585.13   1
  -4  -3   2 11865.6 563.953   1
  -4  -3   1 9364.80 460.102   1
  -4  -3   0 981.698 132.510   1
  -4  -3   0 858.144 124.142   7
  -4  -3  -1 38382.2 1038.78   8
  -4  -3  -1 38184.5 1123.65   1
   4   3   1 36728.4 1288.30   3
  -4  -3  -1 38992.9 1145.91   7
   4   3   2 24048.0 912.169   3
   4   3   2 23941.5 745.363   7
  -4  -3  -2 22890.8 764.827   8
  -4  -3  -2 22974.9 764.439   7
  -4  -3  -3 27488.0 859.558   7
  -4  -3  -3 27771.1 926.335   8
  -4  -3  -3 27001.9 1169.80   4
   4   3   3 28418.9 827.666   7
   4   3   3 28150.1 1004.49   3
  -4  -3  -4 51734.3 1456.57   7
   4   3   4 53225.1 1390.28   7
  -4  -3  -4 50735.5 1757.23   4
   4   3   4 55525.4 1625.34   3
  -4  -3  -5 35332.7 1357.64   4
   4   3   5 39491.4 1395.86   4
   4   3   5 37641.1 1284.13   3
   4   3   5 37048.9 1073.02   7
   4   3   6 13984.9 423.115   6
   4   3   6 14352.6 712.355   3
   4   3   6 13534.3 422.594   5
  -4  -3  -6 13338.7 732.887   4
   4   3   6 14688.5 767.290   4
   4   3   6 13618.7 569.057   7
  -4  -3  -7 50784.4 1754.70   4
   4   3   7 57923.3 1861.57   4
   4   3   7 55015.3 1801.30   3
   4   3   8 905.331 193.650   4
   4   3   8 963.851 191.227   3
   4   3   9 476.109 151.712   3
   4   3   9 671.009 181.527   4
   4   3  10 3717.63 425.080   3
  -4  -3 -10 3590.66 419.491   8
   4   3  10 3360.17 387.782   4
  -4  -3 -11 13024.3 852.486   8
   4   3  11 12832.3 872.964   3
   4   3  11 13048.2 829.686   4
  -4  -3 -12 71.1348 54.0468   2
   4   3  12 154.488 98.0154   4
   4   3  12-74.5698 163.931   1
   4   3  12 106.655 126.443   3
  -4  -3 -12 29.8679 93.2559   8
   4   3  13 4015.10 559.343   1
  -4  -3 -13 5349.88 586.021   8
   4   3  13 4718.66 530.221   4
   4   3  13 5306.07 597.144   3
  -4  -3 -14 1792.03 361.007   8
   4   3  14 941.907 300.575   1
   4   3  14 996.461 268.716   4
   4   3  14 1459.62 360.902   3
   4   3  15 342.142 221.118   1
  -4  -3 -15-19.1999 97.7916   8
   4   3  16 1366.54 394.735   1
   4   3  16 990.743 269.530   3
   4   3  17 79.7944 127.383   3
  -4  -3 -17 9.24974 101.622   8
  -4  -3 -18 5207.07 717.622   8
  -4  -4  13-151.893 193.240   1
  -4  -4  12 85.8637 145.704   1
   4   4 -12 38.4874 97.9341   6
  -4  -4  11 4978.89 639.458   1
  -4  -4  10 157.554 150.095   1
  -4  -4   9 4835.70 553.965   1
  -4  -4   8 400.695 184.428   1
   4   4  -7 23294.3 837.947   8
  -4  -4   7 19469.6 1079.70   1
  -4  -4   6 2314.66 328.708   1
   4   4  -6 3017.12 232.714   8
  -4  -4   5 1831.60 267.235   1
  -4  -4   4 1962.16 253.291   1
  -4  -4   3 79400.1 2252.30   1
  -4  -4   2 18128.7 764.271   1
   4   4  -1 63624.0 1527.04   8
  -4  -4   1 65213.8 1805.76   1
  -4  -4   0 3501.88 270.105   1
   4   4   0 3549.97 199.295   8
  -4  -4  -1 59898.7 1665.01   1
   4   4   1 60814.6 1577.60   8
   4   4   2 40016.2 1356.63   3
  -4  -4  -2 40988.8 1158.85   7
  -4  -4  -3 34991.2 1090.28   8
  -4  -4  -3 34778.1 983.236   7
   4   4   3 34742.0 1195.46   3
   4   4   4 13713.6 773.361   4
  -4  -4  -4 12469.3 469.418   7
  -4  -4  -4 12652.1 585.823   8
   4   4   4 12976.2 437.034   7
   4   4   4 13275.6 638.864   3
  -4  -4  -5 35607.1 1212.68   8
   4   4   5 35822.8 1411.36   4
   4   4   5 36121.5 971.533   7
   4   4   5 36768.3 1273.72   3
  -4  -4  -6 13930.4 688.004   8
   4   4   6 14032.6 512.884   7
   4   4   6 14391.7 817.773   4
   4   4   6 14714.4 724.151   3
  -4  -4  -7 25600.2 1031.00   8
   4   4   7 22924.0 1104.86   4
   4   4   7 24218.5 1028.37   3
   4   4   8 957.490 204.280   3
   4   4   8 636.250 202.505   4
  -4  -4  -8 747.238 164.606   8
   4   4   9 12654.6 774.963   3
   4   4   9 14068.9 856.376   4
  -4  -4  -9 13668.7 783.333   8
   4   4  10 2194.52 315.241   3
  -4  -4 -10 2448.07 333.099   8
   4   4  10 2138.49 339.145   4
   4   4  11 7212.41 631.789   4
   4   4  11 8174.14 678.621   3
  -4  -4 -11 8036.98 650.917   8
   4   4  12 8457.58 709.010   3
  -4  -4 -12 6814.03 615.154   8
   4   4  12 5828.53 594.913   4
  -4  -4 -12 7350.41 442.416   2
   4   4  13 2757.76 424.605   3
   4   4  13 2736.08 411.969   4
  -4  -4 -13 3184.31 437.867   8
   4   4  14 282.853 167.812   3
  -4  -4 -14 269.825 148.579   8
   4   4  14 294.892 173.987   4
   4   4  15 39.6159 111.599   3
   4   4  15-51.7202 90.4969   4
  -4  -4 -15 218.729 147.575   8
   4   4  16 2220.26 451.940   3
  -4  -4 -16 3338.87 496.763   8
   4   4  17 130.686 116.544   3
  -4  -4 -17 98.4422 139.250   8
   4   4  18 250.759 186.600   3
  -4  -4 -18 440.188 218.560   8
  -4  -4 -19 351.595 196.760   8
  -4  -5  12 549.589 180.656   1
  -4  -5  11 2854.71 478.543   1
  -4  -5  10 5264.11 631.798   1
  -4  -5   9 3243.33 471.830   1
  -4  -5   8-57.4478 98.1763   1
  -4  -5   7 5348.40 537.899   1
  -4  -5   6 380.760 131.554   1
  -4  -5   5 8139.73 595.510   1
  -4  -5   4 7160.46 521.164   1
  -4  -5   3 12392.9 672.829   1
  -4  -5   2 3467.80 314.988   1
  -4  -5   1 38.8331 58.7654   1
  -4  -5   0 131.837 46.4601   1
  -4  -5  -1 1289.18 168.375   1
   4   5   1 1448.26 154.992   8
   4   5   2 10046.4 604.927   3
   4   5   2 11157.0 508.721   8
  -4  -5  -2 11611.1 545.080   1
   4   5   3 101329. 2763.50   3
   4   5   3 98151.3 2635.16   8
  -4  -5  -3 104003. 2445.76   7
  -4  -5  -4 291.860 51.6022   7
   4   5   4 279.343 94.5471   3
   4   5   4 497.684 205.981   4
   4   5   5 42802.4 1425.58   3
   4   5   5 41936.0 1634.90   4
  -4  -5  -5 42825.3 1379.84   8
   4   5   6 7396.52 496.658   3
   4   5   6 8631.13 645.090   4
  -4  -5  -6 7866.96 498.429   8
   4   5   6 7850.42 283.043   7
   4   5   7 5656.00 269.736   7
   4   5   7 6186.95 474.460   3
  -4  -5  -7 5693.57 441.499   8
   4   5   7 5816.13 535.018   4
   4   5   8 1247.80 219.712   3
   4   5   8 1155.51 281.732   4
  -4  -5  -8 1274.82 219.322   8
   4   5   9 23488.3 1189.88   4
  -4  -5  -9 21526.5 1028.63   8
   4   5   9 24357.8 1093.93   3
   4   5  10 3046.15 369.112   3
   4   5  10 2620.87 373.661   4
  -4  -5 -10 2574.20 333.747   8
   4   5  11 5668.26 572.132   4
  -4  -5 -11 5624.70 525.894   8
   4   5  11 6102.29 557.238   3
  -4  -5 -12 2692.24 379.290   8
   4   5  12 2848.98 403.099   3
   4   5  12 2681.88 417.199   4
   4   5  13 8460.74 770.304   4
  -4  -5 -13 8220.83 524.825   2
   4   5  13 8911.95 758.446   3
  -4  -5 -13 8080.03 693.770   8
   4   5  14 1037.06 276.496   3
   4   5  14 757.806 222.511   4
  -4  -5 -14 845.237 209.502   8
   4   5  15 2995.52 476.289   3
   4   5  15 2564.15 457.152   4
  -4  -5 -15 3432.27 479.761   8
   4   5  16 6131.52 711.907   3
   4   5  16 5421.58 678.972   4
  -4  -5 -16 6917.01 715.709   8
   4   5  17 4128.35 619.088   3
  -4  -5 -17 5011.19 648.891   8
   4   5  18 2439.62 480.687   3
  -4  -5 -18 2892.77 503.897   8
  -4  -5 -19 415.496 217.654   8
  -4  -6  11 473.093 226.783   1
  -4  -6  10 1286.03 318.620   1
  -4  -6   9 8001.03 756.588   1
  -4  -6   8 167.611 147.663   1
  -4  -6   7 4587.11 508.639   1
  -4  -6   6 4490.37 479.124   1
  -4  -6   5 543.217 171.695   1
  -4  -6   4 711.690 181.203   1
  -4  -6   3 2029.86 275.366   1
  -4  -6   2 2450.02 279.045   1
  -4  -6   1 14852.7 710.889   1
  -4  -6   0 325.632 105.411   1
  -4  -6  -1 571.835 128.813   1
  -4  -6  -2 11526.6 578.259   1
   4   6   2 11682.5 563.897   8
   4   6   3 35373.2 1290.07   3
   4   6   4 11918.9 644.456   3
   4   6   4 13228.5 848.935   4
  -4  -6  -4 11700.7 398.961   7
   4   6   5 15216.7 926.559   4
   4   6   5 14651.2 721.703   3
   4   6   6 384.009 120.107   3
   4   6   6 232.797 160.511   4
   4   6   7 48598.2 1640.55   3
  -4  -6  -7 50922.0 1662.39   8
   4   6   7 48618.6 1909.77   4
   4   6   8 2167.80 276.802   3
  -4  -6  -8 1861.22 269.686   8
   4   6   8 1929.07 309.163   4
   4   6   8 1608.71 120.335   7
   4   6   9 367.432 127.479   3
  -4  -6  -9 372.134 112.189   8
   4   6   9 573.096 199.657   4
  -4  -6 -10 5107.32 475.828   8
   4   6  10 5136.57 556.552   4
   4   6  10 5516.45 498.151   3
  -4  -6 -11 17815.7 965.462   8
   4   6  11 14536.2 1008.74   4
   4   6  11 18057.8 990.119   3
   4   6  12 18063.1 1166.17   4
  -4  -6 -12 18619.0 1037.92   8
   4   6  12 19104.5 1079.73   3
   4   6  13 2176.63 364.794   3
  -4  -6 -13 1916.49 331.516   8
   4   6  13 1867.95 379.616   4
   4   6  14 81.3898 102.183   3
  -4  -6 -14 102.755 69.1781   2
   4   6  14-21.9390 121.232   4
  -4  -6 -14 195.647 148.150   8
   4   6  15 750.377 231.253   3
  -4  -6 -15 486.932 216.909   8
   4   6  15 781.580 283.539   4
   4   6  16 2063.53 412.435   3
   4   6  16 1380.62 377.361   4
  -4  -6 -16 1464.75 336.219   8
   4   6  17 2068.70 430.009   3
  -4  -6 -17 1874.40 408.023   8
   4   6  18 1507.64 347.390   3
  -4  -6 -18 1191.94 341.776   8
  -4  -7  11 642.606 259.304   1
  -4  -7  10 2378.41 455.923   1
  -4  -7   9 86.5743 103.420   1
  -4  -7   8 390.862 179.046   1
  -4  -7   7 8337.65 721.516   1
  -4  -7   6 2986.95 406.809   1
  -4  -7   5 4032.21 452.419   1
  -4  -7   4 1325.87 241.331   1
  -4  -7   3 761.881 186.257   1
  -4  -7   2 12.1559 88.2743   1
  -4  -7   1 24129.3 1001.29   1
  -4  -7   0 9853.33 570.660   1
  -4  -7  -1 6657.54 446.079   1
  -4  -7  -2 17315.6 771.937   1
   4   7   3 1671.44 248.209   3
  -4  -7  -3 2074.58 241.964   1
   4   7   4 26857.2 1101.42   3
  -4  -7  -4 27848.7 776.350   7
   4   7   4 26258.7 1354.45   4
   4   7   5 36483.0 1304.99   3
   4   7   5 34145.0 1574.73   4
   4   7   6 4634.14 527.119   4
   4   7   6 4579.55 391.493   3
   4   7   7 20541.9 917.527   3
   4   7   7 17530.7 1087.63   4
   4   7   8 10621.0 830.151   4
   4   7   8 11847.6 690.438   3
   4   7   9 6963.98 670.830   4
   4   7   9 6197.55 227.162   7
   4   7   9 7145.94 541.728   3
   4   7  10 3443.58 393.446   3
   4   7  10 3877.21 508.002   4
   4   7  11 15740.3 1097.17   4
   4   7  11 16809.1 954.230   3
   4   7  12 2575.76 366.826   3
   4   7  12 2390.19 451.295   4
  -4  -7 -12 2330.75 352.696   8
   4   7  13 367.637 200.465   3
   4   7  13 438.548 191.983   4
  -4  -7 -13 533.919 195.177   8
  -4  -7 -14 4554.39 533.125   8
   4   7  14 3688.94 491.186   3
  -4  -7 -14 4173.62 428.131   2
   4   7  14 3587.05 548.158   4
   4   7  15 169.898 124.737   3
  -4  -7 -15 240.430 86.4785   8
   4   7  15 110.463 156.516   4
   4   7  16 411.092 204.957   3
   4   7  16 66.6847 110.549   4
   4   7  17 1050.97 303.501   3
   4   7  17 1058.12 368.386   4
   4   7  18 1586.90 386.527   3
   4   7  19 574.167 261.957   3
  -4  -8  10 2234.77 450.202   1
  -4  -8   9 242.729 154.867   1
  -4  -8   8 2456.29 419.828   1
  -4  -8   7 2070.35 363.806   1
  -4  -8   6 5671.85 575.922   1
  -4  -8   5 6448.34 587.533   1
  -4  -8   4 464.584 160.316   1
  -4  -8   3 332.730 140.150   1
  -4  -8   2 2365.41 304.029   1
  -4  -8   1 6258.68 481.213   1
  -4  -8   0 1625.89 237.266   1
  -4  -8  -1 4258.92 367.937   1
  -4  -8  -2 9579.78 569.248   1
  -4  -8  -3 6470.10 463.066   1
   4   8   4 374.768 111.781   3
   4   8   4 696.742 267.036   4
   4   8   5 54488.8 1727.97   3
   4   8   5 51224.2 2080.78   4
  -4  -8  -5 48859.9 1199.25   7
   4   8   6 6631.82 661.149   4
   4   8   6 8223.46 544.444   3
   4   8   7 25522.3 1381.59   4
   4   8   7 25246.8 1063.98   3
   4   8   8 1210.22 213.210   3
   4   8   8 1045.92 249.964   4
   4   8   9 6839.23 530.760   3
   4   8   9 6937.39 691.732   4
   4   8  10 145.241 109.882   3
   4   8  10 24.0744 19.1870   5
   4   8  10-46.8241 144.201   4
   4   8  11 10818.8 916.659   4
   4   8  11 9855.16 695.582   3
   4   8  12 509.015 214.114   4
   4   8  12 172.689 108.922   3
   4   8  13 6463.89 747.440   4
   4   8  13 6569.39 605.550   3
   4   8  14 2884.32 412.248   3
   4   8  14 2463.26 457.716   4
   4   8  15 3226.83 463.749   3
  -4  -8 -15 3626.81 424.657   2
   4   8  15 4048.62 622.948   4
   4   8  16 177.513 162.752   3
   4   8  16 66.9826 123.960   4
   4   8  17 1250.92 358.649   4
   4   8  17 1166.74 300.999   3
   4   8  18 100.210 101.434   3
   4   8  18-276.911 246.097   4
   4   8  19 2066.07 435.207   3
  -4  -9   9 336.742 183.629   1
  -4  -9   8 690.244 248.868   1
  -4  -9   7 646.377 215.571   1
  -4  -9   6 7267.27 680.100   1
  -4  -9   5 2513.02 378.529   1
  -4  -9   4 5381.94 532.110   1
  -4  -9   3 2848.64 365.993   1
  -4  -9   2 52.4015 100.197   1
  -4  -9   1 32187.9 1306.34   1
  -4  -9   0 6653.03 510.345   1
  -4  -9  -1 7565.36 529.520   1
  -4  -9  -2 2065.75 269.711   1
  -4  -9  -3 2068.81 262.231   1
   4   9   4 21955.3 1311.40   4
  -4  -9  -4 23117.9 1003.75   1
   4   9   5 7036.73 537.070   3
   4   9   5 6822.85 695.180   4
   4   9   6 2340.72 294.407   3
   4   9   6 2429.65 406.184   4
   4   9   7 40643.7 1892.04   4
   4   9   7 40962.2 1490.21   3
   4   9   8 6098.21 685.307   4
   4   9   8 7285.20 535.623   3
   4   9   9 3307.63 370.300   3
   4   9   9 2696.81 462.313   4
   4   9  10 2661.30 326.901   3
   4   9  10 2983.89 506.064   4
   4   9  11 3810.63 557.017   4
   4   9  11 3669.12 413.654   3
   4   9  12 1608.57 294.668   3
   4   9  12 1324.87 312.175   4
   4   9  13 7068.20 801.122   4
   4   9  13 7335.30 643.457   3
   4   9  14 3001.32 420.431   3
   4   9  14 3642.47 586.880   4
   4   9  15 1421.30 299.907   3
  -4  -9 -15 1268.95 259.895   2
   4   9  15 1349.01 402.923   4
  -4  -9 -16 304.653 129.516   2
   4   9  16 569.560 247.620   4
   4   9  16 632.763 240.449   3
   4   9  17 4380.66 710.724   4
   4   9  17 5540.21 652.327   3
   4   9  18-16.8245 89.3687   3
   4   9  18 101.418 172.987   4
   4   9  19 1516.55 362.697   3
   4   9  19 1651.18 454.781   4
  -4 -10   8 298.301 167.590   1
  -4 -10   7 53.0745 82.6723   1
  -4 -10   6 1014.36 264.408   1
  -4 -10   5 2301.58 368.135   1
  -4 -10   4 604.839 205.232   1
  -4 -10   3 7942.48 650.758   1
  -4 -10   2 5793.87 531.763   1
  -4 -10   1 4336.49 445.151   1
  -4 -10   0 10675.2 692.872   1
  -4 -10  -1 4730.90 437.340   1
  -4 -10  -2 12678.0 732.761   1
  -4 -10  -3 12008.9 705.197   1
   4  10   4 12794.4 1032.41   4
  -4 -10  -4 14705.9 788.902   1
   4  10   5-4.32298 186.463   4
  -4 -10  -5 0.71842 83.2046   1
   4  10   6 18743.8 1255.08   4
   4  10   6 18337.8 922.897   3
  -4 -10  -6 16390.3 472.952   7
   4  10   7 619.647 172.602   3
   4  10   7 838.552 277.125   4
   4  10   8 6449.02 719.221   4
   4  10   8 6249.46 506.984   3
   4  10   9 10315.5 964.129   4
   4  10   9 12169.8 739.509   3
   4  10  10 15263.4 1179.09   4
   4  10  10 16917.6 909.106   3
   4  10  11 9174.00 913.193   4
   4  10  11 8692.16 651.956   3
   4  10  12 2727.39 360.178   3
   4  10  12 2187.30 446.676   4
   4  10  13 5008.86 522.056   3
   4  10  13 5331.15 712.311   4
   4  10  14 1403.63 287.110   3
   4  10  14 1809.50 470.325   4
   4  10  15 8057.57 712.581   3
   4  10  15 7706.36 928.928   4
   4  10  16 385.161 153.010   3
  -4 -10 -16 431.152 171.657   2
   4  10  16 390.391 258.945   4
   4  10  17 6482.84 686.856   3
   4  10  17 5976.36 844.726   4
   4  10  18 3118.67 491.601   3
   4  10  18 3198.36 658.601   4
   4  10  19 4240.96 600.185   3
   4  10  19 4499.29 772.313   4
  -4 -11   7 565.731 220.575   1
  -4 -11   6 543.707 218.523   1
  -4 -11   5-77.8393 85.3620   1
  -4 -11   4 5948.01 604.335   1
  -4 -11   3 5033.55 534.244   1
  -4 -11   2 1301.48 275.480   1
  -4 -11   1 1775.14 300.141   1
  -4 -11   0 393.107 148.394   1
  -4 -11  -1 22639.1 1089.31   1
  -4 -11  -2 20744.9 1013.73   1
  -4 -11  -3 802.130 191.195   1
  -4 -11  -4 3573.81 381.876   1
   4  11   5 1473.97 404.318   4
  -4 -11  -5 1570.49 266.614   1
   4  11   6 8145.67 855.399   4
  -4 -11  -6 10071.8 676.555   1
  -4 -11  -6 8347.22 363.117   7
   4  11   7 2324.73 318.292   3
   4  11   7 2515.78 463.521   4
   4  11   8 3538.68 385.078   3
   4  11   8 3661.80 567.248   4
   4  11   9 3953.85 618.489   4
   4  11   9 3458.28 398.187   3
   4  11  10 5434.18 700.846   4
   4  11  10 5440.72 491.268   3
   4  11  11 5779.06 520.566   3
   4  11  11 5150.07 721.635   4
   4  11  12 2782.49 380.935   3
   4  11  12 3048.40 576.050   4
   4  11  13 1782.61 414.778   4
   4  11  13 1189.22 236.307   3
   4  11  14 4402.00 496.112   3
   4  11  14 4061.10 666.397   4
   4  11  15 453.771 139.390   3
   4  11  15 167.199 236.235   4
   4  11  16 2262.52 384.743   3
  -4 -11 -16 2560.99 420.182   2
   4  11  16 1835.97 462.022   4
   4  11  17 2111.21 379.027   3
  -4 -11 -17 2743.59 441.668   2
   4  11  17 3241.31 640.463   4
   4  11  18 480.199 192.721   3
   4  11  18 967.395 339.774   4
   4  11  19 1049.80 302.849   3
   4  11  19 1277.20 454.692   4
  -4 -12   6 344.003 233.544   1
  -4 -12   5 265.368 137.310   1
  -4 -12   4 951.886 247.790   1
  -4 -12   3 168.181 148.851   1
  -4 -12   2 3235.66 431.746   1
  -4 -12   1-59.8072 95.8617   1
  -4 -12   0 254.998 127.944   1
  -4 -12  -1 4169.31 450.880   1
  -4 -12  -2 4221.34 441.818   1
  -4 -12  -3 5703.35 515.809   1
  -4 -12  -4 12850.7 797.618   1
  -4 -12  -5 1322.31 265.907   1
   4  12   5 1735.65 406.708   4
  -4 -12  -6 2000.69 315.481   1
   4  12   6 2380.65 468.264   4
   4  12   7 2549.35 533.766   4
   4  12   8 5839.74 526.469   3
   4  12   8 5823.21 748.976   4
   4  12   9 723.259 186.651   3
   4  12   9 690.932 263.119   4
   4  12  10 2043.28 318.356   3
   4  12  10 2044.26 460.535   4
   4  12  11 38.7559 63.9435   3
   4  12  11-64.5380 182.352   4
   4  12  12 5376.71 777.412   4
   4  12  12 4880.71 496.373   3
   4  12  13 479.747 186.125   3
   4  12  13 600.558 307.090   4
   4  12  14 3252.66 430.822   3
   4  12  14 3647.75 666.002   4
   4  12  15 1620.34 310.513   3
   4  12  15 2140.53 504.909   4
   4  12  16 1692.63 316.558   3
  -4 -12 -16 2347.34 416.771   2
   4  12  16 2189.31 542.240   4
   4  12  17 1519.58 318.521   3
  -4 -12 -17 1122.53 296.425   2
   4  12  17 1116.24 391.831   4
   4  12  18 424.066 206.036   4
   4  12  19 161.254 142.729   4
  -4 -13   4 668.042 265.122   1
  -4 -13   3 1084.59 269.708   1
  -4 -13   2 3486.07 471.873   1
  -4 -13   1 522.703 188.509   1
  -4 -13   0 2869.78 403.587   1
  -4 -13  -1 1175.04 260.015   1
  -4 -13  -2 965.502 228.371   1
  -4 -13  -3 11070.3 767.697   1
  -4 -13  -4 22515.9 1137.19   1
   4  13   5 562.446 331.094   4
  -4 -13  -5 478.597 178.094   1
   4  13   6 9067.19 972.177   4
  -4 -13  -6 8989.03 688.773   1
   4  13   7-90.6930 222.226   4
  -4 -13  -7-43.1783 126.111   1
   4  13   8 2108.51 488.761   4
   4  13   9 8628.88 667.224   3
   4  13   9 8552.74 962.387   4
   4  13  10 2748.25 376.331   3
   4  13  10 2213.16 500.627   4
   4  13  11-93.2218 120.046   3
   4  13  11 37.3814 233.452   4
   4  13  12 1804.54 300.886   3
   4  13  12 1468.83 439.715   4
   4  13  13 559.249 188.953   3
   4  13  13 246.854 249.464   4
   4  13  14 3527.94 444.649   3
   4  13  14 4537.66 749.139   4
   4  13  15 872.479 391.235   4
   4  13  16 212.495 239.219   4
  -4 -13 -17 128.653 122.881   2
   4  13  17-176.784 239.586   4
  -4 -13 -18 201.985 155.958   2
   4  13  18 360.846 273.354   4
  -4 -14   3 1628.39 360.383   1
  -4 -14   2 1154.12 285.038   1
  -4 -14   1 267.339 178.869   1
  -4 -14   0 3287.77 456.675   1
  -4 -14  -1 1142.38 273.568   1
  -4 -14  -2 311.307 150.674   1
  -4 -14  -3 438.780 163.424   1
  -4 -14  -4 318.935 161.226   1
  -4 -14  -5 1366.79 275.311   1
  -4 -14  -6 3111.18 403.085   1
   4  14   6 1937.09 506.374   4
  -4 -14  -7 2781.73 396.899   1
   4  14   7 2694.70 577.680   4
   4  14   8 1930.80 492.111   4
  -4 -14  -8 1985.07 354.124   1
   4  14   9 4471.83 727.316   4
   4  14  10 16748.0 1451.58   4
   4  14  11 667.466 349.622   4
   4  14  12 200.975 222.167   4
   4  14  13 166.958 233.671   4
   4  14  14 8004.09 1037.11   4
   4  14  15-141.070 252.882   4
   4  14  16 887.354 372.822   4
  -4 -14 -17 83.1893 120.221   2
   4  14  17-19.5236 175.921   4
  -4 -14 -18 262.671 176.315   2
  -4 -15   2 1794.35 366.639   1
  -4 -15   1 2854.63 458.213   1
  -4 -15   0 210.542 153.198   1
  -4 -15  -1 1223.81 281.218   1
  -4 -15  -2-69.7157 136.615   1
  -4 -15  -3 10551.5 816.084   1
  -4 -15  -4 1989.29 348.327   1
  -4 -15  -5 121.963 113.665   1
  -4 -15  -6 3739.46 467.371   1
  -4 -15  -7 3939.45 484.537   1
   4  15   7 2970.09 643.371   4
  -4 -15  -8 8306.44 727.693   1
   4  15   8 5856.51 886.803   4
  -4 -15  -9 211.839 109.386   1
   4  15   9 355.190 266.103   4
   4  15  10 5667.36 859.679   4
   4  15  11 399.134 257.716   4
   4  15  12 523.721 323.832   4
   4  15  13-46.6518 233.148   4
   4  15  14 1521.12 470.538   4
   4  15  15-168.864 311.150   4
   4  15  16 1512.18 495.546   4
  -4 -15 -17-239.374 206.597   2
  -4 -15 -18 2338.85 481.963   2
  -4 -16   0 105.695 171.685   1
  -4 -16  -1 2693.13 450.454   1
  -4 -16  -2 591.338 195.546   1
  -4 -16  -3 1624.70 339.846   1
  -4 -16  -4 101.290 107.272   1
  -4 -16  -5 6354.68 646.116   1
  -4 -16  -6 209.021 129.855   1
  -4 -16  -7 3510.14 470.819   1
   4  16   7 3752.72 721.736   4
  -4 -16  -8 839.343 239.565   1
   4  16   8 623.566 355.103   4
   4  16   9 2795.00 585.846   4
  -4 -16  -9 4351.21 543.582   1
   4  16  10 1226.85 425.491   4
  -4 -16 -10 777.007 253.767   1
  -4 -16 -11 1384.33 317.721   1
   4  16  11 940.249 396.795   4
   4  16  12 1622.30 533.765   4
   4  16  13-31.2424 212.394   4
   4  16  14 592.717 361.011   4
   4  16  15 531.970 372.836   4
  -4 -17  -2 202.425 163.089   1
  -4 -17  -3 1949.67 382.281   1
  -4 -17  -4 139.457 140.213   1
  -4 -17  -5 1899.92 363.772   1
  -4 -17  -6 205.227 140.227   1
  -4 -17  -7 563.556 209.364   1
  -4 -17  -8 545.092 191.922   1
   4  17   8 976.146 452.104   4
  -4 -17  -9 1302.17 313.595   1
   4  17   9 747.802 397.399   4
  -4 -17 -10 648.999 226.782   1
   4  17  10 978.399 413.466   4
   4  17  11 3209.15 704.969   4
  -4 -17 -11 3878.25 548.779   1
   4  17  12 418.770 271.857   4
  -4 -17 -12 427.743 205.111   1
   4  17  13 548.670 319.908   4
  -4 -18  -4 100.516 113.809   1
  -4 -18  -5 1905.68 376.739   1
  -4 -18  -6 452.472 192.753   1
  -4 -18  -7 4789.25 597.600   1
  -4 -18  -8 266.057 154.554   1
   4  18   9 384.174 307.640   4
  -4 -18  -9 235.952 144.152   1
   4  18  10 450.480 351.016   4
  -4 -18 -10-42.9403 113.827   1
  -4 -18 -11 734.421 256.248   1
  -4 -18 -12 62.8155 109.841   1
  -4 -18 -13 545.773 228.840   1
  -4 -19  -8 157.916 156.861   1
  -4 -19  -9 746.029 261.166   1
  -4 -19 -10-301.809 178.079   1
  -4 -19 -11 349.163 199.147   1
  -5  15  10 862.650 418.173   4
  -5  15   9 58.0153 234.881   4
  -5  15   8 2237.57 599.634   4
   5 -15  -5 1246.58 315.170   7
   5 -15  -4-41.4138 160.260   7
   5 -15  -3-62.0010 119.880   7
   5 -15  -2 275.311 183.004   7
   5 -15  -1 169.592 147.316   7
  -5  14  11 327.672 241.412   4
  -5  14  10 3443.59 736.664   4
  -5  14   9 377.640 329.601   4
  -5  14   8 271.906 146.977   4
   5 -14  -7-37.8623 79.3278   7
  -5  14   7 304.458 195.683   4
   5 -14  -6 4319.03 543.558   7
  -5  14   6 4580.80 780.216   4
   5 -14  -5 6.34985 82.2566   7
   5 -14  -5 269.802 234.638   2
   5 -14  -4 887.065 290.038   2
   5 -14  -4 513.551 189.663   7
   5 -14  -3 874.663 255.502   7
   5 -14  -3 969.221 268.079   2
   5 -14  -2 1524.29 336.985   7
   5 -14  -1 1004.75 302.927   7
   5 -14   0-148.040 161.465   7
   5 -14   1 1065.40 310.337   7
  -5  13  12 2149.72 580.385   4
  -5  13  11-132.529 205.184   4
  -5  13  10 1425.19 458.333   4
   5 -13  -9 471.460 176.138   7
  -5  13   9 814.329 371.614   4
   5 -13  -8 226.088 131.731   7
  -5  13   8 303.062 253.703   4
   5 -13  -7 1473.77 308.599   7
  -5  13   7 1603.69 444.548   4
   5 -13  -6 1434.88 299.099   7
  -5  13   6 984.915 388.171   4
   5 -13  -5 42.2124 100.596   7
  -5  13   5 22.6175 144.844   4
   5 -13  -5-193.918 179.321   2
   5 -13  -4 186.579 143.633   7
   5 -13  -4 113.181 174.063   2
   5 -13  -3 62.7861 96.6195   2
   5 -13  -3 112.100 101.973   7
   5 -13  -2 1550.26 332.165   7
   5 -13  -2 1582.88 371.562   2
   5 -13  -1 2678.17 448.791   7
   5 -13   0 4482.45 602.519   7
   5 -13   1 248.970 183.296   7
   5 -13   2-3.25291 121.367   7
   5 -13   3 456.266 192.006   7
  -5  12  12 1864.93 546.604   4
  -5  12  11 30.6484 253.613   4
  -5  12  10 6779.90 958.355   4
  -5  12   9 1713.94 490.066   4
   5 -12  -9 935.963 244.769   7
   5 -12  -8 590.723 191.747   7
  -5  12   8 825.557 309.412   4
   5 -12  -7-22.9073 93.1553   7
  -5  12   7-183.265 199.721   4
   5 -12  -6 2712.33 401.930   7
  -5  12   6 3538.96 614.759   4
   5 -12  -5 3544.45 477.500   7
  -5  12   5 2515.14 517.570   4
   5 -12  -5 3459.98 528.854   2
   5 -12  -4 1443.18 302.346   7
  -5  12   4 1367.40 362.462   4
   5 -12  -4 1712.53 362.747   2
  -5  12   3 0.91872 144.515   4
   5 -12  -3 77.0485 100.701   2
   5 -12  -3 114.167 84.4008   7
   5 -12  -2 154.697 126.826   7
   5 -12  -2 727.592 235.548   2
   5 -12  -1 3394.09 487.219   7
   5 -12   0 1787.24 369.259   7
   5 -12   1 1369.58 344.070   7
   5 -12   2 8269.06 860.598   7
   5 -12   3-76.1893 174.234   7
   5 -12   4-126.543 167.345   7
  -5  11  13 2782.79 632.973   4
  -5  11  12 993.494 426.168   4
  -5  11  11-20.2555 183.182   4
  -5  11  10 5376.01 821.289   4
  -5  11   9 5165.63 786.819   4
  -5  11   8 1285.41 379.588   4
   5 -11  -8 860.013 206.551   7
   5 -11  -7 587.706 183.125   7
  -5  11   7 334.874 220.672   4
   5 -11  -6 4399.33 492.821   7
  -5  11   6 4729.81 715.561   4
   5 -11  -5 32.3943 88.0394   7
  -5  11   5-128.976 178.579   4
   5 -11  -4 5222.44 547.990   7
   5 -11  -4 6170.86 670.915   2
  -5  11   4 4446.81 669.195   4
   5 -11  -3 187.901 130.493   7
  -5  11   3 54.6158 139.744   4
   5 -11  -3 275.915 199.171   2
   5 -11  -2 4983.78 584.628   2
  -5  11   2 5363.90 672.082   4
   5 -11  -2 5121.13 563.507   7
   5 -11  -1 498.929 201.072   7
   5 -11   0 951.752 257.785   7
   5 -11   1 4566.22 582.252   7
   5 -11   2 12505.7 1027.73   7
   5 -11   3-78.4075 159.461   7
   5 -11   4 6491.15 801.197   7
   5 -11   5 646.682 265.169   7
   5 -11   6 34.7462 141.507   7
  -5  10  13 2274.05 559.389   4
  -5  10  12 271.381 239.029   4
  -5  10  11 4096.90 695.534   4
  -5  10  10 2554.69 557.962   4
  -5  10   9 5033.40 749.356   4
   5 -10  -8 195.907 115.148   7
  -5  10   8 328.878 247.835   4
   5 -10  -7 895.022 210.289   7
  -5  10   7 262.848 135.222   4
   5 -10  -6-130.665 130.140   7
  -5  10   6 80.1950 180.385   4
  -5  10   5 11621.1 1045.96   4
   5 -10  -5 10864.9 774.555   7
   5 -10  -4 1648.80 294.097   7
  -5  10   4 1717.77 413.830   4
  -5  10   3 284.809 192.066   4
   5 -10  -3 240.389 107.673   7
  -5  10   2 4924.85 612.741   4
   5 -10  -2 4391.77 502.776   7
   5 -10  -1 3115.47 427.372   7
  -5  10   1 3968.74 531.875   4
   5 -10   0 20693.2 1205.68   7
   5 -10   1 298.196 181.735   7
   5 -10   2 1910.09 378.562   7
   5 -10   3 3470.74 529.053   7
   5 -10   4 23465.1 1524.77   7
   5 -10   5-197.363 234.005   7
   5 -10   6 4235.04 693.861   7
   5 -10   7 86.6163 169.832   7
  -5   9  14-331.169 257.258   4
  -5   9  13 1494.90 443.059   4
  -5   9  12-64.6774 156.322   4
  -5   9  11 1822.60 457.709   4
  -5   9  10 33.7878 126.188   4
  -5   9   9 3592.54 601.386   4
   5  -9  -8 87.4474 67.5602   7
  -5   9   8 102.120 204.037   4
  -5   9   7 5458.59 688.336   4
   5  -9  -7 4600.04 474.490   7
  -5   9   6 1243.21 348.356   4
   5  -9  -6 952.649 228.022   7
  -5   9   5 4949.26 644.214   4
   5  -9  -5 4569.06 478.642   7
   5  -9  -4 13331.8 841.311   7
  -5   9   4 12243.7 1016.21   4
  -5   9   3 2914.98 471.543   4
   5  -9  -3 2687.71 367.717   7
   5  -9  -2 1865.69 305.241   7
  -5   9   2 1861.56 365.310   4
   5  -9  -1 1148.42 245.958   7
  -5   9   1 1786.23 331.773   4
   5  -9   0 879.267 226.641   7
  -5   9   0 1289.20 264.811   4
   5  -9   1 4159.22 508.931   7
   5  -9   2 3771.20 508.035   7
   5  -9   3 3537.81 497.247   7
   5  -9   4 6712.76 760.588   7
   5  -9   5-163.473 135.870   7
   5  -9   6 2948.18 547.055   7
   5  -9   7 802.346 278.048   7
   5  -9   8 6266.23 860.677   7
  -5   8  14-71.7934 211.091   4
  -5   8  13 1265.97 373.613   4
  -5   8  12-6.07960 156.577   4
  -5   8  11 1771.20 427.813   4
  -5   8  10 2025.72 484.410   4
  -5   8   9 6148.57 780.585   4
  -5   8   8 353.687 261.284   4
  -5   8   7 1036.72 309.352   4
   5  -8  -7 731.924 174.706   7
   5  -8  -6 9504.77 668.472   7
  -5   8   6 10278.4 909.782   4
  -5   8   5 5475.26 666.686   4
   5  -8  -5 5784.35 524.974   7
   5  -8  -4 1933.30 298.324   7
  -5   8   4 1403.96 333.957   4
   5  -8  -3 1502.95 273.278   7
  -5   8   3 1463.90 311.201   4
   5  -8  -2 2326.14 322.265   7
  -5   8   2 2233.35 384.778   4
   5  -8  -1 1685.59 299.638   7
  -5   8   1 1855.73 322.734   4
   5  -8   0 165.604 128.295   7
   5  -8   0 67.8136 49.8186   1
  -5   8   0 121.015 83.5357   4
   5  -8   1 6641.70 397.815   3
   5  -8   1 7739.35 669.363   7
  -5   8  -1 7460.26 593.176   4
   5  -8   1 7373.48 447.717   1
   5  -8   2 2777.86 297.470   1
   5  -8   2 3058.22 431.705   7
   5  -8   2 2463.93 266.985   3
   5  -8   3 2264.12 290.265   1
   5  -8   3 2412.26 424.232   7
   5  -8   3 2074.85 277.611   3
   5  -8   4-133.476 119.812   7
   5  -8   4 17.5383 57.0294   1
   5  -8   4 5.90331 65.1377   3
   5  -8   5 7.31622 82.9347   1
   5  -8   5-29.7179 137.250   7
   5  -8   5 166.049 119.759   3
   5  -8   6 10868.1 816.825   1
   5  -8   6 12803.4 1099.56   7
   5  -8   6 11513.4 830.922   3
   5  -8   7 1527.76 322.618   3
   5  -8   7 1648.19 422.664   7
   5  -8   7 1340.28 300.008   1
   5  -8   8 4248.48 680.494   7
   5  -8   8 3469.16 506.158   1
   5  -8   8 4179.72 546.609   3
   5  -8   9 22.6385 85.5385   1
   5  -8   9-14.6731 128.214   3
   5  -8  10 895.265 259.472   3
   5  -8  10 749.268 271.052   1
   5  -8  11 30.0933 90.9440   1
   5  -8  11-1.17639 98.2600   3
  -5   7  15 1826.06 509.593   4
  -5   7  14-309.730 276.394   4
  -5   7  13 3022.01 611.877   4
  -5   7  12 1533.57 422.562   4
  -5   7  11 1145.58 391.398   4
  -5   7  10 3185.43 542.998   4
  -5   7   9 9035.86 916.548   4
  -5   7   8 4676.97 631.698   4
  -5   7   7 408.465 206.196   4
  -5   7   6 3221.67 503.382   4
   5  -7  -6 3294.82 387.939   7
   5  -7  -5 1592.62 258.453   7
  -5   7   5 1341.26 310.630   4
   5  -7  -4 283.743 127.521   7
  -5   7   4 259.971 155.280   4
   5  -7  -3 312.078 123.778   7
  -5   7   3 298.555 134.838   4
   5  -7  -2 335.499 136.223   7
  -5   7   2 340.225 160.074   4
   5  -7  -1 6205.96 306.942   3
   5  -7  -1 4922.52 226.992   1
   5  -7  -1 6634.79 551.274   7
  -5   7   1 7021.10 614.881   4
   5  -7   0 1138.81 130.283   1
   5  -7   0 1267.84 146.077   3
  -5   7   0 1427.07 242.654   4
   5  -7   0 1095.17 225.848   7
  -5   7  -1 5602.32 482.918   4
   5  -7   1 5182.84 345.231   3
   5  -7   1 4869.12 331.212   1
   5  -7   1 5598.04 545.304   7
   5  -7   2 374.618 187.985   7
   5  -7   2 36.9281 48.0768   1
  -5   7  -2 30.5662 56.5627   4
   5  -7   2 159.252 64.9194   3
   5  -7   3 7728.36 528.295   1
   5  -7   3 8018.64 710.332   7
   5  -7   3 8624.77 558.327   3
   5  -7   4 2141.14 293.124   3
   5  -7   4 1868.70 272.176   1
   5  -7   4 2168.36 382.677   7
   5  -7   5 327.652 128.610   3
   5  -7   5 193.233 104.712   1
   5  -7   5 202.845 126.611   7
   5  -7   6 3723.82 455.164   3
   5  -7   6 3371.40 420.080   1
   5  -7   6 3411.59 538.661   7
   5  -7   7 1315.13 284.038   3
   5  -7   7 1383.49 290.290   1
   5  -7   7 900.052 264.280   7
   5  -7   8 6223.34 642.204   3
   5  -7   8 7436.68 710.776   1
   5  -7   9 3251.72 503.020   3
   5  -7   9 3337.16 493.740   1
   5  -7  10 1752.35 378.837   3
   5  -7  10 1842.23 387.835   1
   5  -7  11 77.6216 146.902   3
   5  -7  11 389.552 207.440   1
   5  -7  12 278.588 184.085   1
   5  -7  12 395.740 184.154   3
  -5   6  15 1491.42 440.860   4
   5  -6 -14-88.0169 126.815   5
  -5   6  14-93.0728 186.725   4
   5  -6 -13 2030.54 359.405   5
  -5   6  13 2796.21 565.729   4
   5  -6 -12 864.552 227.090   5
  -5   6  12 407.624 228.509   4
   5  -6 -11 5224.06 554.019   5
  -5   6  11 5594.23 739.289   4
   5  -6 -10 422.610 171.240   5
  -5   6  10 479.834 238.817   4
   5  -6  -9 9096.52 703.142   5
  -5   6   9 10330.5 945.050   4
  -5   6   8 2818.55 473.800   4
  -5   6   7 5102.03 610.652   4
  -5   6   6 117.243 137.983   4
   5  -6  -6 81.3195 61.0043   7
   5  -6  -5 683.857 207.619   7
  -5   6   5 983.310 277.645   4
   5  -6  -5 391.141 58.3917   1
  -5   6   4 513.373 88.9941   3
   5  -6  -4 724.936 160.038   7
  -5   6   4 783.278 212.095   4
   5  -6  -3 9633.54 632.467   7
  -5   6   3 9065.43 710.199   4
  -5   6   3 7668.17 367.435   3
   5  -6  -2 3876.62 398.818   7
  -5   6   2 4067.22 451.431   4
   5  -6  -1 4144.87 269.228   3
  -5   6   1 4091.13 437.927   4
   5  -6  -1 3806.01 399.589   7
   5  -6   0 5862.40 276.813   1
  -5   6   0 7687.89 576.915   4
   5  -6   0 7002.64 557.574   7
   5  -6   0 6707.55 365.188   3
   5  -6   1 3626.71 259.393   1
   5  -6   1 4204.02 450.815   7
  -5   6  -1 4095.52 398.723   4
  -5   6  -1 3318.70 228.249   1
   5  -6   1 3394.28 272.158   3
   5  -6   2 9.12306 81.8878   7
   5  -6   2 293.855 94.3051   3
   5  -6   2 236.415 96.5441   1
  -5   6  -2 395.238 130.912   4
  -5   6  -2 328.016 83.5027   1
   5  -6   3 29089.4 1131.06   3
   5  -6   3 30283.0 1118.79   1
  -5   6  -3 27499.3 958.726   4
   5  -6   3 31845.3 1441.11   7
   5  -6   4 1666.54 257.576   3
   5  -6   4 1664.28 311.857   7
   5  -6   4 1651.28 243.721   1
   5  -6   5 3590.47 389.758   1
   5  -6   5 3419.06 492.216   7
   5  -6   5 3688.77 406.167   3
   5  -6   6 11188.8 762.743   1
   5  -6   6 11426.9 786.922   3
   5  -6   6 10660.4 918.277   7
   5  -6   7 840.110 232.473   1
   5  -6   7 917.168 230.597   3
   5  -6   8 774.399 235.818   1
   5  -6   8 882.025 230.886   3
   5  -6   9 5188.66 605.316   1
   5  -6   9 4943.05 591.108   3
   5  -6  10 973.051 284.931   3
   5  -6  10 1160.65 321.728   1
   5  -6  11 3054.92 516.952   1
   5  -6  11 3715.75 566.473   3
   5  -6  12 3522.54 566.090   3
   5  -6  12 2764.73 510.354   1
   5  -6  13 249.430 183.504   3
   5  -6  13 177.424 197.120   1
  -5   5  15 1208.16 419.949   4
   5  -5 -14 1871.71 339.176   5
  -5   5  14 1188.17 365.262   4
  -5   5  13 1964.66 392.968   1
   5  -5 -13 1958.53 356.501   5
  -5   5  13 2318.59 506.052   4
  -5   5  12 3837.65 521.487   1
   5  -5 -12 3368.38 440.839   5
  -5   5  12 3526.33 587.366   4
  -5   5  11 6109.08 623.105   1
   5  -5 -11 5023.80 535.995   5
  -5   5  11 6673.02 781.887   4
  -5   5  10 5041.50 525.442   1
   5  -5 -10 4347.63 481.305   5
  -5   5  10 5252.41 647.237   4
   5  -5  -9 7055.15 613.646   5
  -5   5   9 9231.89 685.644   1
  -5   5   9 10103.1 901.171   4
   5  -5  -8 2906.05 378.484   5
  -5   5   8 3063.33 470.293   4
   5  -5  -7 11763.3 774.788   5
  -5   5   7 12865.8 943.721   4
   5  -5  -6 2624.16 210.942   1
   5  -5  -6 3036.79 374.726   5
  -5   5   6 3195.65 458.861   4
  -5   5   5 24462.3 974.092   3
   5  -5  -5 29847.1 1247.11   5
  -5   5   5 31056.1 1402.15   4
   5  -5  -5 25602.2 763.604   1
   5  -5  -5 29741.9 1165.89   7
   5  -5  -4 2459.54 298.258   7
  -5   5   4 3147.33 397.088   4
  -5   5   4 2567.92 232.834   3
   5  -5  -3 40913.4 1437.25   7
  -5   5   3 42295.2 1632.34   4
  -5   5   3 36221.1 1155.53   3
   5  -5  -2 2241.79 282.501   7
  -5   5   2 2236.82 314.162   4
  -5   5   2 2684.72 224.848   3
   5  -5  -1 2220.15 297.953   7
   5  -5  -1 2213.72 212.124   3
  -5   5   1 2015.46 303.796   4
   5  -5   0 537.376 147.632   7
   5  -5   0 792.507 118.293   3
  -5   5   0 632.058 157.077   4
   5  -5   1 39545.9 1473.04   7
  -5   5  -1 40276.5 1383.63   4
   5  -5   1 35301.0 1050.21   1
  -5   5  -1 37212.0 1010.19   1
   5  -5   1 36480.7 1165.02   3
   5  -5   2 383.114 163.828   7
   5  -5   2 183.531 71.2621   3
  -5   5  -2 343.549 80.8814   1
  -5   5  -2 361.617 99.6428   4
   5  -5   2 401.516 91.7251   1
   5  -5   3 14078.0 855.856   7
   5  -5   3 12757.3 638.490   1
  -5   5  -3 12784.4 537.328   4
   5  -5   3 12974.7 675.078   3
   5  -5   4 323.627 172.406   7
   5  -5   4 440.163 150.022   3
   5  -5   4 308.853 115.032   1
   5  -5   5 42314.3 1560.66   1
   5  -5   5 43960.4 1621.35   3
   5  -5   5 42068.7 1841.03   7
   5  -5   6 15622.7 893.105   1
   5  -5   6 15898.2 912.331   3
   5  -5   6 16838.5 1102.78   7
   5  -5   7-48.7298 152.971   3
   5  -5   7 87.8302 94.0808   1
   5  -5   8 35.6810 122.955   3
   5  -5   8 159.215 124.767   1
   5  -5   9 760.088 230.562   3
   5  -5   9 1310.80 294.752   1
   5  -5  10 339.898 179.483   3
   5  -5  10 450.700 196.262   1
   5  -5  11 1366.92 326.852   3
   5  -5  11 1650.50 360.721   1
   5  -5  12-183.279 171.559   1
   5  -5  12-48.5208 150.205   3
   5  -5  13-56.2193 141.341   3
   5  -5  13 301.015 260.317   1
   5  -5  14 282.201 181.605   1
  -5   4  15 120.056 142.043   1
  -5   4  15 18.2714 152.802   4
   5  -4 -14 5901.14 619.428   5
  -5   4  14 5884.43 733.290   1
  -5   4  14 7786.86 935.188   4
  -5   4  13 1439.15 343.538   1
   5  -4 -13 1278.34 275.582   5
  -5   4  13 1335.57 402.984   4
  -5   4  12 2395.08 412.021   1
   5  -4 -12 1970.94 334.580   5
  -5   4  12 2838.53 508.558   4
   5  -4 -11 6078.65 582.963   5
  -5   4  11 5914.87 741.734   4
  -5   4  11 5867.14 624.413   1
   5  -4 -10 5930.66 555.211   5
  -5   4  10 6202.33 702.011   4
  -5   4  10 5718.41 570.401   1
   5  -4  -9 8424.91 670.314   5
  -5   4   9 10609.5 900.649   4
  -5   4   9 9067.74 684.737   1
   5  -4  -8 1232.18 234.942   5
  -5   4   8 1659.79 258.136   1
  -5   4   8 2287.55 405.212   4
  -5   4   7 4608.18 411.298   1
   5  -4  -7 4414.38 456.423   5
  -5   4   7 4442.74 527.672   4
  -5   4   6 8033.29 491.215   1
   5  -4  -6 6030.42 362.673   1
   5  -4  -6 7753.19 579.881   5
  -5   4   6 7546.13 659.428   4
   5  -4  -5 11358.0 464.357   1
   5  -4  -5 12572.7 759.345   5
  -5   4   5 14532.9 885.960   4
   5  -4  -5 12787.9 695.856   7
  -5   4   4 2054.73 238.675   3
   5  -4  -4 2705.75 327.832   5
   5  -4  -4 2757.54 301.446   7
  -5   4   4 2609.32 355.081   4
   5  -4  -4 2452.38 141.674   1
   5  -4  -3 5945.64 483.947   5
  -5   4   3 5895.27 503.358   4
   5  -4  -3 5101.82 413.808   7
  -5   4   3 5130.25 350.531   3
  -5   4   2 5955.44 371.996   3
   5  -4  -2 6948.68 491.952   7
  -5   4   2 7913.28 565.143   4
   5  -4  -1 21103.6 789.633   3
  -5   4   1 20982.9 951.202   4
  -5   4   1 19265.7 775.973   3
   5  -4  -1 19830.5 922.175   7
  -5   4   0 266.092 90.7957   3
   5  -4   0 763.930 177.798   7
   5  -4   0 379.111 97.7549   3
  -5   4   0 465.177 146.070   4
   5  -4   1 2929.10 253.766   3
  -5   4  -1 3533.09 325.412   4
   5  -4   1 3307.64 357.107   7
  -5   4  -1 3092.82 170.635   1
  -5   4  -2 20614.5 685.413   1
   5  -4   2 19644.0 805.420   3
  -5   4  -2 21302.6 816.472   4
   5  -4   2 19498.0 724.051   1
   5  -4   2 21838.8 1000.16   7
  -5   4  -3 7921.84 429.432   1
  -5   4  -3 8171.64 397.933   4
   5  -4   3 8152.12 473.345   1
   5  -4   3 8619.21 624.439   7
   5  -4   3 8522.18 517.475   3
   5  -4   4 1176.68 203.801   3
   5  -4   4 1466.34 270.368   7
   5  -4   4 1417.47 213.890   1
   5  -4   5 33679.6 1325.18   3
   5  -4   5 31385.6 1260.20   1
   5  -4   5 33688.7 1508.73   7
   5  -4   6 19541.7 1157.04   7
   5  -4   6 17571.9 971.023   3
   5  -4   6 17388.8 946.116   1
   5  -4   7 17139.9 977.672   1
   5  -4   7 17133.8 989.386   3
   5  -4   8-7.87722 100.448   3
   5  -4   8 251.375 170.608   1
   5  -4   9 893.147 256.290   1
   5  -4   9 887.111 229.240   3
   5  -4  10-18.8651 116.027   3
   5  -4  10-4.18067 102.752   1
   5  -4  11 10772.0 929.539   1
   5  -4  11 11254.4 940.446   3
   5  -4  12-184.799 183.487   3
   5  -4  12-12.5051 98.9524   1
   5  -4  13 26.1614 137.620   3
   5  -4  13-76.5464 152.748   1
   5  -4  14-112.240 192.590   3
   5  -4  14-2.94153 151.360   1
  -5   3  16 1229.24 361.087   1
  -5   3  15 1313.09 407.112   4
  -5   3  15 702.896 269.848   1
   5  -3 -14 4869.69 558.148   5
  -5   3  14 5057.24 720.255   4
  -5   3  14 5312.63 707.719   1
   5  -3 -13 59.4154 79.1940   5
  -5   3  13 265.576 179.452   1
  -5   3  13 74.9585 155.814   4
   5  -3 -12 4400.30 497.649   5
  -5   3  12 5624.71 726.043   4
  -5   3  12 5321.05 630.195   1
  -5   3  11 471.052 184.601   1
   5  -3 -11 303.981 194.165   5
  -5   3  11 609.166 234.517   4
  -5   3  10 4029.43 472.781   1
   5  -3 -10 3323.98 399.654   5
  -5   3  10 3595.12 524.013   4
   5  -3  -9 668.517 161.378   5
  -5   3   9 582.900 151.321   1
   5  -3  -8 13240.2 810.530   5
  -5   3   8 14307.2 821.221   1
   5  -3  -7 2226.29 314.889   5
  -5   3   7 2316.34 314.405   1
   5  -3  -6 18960.9 974.456   5
  -5   3   6 21149.5 896.152   1
   5  -3  -5 2945.59 360.743   5
  -5   3   5 3212.26 289.188   1
   5  -3  -5 2821.58 227.381   1
   5  -3  -4 2237.64 169.414   1
   5  -3  -4 2059.23 300.565   5
  -5   3   4 2322.24 210.921   1
   5  -3  -4 2783.42 304.736   7
  -5   3   3 2832.68 177.410   1
   5  -3  -3 3311.98 322.547   7
   5  -3  -3 3810.78 375.756   5
   5  -3  -3 3119.71 146.657   1
   5  -3  -2 17921.0 822.103   7
   5  -3  -2 18295.7 875.915   5
  -5   3   2 17152.9 726.662   3
   5  -3  -1 29105.0 1022.13   3
  -5   3   1 27675.5 997.606   3
   5  -3  -1 29362.1 1165.72   5
   5  -3  -1 31499.6 1145.90   7
   5  -3   0 43952.4 1333.20   3
   5  -3   0 41804.6 1468.23   7
  -5   3   0 43420.7 1375.04   3
  -5   3  -1 39077.3 1014.03   1
   5  -3   1 44723.6 1482.77   7
  -5   3  -1 46068.3 1359.59   4
  -5   3  -1 41086.4 1369.92   3
   5  -3   1 41468.7 1276.79   3
  -5   3  -2 2928.20 200.343   1
  -5   3  -2 3585.53 269.627   4
   5  -3   2 2981.90 273.163   3
   5  -3   2 3335.60 355.776   7
   5  -3   3 3737.30 294.224   1
  -5   3  -3 3636.95 263.775   1
  -5   3  -3 4061.08 252.217   4
   5  -3   3 3975.38 333.779   3
   5  -3   3 4152.51 401.549   7
   5  -3   4 4631.19 389.892   3
   5  -3   4 4285.05 358.956   1
   5  -3   4 5007.44 460.444   7
   5  -3   5 20056.4 949.880   3
   5  -3   5 20030.7 1054.18   7
   5  -3   5 19633.3 908.170   1
   5  -3   6 4185.51 420.891   1
   5  -3   6 4606.69 445.893   3
   5  -3   6 4835.45 517.359   7
   5  -3   7 1642.82 282.606   3
   5  -3   7 1808.51 283.277   1
   5  -3   8 2376.62 361.141   1
   5  -3   8 2526.05 393.784   3
   5  -3   9 3114.67 447.649   3
   5  -3   9 2830.83 412.492   1
   5  -3  10 1058.51 258.429   3
   5  -3  10 1262.88 303.407   1
   5  -3  11 8935.96 831.470   1
   5  -3  11 9410.75 846.018   3
   5  -3  12 423.549 198.198   3
   5  -3  12 288.110 179.564   1
   5  -3  13 2230.77 455.377   3
   5  -3  13 2336.43 455.587   1
   5  -3  14 891.319 321.626   3
   5  -3  14 383.280 238.983   1
   5  -3  15 2248.37 490.266   1
  -5   2  16 1017.38 331.871   1
  -5   2  15 537.399 283.227   1
  -5   2  15 75.7855 139.667   4
  -5   2  14 217.182 170.094   1
  -5   2  14 193.745 144.233   4
   5  -2 -14 150.207 104.393   5
  -5   2  13 1826.46 412.471   1
   5  -2 -13 1339.26 293.264   5
  -5   2  13 2004.04 445.583   4
   5  -2 -12 8135.27 699.401   5
  -5   2  12 8454.55 884.325   4
  -5   2  12 10064.8 878.857   1
   5  -2 -11 1652.62 303.116   5
  -5   2  11 1892.66 381.786   1
  -5   2  10-65.6402 80.3032   1
   5  -2 -10 228.407 123.145   5
   5  -2  -9 5742.55 534.073   6
  -5   2   9 6287.89 574.227   1
   5  -2  -8 8935.32 663.384   6
  -5   2   8 10340.8 704.903   1
   5  -2  -8 8548.43 632.654   5
   5  -2  -7 705.810 192.935   5
  -5   2   7 795.852 175.450   1
   5  -2  -7 1122.55 233.468   6
  -5   2   6 9214.86 559.704   1
   5  -2  -6 8408.97 598.895   5
  -5   2   5 13.0374 50.0641   1
   5  -2  -5-137.477 126.039   5
   5  -2  -4 17471.7 854.902   5
  -5   2   4 17113.6 671.947   1
   5  -2  -4 16312.6 606.432   1
   5  -2  -3 6088.21 465.642   5
   5  -2  -3 5798.64 417.204   7
   5  -2  -3 5735.28 267.047   1
  -5   2   3 5615.48 297.150   1
   5  -2  -2 26271.0 1058.11   5
  -5   2   2 24502.2 691.913   1
   5  -2  -2 26220.7 990.020   7
   5  -2  -1 1406.18 220.880   7
  -5   2   1 1009.05 172.429   3
   5  -2  -1 869.333 186.608   5
   5  -2   0 135.073 86.4922   7
  -5   2   0 51.2426 45.8700   3
   5  -2   0 289.411 113.496   5
   5  -2   0 215.713 79.7229   3
  -5   2  -1 10555.7 366.376   1
   5  -2   1 11326.2 606.281   7
   5  -2   1 11508.7 547.304   3
   5  -2   2 48313.5 1481.87   3
   5  -2   2 50766.1 1617.63   7
  -5   2  -2 47299.0 1298.02   1
   5  -2   3 7970.94 483.569   3
  -5   2  -3 7490.48 407.239   1
   5  -2   3 8944.63 562.474   7
   5  -2   4 7305.77 465.643   1
   5  -2   4 7774.54 522.529   3
  -5   2  -4 5737.08 246.068   4
  -5   2  -4 6824.50 294.083   4
   5  -2   4 8811.18 594.886   7
   5  -2   5 9512.67 574.621   1
   5  -2   5 9542.19 599.944   3
  -5   2  -5 9048.34 476.642   2
   5  -2   5 9290.18 638.746   7
   5  -2   6 9168.85 623.964   3
   5  -2   6 8746.96 606.545   1
   5  -2   6 7245.93 651.880   7
   5  -2   7 16325.4 908.091   1
   5  -2   7 16992.6 924.462   3
   5  -2   8 20709.0 1098.85   1
   5  -2   8 20127.5 1083.49   3
   5  -2   9 218.578 157.269   3
   5  -2   9 399.071 191.269   1
   5  -2  10 387.376 181.514   3
   5  -2  10 697.952 260.073   1
   5  -2  11 4603.38 564.344   1
   5  -2  11 4086.51 527.797   3
   5  -2  12 203.226 138.747   3
   5  -2  12-57.8828 97.2538   1
   5  -2  13 5737.11 714.884   1
   5  -2  13 6860.41 765.051   3
   5  -2  14-0.87818 141.977   3
   5  -2  14 87.9010 107.161   1
   5  -2  15 303.287 170.017   3
   5  -2  15 473.471 240.334   1
  -5   1  15 593.224 272.250   1
  -5   1  15 684.411 274.404   4
  -5   1  14-4.02074 187.474   1
  -5   1  14 259.846 191.200   4
   5  -1 -13-35.4987 136.134   6
  -5   1  13-125.881 176.188   4
  -5   1  13-84.4154 139.737   1
   5  -1 -12 5795.52 601.272   6
  -5   1  12 5311.28 650.829   1
   5  -1 -11 107.338 96.2413   6
  -5   1  11 366.472 193.929   1
   5  -1 -10 274.446 128.478   6
  -5   1  10-183.342 132.112   1
   5  -1  -9 3532.80 418.331   6
  -5   1   9 3419.97 430.434   1
  -5   1   8 14929.7 886.298   1
   5  -1  -8 15774.6 896.046   6
  -5   1   7 2130.77 286.270   1
   5  -1  -7 2271.65 312.173   6
   5  -1  -6 33097.2 1280.23   6
  -5   1   6 32842.4 1214.08   1
  -5   1   6 26762.1 949.884   8
   5  -1  -5 5286.90 455.176   6
  -5   1   5 4625.95 365.755   1
  -5   1   5 4290.03 278.531   8
   5  -1  -4 19839.2 915.775   6
  -5   1   4 20347.9 782.640   1
   5  -1  -4 18945.4 720.200   1
   5  -1  -3 1361.87 216.128   6
  -5   1   3 1297.97 156.000   1
   5  -1  -3 1227.22 137.669   1
   5  -1  -2 26206.2 1040.78   6
   5  -1  -2 26874.3 1007.37   7
  -5   1   2 25175.6 772.893   1
   5  -1  -2 25430.8 748.525   1
   5  -1  -2 24851.5 1043.66   5
   5  -1  -1 87.0723 64.3593   7
   5  -1  -1 171.801 89.3437   5
  -5   1   1 265.803 52.9348   1
   5  -1   0 28045.9 1002.02   3
   5  -1   0 25439.6 1006.46   5
   5  -1   0 26317.9 974.092   7
  -5   1   0 25334.6 685.093   1
   5  -1   1 2242.75 235.435   3
  -5   1  -1 2298.65 181.604   1
   5  -1   1 2280.14 265.482   5
   5  -1   1 2687.20 275.395   7
   5  -1   2 33959.5 1194.47   7
   5  -1   2 33806.3 1172.63   5
  -5   1  -2 32613.1 1028.22   1
   5  -1   2 35060.0 1153.86   3
  -5   1  -3 4666.73 329.490   1
   5  -1   3 4738.11 358.350   3
   5  -1   3 4756.58 377.291   7
  -5   1  -4 53002.9 1465.26   4
   5  -1   4 52002.4 1629.63   3
  -5   1  -4 48588.3 1562.33   1
   5  -1   4 49979.0 1661.63   7
   5  -1   5 1059.33 197.306   3
   5  -1   5 510.712 135.653   1
   5  -1   5 761.304 190.121   7
   5  -1   6 12563.1 761.229   7
   5  -1   6 11349.8 672.274   1
  -5   1  -6 11242.2 518.798   2
   5  -1   6 11739.1 717.822   3
  -5   1  -7 9544.38 424.335   2
   5  -1   7 10915.0 700.066   3
   5  -1   7 10154.7 672.244   1
   5  -1   8 20415.9 1073.95   3
   5  -1   8 20719.5 1075.35   1
   5  -1   9 1090.01 265.594   1
   5  -1   9 1414.93 280.649   3
   5  -1  10 1162.61 269.887   1
   5  -1  10 1109.25 261.512   3
   5  -1  11 468.379 221.267   3
   5  -1  11 182.803 144.083   1
   5  -1  12 5343.66 634.702   3
   5  -1  12 6100.57 698.762   1
   5  -1  13 3480.18 536.546   3
   5  -1  13 2948.49 504.660   1
   5  -1  14 628.596 219.118   3
   5  -1  14 1313.20 375.280   1
   5  -1  15 562.879 240.573   3
   5  -1  15 1091.41 345.528   1
   5  -1  16 183.720 209.008   1
  -5   0  15-5.70663 100.336   4
  -5   0  15-152.692 172.882   1
  -5   0  14 2051.03 452.727   4
  -5   0  14 1408.76 379.005   1
   5   0 -13 742.255 239.583   6
  -5   0  13 900.384 315.680   1
   5   0 -12 6605.84 661.180   6
  -5   0  12 5932.63 703.128   1
   5   0 -11 404.284 224.172   6
  -5   0  11 381.508 139.772   1
  -5   0  10 29957.0 1500.77   1
   5   0 -10 28868.7 1384.09   6
   5   0  -9 898.564 216.102   6
  -5   0   9 1057.63 260.253   1
   5   0  -8 4159.87 431.922   6
  -5   0   8 3703.42 432.638   1
   5   0  -7 5350.39 477.603   6
  -5   0   7 4546.99 458.275   1
   5   0  -6 25488.6 1143.44   6
  -5   0   6 27752.9 1140.59   1
   5   0  -5 467.457 157.913   6
  -5   0   5 621.161 141.189   1
  -5   0   4 15700.1 535.226   8
  -5   0   4 17649.0 733.833   1
   5   0  -4 16549.1 805.815   6
  -5   0   3 1455.86 171.279   1
   5   0  -3 1180.17 195.338   6
   5   0  -3 1421.68 160.792   1
   5   0  -2 21838.2 912.631   6
  -5   0   2 22759.4 747.993   1
   5   0  -2 21750.2 727.153   1
   5   0  -1 33.1992 52.8909   6
  -5   0   1 142.252 36.1655   1
   5   0  -1 174.032 80.9493   7
   5   0   0 38727.6 1267.12   7
   5   0   0 40055.1 1338.06   5
   5   0   0 40638.2 1354.52   3
  -5   0   0 39958.6 1047.79   1
   5   0   0 38179.9 1303.96   6
   5   0   1 5916.03 397.858   3
   5   0   1 5370.51 374.788   6
   5   0   1 5470.82 386.491   5
   5   0   1 4951.31 353.561   7
   5   0   2 73392.7 2087.08   5
   5   0   2 75113.2 2091.60   3
   5   0   2 74820.2 2078.37   7
   5   0   3 703.368 140.462   7
   5   0   3 777.142 163.407   3
  -5   0  -3 633.849 133.136   6
   5   0   3 625.693 127.706   5
  -5   0  -3 348.843 99.8124   1
  -5   0  -4 41945.3 1261.47   6
  -5   0  -4 40689.1 1382.06   1
  -5   0  -4 41494.4 1331.61   4
   5   0   4 37962.6 1354.71   3
   5   0   4 39380.8 1340.40   7
  -5   0  -5 3415.71 256.904   6
  -5   0  -5 3260.67 280.978   5
  -5   0  -5 2896.30 240.788   4
   5   0   5 3209.62 325.279   3
   5   0   5 3269.07 323.989   7
   5   0   6 684.274 196.827   3
   5   0   6 830.868 173.037   7
  -5   0  -6 836.892 123.109   6
  -5   0  -6 590.092 123.105   5
  -5   0  -6 587.554 95.3371   4
  -5   0  -7 233.333 69.6065   6
  -5   0  -7 222.455 81.6859   5
  -5   0  -7 159.768 44.2984   4
   5   0   7 209.869 82.0475   1
   5   0   7 53.8536 72.0206   3
  -5   0  -8 12939.7 501.968   6
  -5   0  -8 10832.4 549.403   5
   5   0   8 13589.1 840.545   3
   5   0   8 13815.3 842.742   1
   5   0   9 5460.24 539.743   1
  -5   0  -9 4699.92 263.121   6
  -5   0  -9 4266.52 318.841   5
   5   0   9 5741.06 569.181   3
   5   0  10 2675.51 390.227   3
   5   0  10 2633.51 403.666   1
   5   0  11 311.365 172.518   3
   5   0  11-11.9781 105.318   1
   5   0  12 591.180 214.232   1
   5   0  12 578.931 189.342   3
   5   0  13 1273.95 332.555   3
   5   0  13 47.9095 185.243   1
   5   0  14 2998.87 511.062   3
   5   0  14 2772.89 504.234   1
   5   0  15 283.903 175.445   3
   5   0  15 444.074 249.200   1
   5   0  16 1308.29 384.178   1
   5   0  16 955.121 289.797   3
  -5   0 -17-182.416 135.584   8
  -5  -1  14 130.572 129.570   4
  -5  -1  14 541.956 225.085   1
   5   1 -13 1389.92 316.616   6
  -5  -1  13 1243.86 344.388   1
   5   1 -12 2201.50 380.547   6
  -5  -1  12 2369.47 442.425   1
   5   1 -11 886.234 232.082   6
  -5  -1  11 807.192 240.449   1
  -5  -1  10 6021.15 640.654   1
   5   1 -10 5541.36 574.916   6
   5   1  -9 10319.4 753.421   6
  -5  -1   9 11256.2 834.491   1
  -5  -1   8 8418.46 675.315   1
   5   1  -8 8353.55 666.435   6
   5   1  -7 162.277 146.808   6
  -5  -1   7 2.38327 81.4157   1
   5   1  -6 19437.8 976.152   6
  -5  -1   6 19597.3 958.761   1
  -5  -1   5 2004.61 258.373   1
   5   1  -5 1878.82 265.316   6
   5   1  -4 32532.9 1234.11   6
  -5  -1   4 31895.3 1150.15   1
   5   1  -3 231.844 102.309   6
  -5  -1   3 366.995 97.7080   1
   5   1  -2 8241.70 513.666   6
  -5  -1   2 8823.51 434.743   1
   5   1  -1 2292.17 250.939   6
  -5  -1   1 2329.18 193.776   1
   5   1   0 17632.2 815.637   3
   5   1   0 16597.1 727.709   6
  -5  -1   0 17157.7 591.975   1
   5   1   0 16992.1 705.259   7
   5   1   1 19612.3 790.976   6
   5   1   1 21511.1 879.426   3
   5   1   1 19749.9 769.637   7
  -5  -1  -1 20360.8 659.012   1
   5   1   2 107627. 2776.03   6
   5   1   2 109098. 2819.90   5
   5   1   2 111433. 2783.16   7
   5   1   2 106249. 2857.25   3
   5   1   3 9769.27 479.527   6
   5   1   3 10231.0 503.682   5
   5   1   3 10120.4 507.010   7
   5   1   3 9059.62 526.685   3
   5   1   4 41251.6 1243.56   5
   5   1   4 38778.1 1300.53   7
  -5  -1  -4 40069.7 1422.35   4
   5   1   4 41235.7 1376.73   3
  -5  -1  -4 41766.2 1442.81   1
  -5  -1  -5 9477.04 540.389   4
   5   1   5 10635.6 604.318   3
   5   1   5 9769.49 541.796   7
  -5  -1  -6 37180.1 1258.75   4
   5   1   6 40866.5 1442.77   3
   5   1   6 40877.4 1380.79   7
   5   1   7 3962.02 395.767   3
  -5  -1  -7 3499.11 279.976   4
   5   1   7 3258.32 336.898   7
  -5  -1  -8 22103.2 770.433   5
  -5  -1  -8 21946.1 816.852   4
   5   1   8 22374.2 875.568   4
   5   1   8 23320.4 1100.33   3
   5   1   9 126.692 98.7655   3
   5   1   9 112.202 87.9602   1
  -5  -1  -9 30.8148 26.4107   5
   5   1   9 128.487 91.0281   4
   5   1  10 9320.46 748.763   1
   5   1  10 9387.91 561.260   4
   5   1  10 10148.1 755.325   3
   5   1  11 130.206 121.062   3
   5   1  11-151.793 154.537   1
   5   1  11-25.9771 75.1758   4
   5   1  12 590.762 239.082   1
   5   1  12 616.399 272.701   3
   5   1  13 1534.10 341.830   3
   5   1  13 775.166 274.102   1
   5   1  14 1689.86 378.962   3
   5   1  14 1803.41 429.654   1
   5   1  15 823.493 308.756   1
   5   1  15 254.223 187.658   3
   5   1  16 194.189 115.586   3
   5   1  16 326.802 181.109   1
   5   1  17 1105.17 349.509   1
  -5  -1 -17 1060.73 375.956   8
  -5  -2  14 122.324 149.083   1
   5   2 -13 692.225 242.927   6
  -5  -2  13 410.924 243.119   1
   5   2 -12 4005.51 544.474   6
  -5  -2  12 3794.39 575.844   1
  -5  -2  11 2793.13 469.669   1
   5   2 -11 3680.39 489.042   6
   5   2 -10 6767.16 646.965   6
  -5  -2  10 5246.93 624.341   1
   5   2  -9 6505.84 618.897   6
  -5  -2   9 6123.03 621.591   1
   5   2  -8 5075.40 514.302   6
  -5  -2   8 4350.34 499.296   1
   5   2  -7 1124.60 233.849   6
  -5  -2   7 1184.11 248.867   1
   5   2  -6 16955.3 909.852   6
  -5  -2   6 15769.0 862.293   1
  -5  -2   5 6900.19 500.001   1
  -5  -2   4 1683.62 227.909   1
  -5  -2   3 1431.84 189.011   1
  -5  -2   2 1754.53 194.160   1
  -5  -2   1 6858.51 372.205   1
  -5  -2   1 6518.37 237.092   8
  -5  -2   0 108422. 2671.21   1
   5   2   1 9854.84 578.064   3
   5   2   1 9114.63 492.968   6
  -5  -2  -1 9500.18 424.688   1
   5   2   1 10277.2 487.063   7
   5   2   2 1681.19 199.487   6
   5   2   2 1788.03 201.296   7
   5   2   2 1706.02 237.250   3
   5   2   3 16.0317 36.7215   7
  -5  -2  -3 83.5194 66.3379   7
   5   2   3 61.2247 42.9172   6
   5   2   3 169.353 121.120   3
   5   2   4 60184.1 1606.78   6
   5   2   4 62308.7 1650.52   5
  -5  -2  -4 57383.6 1937.86   4
  -5  -2  -4 53507.8 1734.58   7
   5   2   4 58996.9 1660.17   7
   5   2   4 58938.5 1799.71   3
   5   2   5 13997.6 555.932   5
  -5  -2  -5 12365.2 709.001   4
   5   2   5 14040.6 717.270   3
   5   2   5 14693.3 631.622   7
   5   2   6 5069.97 367.669   7
  -5  -2  -6 4723.75 394.785   4
   5   2   6 4942.93 415.588   3
  -5  -2  -7 21971.7 975.083   4
   5   2   7 25876.8 1034.93   4
   5   2   7 26109.0 1104.75   3
   5   2   7 24497.0 986.153   7
  -5  -2  -8 38609.4 1374.15   4
   5   2   8 42741.8 1480.05   4
   5   2   8 42531.6 1588.76   3
   5   2   9 2407.64 345.440   3
  -5  -2  -9 2545.90 277.678   4
   5   2   9 2858.18 329.415   4
   5   2  10 3067.63 399.254   3
   5   2  10 2654.23 322.815   4
   5   2  11 279.739 155.132   3
   5   2  11 53.6741 66.3106   4
   5   2  12 2666.70 431.823   3
   5   2  12 2445.69 436.541   1
   5   2  12 2359.80 330.143   4
   5   2  13 1115.23 288.046   3
   5   2  13 849.037 272.385   1
   5   2  14 12156.8 1000.35   3
   5   2  14 12054.9 1035.08   1
  -5  -2 -14 13607.2 1083.59   8
   5   2  15 110.267 197.971   3
   5   2  15 113.175 224.809   1
  -5  -2 -15-76.5561 131.077   8
   5   2  16 2383.78 507.137   1
  -5  -2 -16 2722.37 519.383   8
   5   2  16 3281.94 556.932   3
   5   2  17 1200.23 362.580   3
  -5  -2 -17 2116.70 480.255   8
  -5  -2 -18 1330.84 389.358   8
   5   3 -13 1860.74 402.047   6
  -5  -3  13 1327.15 373.011   1
  -5  -3  12 346.080 191.708   1
   5   3 -12 452.481 200.515   6
   5   3 -11 4000.86 534.655   6
  -5  -3  11 3271.01 523.712   1
   5   3 -10 182.676 168.201   6
  -5  -3  10 210.961 195.050   1
   5   3  -9 22300.0 1236.41   6
  -5  -3   9 18553.0 1165.31   1
  -5  -3   8 122.479 129.549   1
  -5  -3   7 1902.52 304.789   1
  -5  -3   6 2334.70 321.814   1
  -5  -3   5 2676.38 316.543   1
  -5  -3   4 1786.66 246.100   1
  -5  -3   3 29980.6 1102.78   1
  -5  -3   2 827.831 143.951   1
  -5  -3   1 8712.95 458.692   1
  -5  -3   0 6930.48 382.768   1
   5   3   1 54975.7 1837.71   3
  -5  -3  -1 59203.6 1618.59   1
  -5  -3  -1 59847.4 1532.63   8
   5   3   2 89767.2 2560.54   3
  -5  -3  -2 90865.4 2306.17   8
   5   3   2 92545.3 2315.51   7
  -5  -3  -2 86638.1 2355.64   7
   5   3   3 79429.9 2201.30   3
   5   3   3 76742.6 1958.56   7
  -5  -3  -3 70851.7 2004.96   7
   5   3   4 76583.0 1986.22   7
   5   3   4 80322.1 2236.32   3
  -5  -3  -4 74004.8 2074.18   7
   5   3   5 351.819 74.2055   7
   5   3   5 551.689 139.327   3
   5   3   5 481.432 82.8760   6
   5   3   6 567.490 115.800   7
   5   3   6 807.029 179.064   3
   5   3   6 554.480 86.2407   6
   5   3   6 502.911 85.0391   5
   5   3   6 531.328 177.801   4
   5   3   7 159.216 87.2039   3
   5   3   7 69.2844 47.7290   7
   5   3   7 234.601 121.563   4
   5   3   8 34588.3 1366.23   3
   5   3   8 34751.4 1369.38   4
   5   3   8 31349.6 1170.22   7
   5   3   9-97.8837 110.552   3
   5   3   9 213.173 136.215   4
   5   3  10 21853.2 1101.24   4
   5   3  10 25425.3 1218.89   3
   5   3  11 3874.42 465.649   3
   5   3  11 3576.68 410.288   4
   5   3  12 5419.68 593.908   3
   5   3  12 4904.70 507.489   4
  -5  -3 -12 4658.03 551.388   8
   5   3  13 748.888 245.487   3
   5   3  13 496.803 184.299   4
  -5  -3 -13 263.501 159.492   8
   5   3  14 9710.70 866.494   3
  -5  -3 -14 10274.0 891.600   8
   5   3  15 419.775 237.965   3
  -5  -3 -15 52.4573 92.9525   8
   5   3  16 3190.99 538.330   3
  -5  -3 -16 3876.52 604.455   8
   5   3  17 354.462 235.233   3
  -5  -3 -17-156.736 147.800   8
  -5  -3 -18 976.162 329.539   8
  -5  -4  12 948.214 288.921   1
   5   4 -12 806.629 255.780   6
   5   4 -11 2048.03 392.226   6
  -5  -4  11 1886.39 408.825   1
  -5  -4  10 70.6398 118.995   1
  -5  -4   9 8046.73 755.835   1
  -5  -4   8-18.3447 96.4098   1
  -5  -4   7 5637.79 549.256   1
  -5  -4   6 388.676 115.871   1
  -5  -4   5 1802.48 278.348   1
  -5  -4   4 52.7175 65.8742   1
  -5  -4   3 37059.2 1316.95   1
  -5  -4   2 4881.82 381.219   1
  -5  -4   1 955.306 153.686   1
  -5  -4   0 470.615 111.958   1
  -5  -4  -1 11031.1 523.791   1
   5   4   2 62654.4 1992.34   3
  -5  -4  -2 63996.5 1800.52   1
  -5  -4  -2 66991.1 1735.71   8
  -5  -4  -2 64452.3 1794.04   7
   5   4   3 42992.0 1476.33   3
  -5  -4  -3 44712.2 1319.97   8
  -5  -4  -3 41661.0 1259.91   7
   5   4   4 23013.2 737.977   7
  -5  -4  -4 22308.7 868.876   8
  -5  -4  -4 21951.7 784.828   7
   5   4   4 22719.5 963.453   3
   5   4   5 3293.54 222.325   7
  -5  -4  -5 2892.80 293.972   8
   5   4   5 2985.81 313.569   3
   5   4   6 6634.56 555.261   4
  -5  -4  -6 5880.05 439.273   8
   5   4   6 6226.82 467.473   3
   5   4   6 5747.52 323.759   7
   5   4   7 9351.38 356.328   6
   5   4   7 8834.38 345.177   5
  -5  -4  -7 8102.92 564.113   8
   5   4   7 10098.2 696.037   4
   5   4   7 8557.26 582.513   3
   5   4   7 8305.82 431.375   7
   5   4   8 204.319 85.3702   7
   5   4   8 125.348 95.3480   3
   5   4   8 244.695 123.790   4
  -5  -4  -8 229.625 108.263   8
  -5  -4  -9 14252.3 842.027   8
   5   4   9 14319.6 883.762   4
   5   4   9 14700.6 847.054   3
   5   4  10 151.215 123.476   3
   5   4  10 250.714 125.712   4
  -5  -4 -10 134.066 115.676   8
   5   4  11 2051.60 322.320   3
   5   4  11 2567.63 374.455   4
  -5  -4 -11 2446.66 366.091   8
  -5  -4 -12 19770.0 1123.12   8
   5   4  12 18042.8 1086.21   3
   5   4  12 16690.6 1027.23   4
   5   4  13 404.857 213.631   3
   5   4  13 322.142 195.511   4
  -5  -4 -13 54.3285 141.607   8
   5   4  14 5958.90 629.895   4
  -5  -4 -14 6739.57 701.703   8
   5   4  14 6591.11 695.268   3
   5   4  15 220.337 186.714   3
  -5  -4 -15 99.1474 99.1750   8
   5   4  16 2808.81 497.153   3
  -5  -4 -16 3927.44 589.870   8
   5   4  17 374.986 219.682   3
  -5  -4 -17 210.965 128.356   8
   5   4  18 1472.32 387.794   3
  -5  -4 -18 1817.49 437.334   8
   5   5 -12 177.788 191.506   6
  -5  -5  12 137.165 157.837   1
  -5  -5  11 1665.56 371.773   1
  -5  -5  10 462.905 227.580   1
  -5  -5   9 1696.93 335.905   1
  -5  -5   8-91.7855 141.540   1
  -5  -5   7 233.325 128.822   1
  -5  -5   6 916.218 220.417   1
  -5  -5   5 4204.19 434.249   1
  -5  -5   4 140.672 89.4377   1
  -5  -5   3 9521.77 596.524   1
  -5  -5   2 332.109 111.066   1
  -5  -5   1 16608.2 752.337   1
  -5  -5   0 3932.98 316.810   1
  -5  -5  -1 2325.76 240.572   1
  -5  -5  -2 1310.56 159.045   7
   5   5   2 1120.55 210.061   3
  -5  -5  -2 1231.78 169.283   1
   5   5   3 9311.18 593.774   3
  -5  -5  -3 9099.84 434.746   7
   5   5   4 1544.17 225.034   3
  -5  -5  -4 1649.07 201.891   8
  -5  -5  -4 1432.92 146.480   7
  -5  -5  -5 20049.4 841.840   8
   5   5   5 20168.1 627.519   7
   5   5   5 19372.6 891.443   3
  -5  -5  -5 18747.0 681.065   7
   5   5   6 992.205 105.257   7
   5   5   6 878.153 228.236   4
   5   5   6 903.834 189.844   3
  -5  -5  -6 994.461 168.045   8
  -5  -5  -7 3246.28 338.638   8
   5   5   7 3119.39 208.864   7
   5   5   7 3332.63 417.740   4
   5   5   7 3763.80 374.069   3
   5   5   8 137.131 50.0171   7
   5   5   8-19.5881 106.259   3
   5   5   8 50.0613 21.0734   5
   5   5   8 169.085 146.084   4
  -5  -5  -8 91.3144 83.0025   8
   5   5   9 12707.8 787.907   3
   5   5   9 13137.9 873.071   4
  -5  -5  -9 12365.8 753.154   8
   5   5   9 11976.3 566.513   7
   5   5  10 4239.74 496.697   4
  -5  -5 -10 4484.00 455.544   8
   5   5  10 4951.09 491.271   3
  -5  -5 -11 4546.43 482.012   8
   5   5  11 4127.08 505.270   4
   5   5  11 4236.67 473.905   3
   5   5  12 252.627 144.972   3
   5   5  12 274.230 156.779   4
  -5  -5 -12 236.837 126.848   8
  -5  -5 -13 19972.8 1170.48   8
   5   5  13 18999.3 1186.40   4
   5   5  13 20800.6 1217.77   3
   5   5  14 3326.04 475.750   3
   5   5  14 1952.74 375.023   4
  -5  -5 -14 3004.79 439.775   8
   5   5  15 6801.41 743.945   4
  -5  -5 -15 6910.53 717.665   8
   5   5  15 6695.69 735.330   3
   5   5  16 3915.91 571.913   3
  -5  -5 -16 3637.97 540.286   8
   5   5  17 2299.33 469.502   3
  -5  -5 -17 1438.50 367.670   8
   5   5  18 5549.12 735.923   3
  -5  -5 -18 5778.57 731.964   8
  -5  -6  11 494.586 243.910   1
  -5  -6  10 741.281 240.175   1
  -5  -6   9 8957.50 829.150   1
  -5  -6   8 107.727 116.052   1
  -5  -6   7 1170.41 265.458   1
  -5  -6   6 2080.99 320.213   1
  -5  -6   5 443.612 140.145   1
  -5  -6   4 11542.4 730.173   1
  -5  -6   3 47945.1 1667.56   1
  -5  -6   2 3804.17 366.680   1
   5   6  -1 17423.4 601.755   8
  -5  -6   1 17457.1 810.659   1
  -5  -6   0 160.001 68.4308   1
   5   6   0 239.545 61.7113   8
   5   6   1 13990.9 590.488   8
  -5  -6  -1 15011.6 694.839   1
  -5  -6  -2 13300.6 646.190   1
   5   6   2 12533.7 591.608   8
   5   6   3 864.599 179.835   3
  -5  -6  -3 1377.41 192.944   1
  -5  -6  -3 1157.39 143.996   7
   5   6   4 8870.05 588.085   3
  -5  -6  -4 8261.85 375.168   7
   5   6   5 16605.7 822.583   3
   5   6   5 15889.8 983.606   4
  -5  -6  -5 15244.5 535.960   7
   5   6   6 823.284 219.716   4
   5   6   6 573.205 158.774   3
  -5  -6  -6 831.969 164.201   8
   5   6   7 19791.3 576.471   7
  -5  -6  -7 20232.1 931.574   8
   5   6   7 21567.5 979.835   3
   5   6   7 21304.6 1169.83   4
   5   6   8 80.7035 26.3078   7
   5   6   8-24.1413 75.6176   3
   5   6   8 79.4520 148.516   4
  -5  -6  -8-4.16839 73.4198   8
   5   6   9 7887.42 367.780   7
   5   6   9 7760.81 706.662   4
  -5  -6  -9 8580.53 613.643   8
   5   6   9 8214.05 603.420   3
   5   6  10 1539.90 268.623   3
   5   6  10 1747.71 321.601   4
   5   6  10 1170.35 149.975   7
  -5  -6 -10 1764.99 282.741   8
   5   6  11 10714.0 760.335   3
   5   6  11 10243.5 845.118   4
  -5  -6 -11 10497.6 748.628   8
   5   6  12 1313.14 275.269   3
  -5  -6 -12 1379.59 277.177   8
   5   6  12 1547.58 327.643   4
   5   6  13 689.057 218.387   3
   5   6  13 605.018 205.314   4
  -5  -6 -13 1040.77 258.227   8
   5   6  14 262.691 175.629   3
  -5  -6 -14 289.158 170.378   8
   5   6  14 306.716 174.658   4
  -5  -6 -15 6192.28 660.778   8
   5   6  15 6966.24 754.232   4
   5   6  15 7550.65 742.183   3
   5   6  16 750.176 228.870   3
   5   6  16 387.388 177.895   4
  -5  -6 -16 773.021 254.816   8
  -5  -6 -17 6485.77 745.469   8
   5   6  17 7016.17 782.101   3
   5   6  18 1901.35 444.092   3
  -5  -6 -18 1465.03 355.767   8
  -5  -7  10-196.493 114.709   1
  -5  -7   9 331.021 186.552   1
  -5  -7   8 793.905 199.903   1
  -5  -7   7 7580.04 704.236   1
  -5  -7   6-71.5473 148.682   1
  -5  -7   5-6.11088 75.6753   1
  -5  -7   4 163.011 105.464   1
  -5  -7   3 4217.99 426.571   1
  -5  -7   2 2063.46 290.267   1
  -5  -7   1 25593.9 1070.85   1
  -5  -7   0 1641.04 232.583   1
  -5  -7  -1 27814.1 1072.01   1
   5   7   1 26737.4 968.889   8
  -5  -7  -2 1080.88 177.705   1
   5   7   3 15068.4 842.004   3
  -5  -7  -3 17433.6 781.689   1
  -5  -7  -3 14603.5 592.346   7
  -5  -7  -4 771.428 102.788   7
   5   7   4 646.619 165.503   3
   5   7   5 5350.54 457.434   3
   5   7   5 5803.93 591.307   4
  -5  -7  -5 5122.14 245.909   7
   5   7   6 6273.44 496.499   3
   5   7   6 6099.61 623.666   4
   5   7   7 13874.9 962.990   4
   5   7   7 13266.1 761.406   3
   5   7   8 1317.14 244.256   3
   5   7   8 1171.78 289.165   4
   5   7   9 14034.3 801.527   3
   5   7   9 12662.5 932.978   4
  -5  -7  -9 14104.3 796.486   8
   5   7  10 38.0537 86.5017   3
   5   7  10 111.918 35.3899   7
   5   7  10-2.12802 115.281   4
  -5  -7 -10 207.587 125.159   8
  -5  -7 -11 12258.4 801.329   8
   5   7  11 13238.0 987.105   4
   5   7  11 12508.2 815.863   3
   5   7  11 11341.2 499.214   7
   5   7  12 599.605 201.674   3
  -5  -7 -12 675.056 187.921   8
   5   7  12 333.426 184.186   4
   5   7  13 27350.4 1373.92   3
   5   7  13 26997.9 1547.55   4
  -5  -7 -13 28110.7 1388.53   8
   5   7  14 17931.3 1247.06   4
  -5  -7 -14 16930.0 1072.93   8
   5   7  14 16382.2 1078.38   3
   5   7  15 720.207 239.945   3
   5   7  15 925.262 278.057   4
  -5  -7 -15 850.780 225.924   8
   5   7  16 740.331 252.149   3
   5   7  16 690.293 262.418   4
  -5  -7 -16 708.868 246.465   8
   5   7  17 5061.00 650.829   3
   5   7  17 4066.69 629.875   4
  -5  -7 -17 4724.23 620.768   8
   5   7  18 1750.16 378.568   3
  -5  -7 -18 1575.69 378.614   8
   5   7  19 367.577 197.966   3
  -5  -8   9 150.498 149.794   1
  -5  -8   8 112.072 112.878   1
  -5  -8   7-73.3170 144.705   1
  -5  -8   6 1632.28 320.381   1
  -5  -8   5 1396.17 267.246   1
  -5  -8   4 6172.68 560.679   1
  -5  -8   3 1548.98 267.443   1
  -5  -8   2 9098.43 632.852   1
  -5  -8   1 41012.7 1512.26   1
  -5  -8   0 2031.51 264.353   1
  -5  -8  -1 23964.7 1020.85   1
  -5  -8  -2 655.619 171.052   1
  -5  -8  -3 10421.6 621.741   1
   5   8   4 297.677 103.102   3
  -5  -8  -4 202.522 106.710   1
  -5  -8  -4 234.539 60.1432   7
  -5  -8  -5 28315.0 796.809   7
   5   8   5 28985.7 1231.05   3
   5   8   5 28029.0 1486.57   4
   5   8   6 229.768 125.992   3
   5   8   6 321.854 170.940   4
   5   8   7 37850.4 1774.20   4
   5   8   7 37840.0 1452.88   3
   5   8   8 14212.2 1018.74   4
   5   8   8 13609.4 796.368   3
   5   8   9 8303.31 788.164   4
   5   8   9 9726.42 662.540   3
   5   8  10 1880.95 295.798   3
   5   8  10 2327.38 408.352   4
   5   8  11 8248.08 652.298   3
   5   8  11 7065.58 747.297   4
   5   8  12-140.660 147.527   3
   5   8  12 298.787 217.047   4
   5   8  13 5527.83 567.825   3
   5   8  13 5743.14 685.587   4
   5   8  14 4077.93 504.073   3
   5   8  14 4077.50 584.129   4
   5   8  15 929.854 312.739   4
   5   8  15 958.677 257.431   3
   5   8  16 423.437 213.407   3
   5   8  16-46.4323 154.026   4
   5   8  17 3967.04 568.348   3
   5   8  17 3384.80 595.202   4
   5   8  18 704.632 240.168   3
   5   8  19 2048.00 432.286   3
  -5  -9   8 1127.43 300.255   1
  -5  -9   7-90.7980 119.304   1
  -5  -9   6 3472.06 481.528   1
  -5  -9   5 1117.17 280.796   1
  -5  -9   4 2043.14 339.599   1
  -5  -9   3 1076.56 225.547   1
  -5  -9   2 32.7814 78.8653   1
  -5  -9   1 2928.26 347.618   1
  -5  -9   0 985.429 217.472   1
  -5  -9  -1 13802.9 768.333   1
  -5  -9  -2 3523.91 361.132   1
  -5  -9  -3 1622.95 252.420   1
  -5  -9  -4 9440.62 616.982   1
   5   9   5 21151.5 1058.33   3
  -5  -9  -5 21664.6 670.313   7
   5   9   6 2596.19 332.194   3
   5   9   6 3263.22 501.806   4
   5   9   7 20985.3 1015.70   3
   5   9   7 18474.7 1230.71   4
   5   9   8-5.37840 82.2406   3
   5   9   8 10.4640 152.035   4
   5   9   9 17765.6 1243.54   4
   5   9   9 18925.3 985.005   3
   5   9  10 43.3998 104.257   3
   5   9  10-219.851 220.774   4
   5   9  11 7414.28 618.097   3
   5   9  11 7109.06 772.434   4
   5   9  12 196.771 140.352   3
   5   9  12 308.767 181.323   4
   5   9  13 5303.93 697.155   4
   5   9  13 4990.18 535.313   3
   5   9  14 330.254 170.608   3
   5   9  14-112.233 120.238   4
   5   9  15 2235.18 383.200   3
   5   9  15 1729.11 416.296   4
   5   9  16 266.089 175.510   3
   5   9  16 241.357 167.419   4
   5   9  17 6123.57 824.136   4
   5   9  17 5629.03 667.450   3
   5   9  18 38.1362 94.7595   3
   5   9  18-57.0942 183.282   4
   5   9  19 2367.39 462.672   3
  -5 -10   7-148.118 167.418   1
  -5 -10   6 4054.70 528.049   1
  -5 -10   5 255.306 146.724   1
  -5 -10   4 1343.68 270.527   1
  -5 -10   3 561.401 204.162   1
  -5 -10   2 3830.41 446.102   1
  -5 -10   1 7214.94 590.836   1
  -5 -10   0 130.080 107.560   1
  -5 -10  -1 19395.6 969.736   1
  -5 -10  -2 6135.97 501.214   1
  -5 -10  -3 2060.68 290.304   1
  -5 -10  -4 21606.3 1028.91   1
  -5 -10  -5 2285.75 319.419   1
  -5 -10  -6 1204.66 82.6401   7
   5  10   6 1756.22 285.189   3
   5  10   6 1757.19 383.224   4
  -5 -10  -6 1566.47 105.730   7
   5  10   7 18382.1 985.994   3
   5  10   7 20157.5 1328.41   4
   5  10   8 10930.5 729.145   3
   5  10   8 11941.2 1018.37   4
   5  10   9 4087.04 594.741   4
   5  10   9 4643.54 461.212   3
   5  10  10 3762.27 590.879   4
   5  10  10 4587.67 473.335   3
   5  10  11 4215.09 631.652   4
   5  10  11 4627.55 478.866   3
   5  10  12 541.231 188.587   3
   5  10  12 328.781 197.273   4
   5  10  13 4193.22 639.654   4
   5  10  13 5301.58 545.843   3
   5  10  14 2511.89 378.247   3
   5  10  14 2666.65 526.231   4
   5  10  15 3564.17 475.476   3
   5  10  15 3719.25 633.492   4
   5  10  16 153.501 148.747   3
   5  10  16 609.941 311.527   4
   5  10  17 2949.43 593.184   4
   5  10  17 2125.50 419.465   3
   5  10  18 239.147 180.633   3
   5  10  18 254.328 219.938   4
   5  10  19 5683.78 692.657   3
   5  10  19 4497.92 763.970   4
  -5 -11   6 1476.18 333.179   1
  -5 -11   5 209.301 121.661   1
  -5 -11   4 1468.58 313.010   1
  -5 -11   3 3238.09 439.850   1
  -5 -11   2 30.1513 88.8079   1
  -5 -11   1 8905.24 692.379   1
  -5 -11   0 7667.89 625.203   1
  -5 -11  -1 1495.05 275.147   1
  -5 -11  -2 157.171 125.319   1
  -5 -11  -3 1894.79 288.692   1
  -5 -11  -4 12581.6 780.467   1
  -5 -11  -5 378.101 129.479   1
  -5 -11  -6 5482.68 518.022   1
   5  11   6 4905.25 673.777   4
   5  11   7 1230.43 244.983   3
   5  11   7 1989.16 439.045   4
   5  11   8 8614.72 663.452   3
   5  11   8 7653.84 841.147   4
   5  11   9-145.740 129.582   3
   5  11   9-263.487 182.921   4
   5  11  10 2981.11 377.100   3
   5  11  10 2241.00 507.237   4
   5  11  11 1855.15 319.635   3
   5  11  11 1366.84 395.694   4
   5  11  12 11511.6 805.182   3
   5  11  12 11389.5 1081.49   4
   5  11  13 157.399 117.765   3
   5  11  13-47.8991 146.036   4
   5  11  14 5235.63 779.486   4
   5  11  14 4736.06 533.023   3
   5  11  15 2496.07 411.070   3
   5  11  15 2788.01 560.363   4
   5  11  16 1304.34 392.369   4
   5  11  16 1388.59 306.989   3
   5  11  17 1513.15 345.070   3
   5  11  17 1847.57 478.870   4
   5  11  18 414.177 189.603   3
   5  11  18 314.560 216.597   4
   5  11  19 394.913 152.628   3
   5  11  19 496.751 298.968   4
  -5 -12   5-111.525 137.991   1
  -5 -12   4 3598.19 498.220   1
  -5 -12   3 1970.75 365.724   1
  -5 -12   2 4609.25 530.347   1
  -5 -12   1 234.764 110.991   1
  -5 -12   0 2059.63 330.846   1
  -5 -12  -1 4236.95 476.846   1
  -5 -12  -2 3915.13 445.446   1
  -5 -12  -3 1558.81 277.436   1
  -5 -12  -4 3549.89 411.767   1
  -5 -12  -5 175.561 105.310   1
   5  12   6 12509.4 1149.22   4
  -5 -12  -6 16124.3 940.382   1
  -5 -12  -7-4.35562 103.466   1
   5  12   7-91.4138 160.926   4
   5  12   8 8882.79 697.838   3
   5  12   8 8639.73 930.187   4
   5  12   9 110.145 88.2339   3
   5  12   9 217.863 168.873   4
   5  12  10 3004.23 395.338   3
   5  12  10 3344.47 580.285   4
   5  12  11 428.669 236.947   4
   5  12  11 355.204 151.784   3
   5  12  12 3636.23 444.560   3
   5  12  12 3581.81 627.773   4
   5  12  13 2401.77 371.113   3
   5  12  13 2419.95 533.384   4
   5  12  14 466.241 173.522   3
   5  12  14 1039.04 368.878   4
   5  12  15 1035.04 266.015   3
   5  12  15 1105.07 372.889   4
   5  12  16 1530.81 321.161   3
   5  12  16 1756.32 481.388   4
   5  12  17 562.216 213.961   3
  -5 -12 -17 1190.28 303.477   2
   5  12  17 1449.00 476.567   4
   5  12  18 2031.02 388.511   3
   5  12  18 1903.86 526.224   4
   5  12  19-39.8116 119.251   3
   5  12  19 132.889 167.375   4
  -5 -13   4 597.112 205.161   1
  -5 -13   3 155.254 104.215   1
  -5 -13   2 1599.62 324.569   1
  -5 -13   1 490.571 212.773   1
  -5 -13   0 2908.32 415.097   1
  -5 -13  -1 299.629 138.030   1
  -5 -13  -2 12065.3 834.491   1
  -5 -13  -3 1558.16 293.178   1
  -5 -13  -4 766.704 208.298   1
  -5 -13  -5 170.799 110.530   1
  -5 -13  -6 4786.31 513.726   1
  -5 -13  -7 3207.88 426.249   1
   5  13   7 3583.42 614.904   4
   5  13   8 615.335 278.314   4
   5  13   9 3494.71 445.642   3
   5  13   9 3517.37 610.150   4
   5  13  10 1632.47 311.605   3
   5  13  10 790.877 313.286   4
   5  13  11-64.1288 111.960   3
   5  13  11-6.00193 170.790   4
   5  13  12 60.6577 72.3455   3
   5  13  12 199.591 197.927   4
   5  13  13-147.410 106.523   3
   5  13  13-265.184 230.999   4
   5  13  14 12636.2 1255.29   4
   5  13  14 11868.5 861.617   3
   5  13  15 836.363 248.772   3
   5  13  15 580.287 283.048   4
   5  13  16 330.242 141.061   3
   5  13  16 197.945 226.519   4
   5  13  17 335.607 173.743   4
   5  13  18 2132.00 577.731   4
  -5 -14   3 307.175 166.872   1
  -5 -14   2 3575.88 506.861   1
  -5 -14   1 266.857 170.642   1
  -5 -14   0 3314.13 464.488   1
  -5 -14  -1 302.463 158.977   1
  -5 -14  -2 670.404 218.317   1
  -5 -14  -3 101.493 102.222   1
  -5 -14  -4 8835.93 721.859   1
  -5 -14  -5 112.628 133.273   1
  -5 -14  -6 749.021 227.861   1
  -5 -14  -7 547.142 195.829   1
   5  14   7 325.584 228.994   4
   5  14   8 4271.72 712.824   4
  -5 -14  -8 5700.66 602.010   1
   5  14   9 2076.92 539.742   4
   5  14  10 2049.31 355.728   3
   5  14  10 2028.23 489.743   4
   5  14  11 102.122 139.662   3
   5  14  11 228.847 178.644   4
   5  14  12 541.796 182.968   3
   5  14  12 796.959 338.392   4
   5  14  13 202.373 206.527   4
   5  14  14 2433.43 575.979   4
   5  14  15 692.583 316.168   4
   5  14  16 531.282 317.910   4
   5  14  17 2242.71 561.271   4
  -5 -14 -18 2568.16 476.091   2
  -5 -15   1-159.578 130.762   1
  -5 -15   0 3604.08 507.096   1
  -5 -15  -1 1118.09 297.482   1
  -5 -15  -2 2404.75 400.908   1
  -5 -15  -3 363.362 163.695   1
  -5 -15  -4 5323.92 573.698   1
  -5 -15  -5 2410.90 386.226   1
  -5 -15  -6 165.983 141.785   1
  -5 -15  -7 49.6461 112.602   1
  -5 -15  -8-3.44041 110.531   1
   5  15   8 85.2260 273.664   4
  -5 -15  -9 7901.57 744.668   1
   5  15   9 5919.95 893.286   4
  -5 -15 -10 6697.82 686.987   1
   5  15  10 5581.26 845.309   4
   5  15  11-59.1329 224.046   4
   5  15  12 120.475 270.971   4
   5  15  13 81.7156 219.496   4
   5  15  14 2101.17 525.756   4
   5  15  15 328.154 214.253   4
   5  15  16 957.292 404.744   4
  -5 -15 -18 813.487 307.713   2
  -5 -16  -1 1054.18 274.169   1
  -5 -16  -2 446.223 200.757   1
  -5 -16  -3 2652.34 419.801   1
  -5 -16  -4 890.623 256.210   1
  -5 -16  -5 2345.37 386.622   1
  -5 -16  -6 1271.69 289.866   1
  -5 -16  -7 3463.52 498.221   1
  -5 -16  -8 1038.12 273.765   1
   5  16   8 1296.54 466.218   4
  -5 -16  -9 6005.95 668.014   1
   5  16   9 5335.63 864.539   4
   5  16  10 1375.17 421.812   4
  -5 -16 -10 1955.70 381.534   1
  -5 -16 -11 948.521 280.032   1
   5  16  11 1446.04 471.329   4
   5  16  12 783.365 325.622   4
   5  16  13-47.3684 225.645   4
   5  16  14 861.687 422.504   4
   5  16  15 613.759 321.794   4
  -5 -17  -3 4393.31 579.148   1
  -5 -17  -4-102.071 144.467   1
  -5 -17  -5 2162.80 398.019   1
  -5 -17  -6 39.0404 138.884   1
  -5 -17  -7 2488.15 426.316   1
  -5 -17  -8-78.0981 125.417   1
  -5 -17  -9 53.0194 94.6830   1
   5  17   9-377.631 248.177   4
   5  17  10 730.976 403.705   4
  -5 -17 -10-51.2336 110.052   1
   5  17  11 1064.32 403.778   4
  -5 -17 -11 1878.55 399.707   1
   5  17  12 636.955 402.076   4
  -5 -17 -12 138.502 141.763   1
   5  17  13 118.151 184.425   4
  -5 -18  -6 915.635 275.476   1
  -5 -18  -7 1225.95 313.226   1
  -5 -18  -8-16.2687 98.5602   1
  -5 -18  -9 138.212 150.054   1
  -5 -18 -10-39.0030 138.470   1
  -5 -18 -11 3225.50 516.593   1
  -5 -18 -12-21.8532 142.978   1
  -5 -18 -13 36.4023 124.289   1
   6 -15  -5 402.900 202.229   7
   6 -15  -4 99.8679 160.534   7
   6 -15  -3 279.100 157.905   7
  -6  14   9 51.3031 194.396   4
   6 -14  -8 454.115 176.401   7
  -6  14   8 358.763 297.651   4
   6 -14  -7 139.582 103.032   7
  -6  14   7 21.4182 245.532   4
   6 -14  -6 4278.66 565.023   7
   6 -14  -5 2823.64 452.086   7
   6 -14  -4 100.693 146.838   7
   6 -14  -3-21.0021 126.498   7
   6 -14  -2 49.0791 140.211   7
   6 -14  -1 3506.09 542.044   7
  -6  13  10 451.554 276.744   4
  -6  13   9 462.596 297.195   4
   6 -13  -9 365.318 182.783   7
  -6  13   8 782.492 316.762   4
   6 -13  -8 808.981 231.827   7
   6 -13  -7 496.199 189.486   7
  -6  13   7 743.775 371.525   4
   6 -13  -6 149.571 123.545   7
  -6  13   6-100.057 198.717   4
   6 -13  -5-45.1751 85.2001   7
   6 -13  -4 296.405 140.583   7
   6 -13  -3-3.44966 106.650   7
   6 -13  -2 3802.50 539.466   7
   6 -13  -1 179.154 104.749   7
   6 -13   0 506.300 228.587   7
   6 -13   1 5016.71 676.746   7
   6 -13   2 4169.45 645.745   7
  -6  12  11-173.718 227.498   4
  -6  12  10 202.446 177.760   4
  -6  12   9-161.364 211.973   4
  -6  12   8 3032.61 628.721   4
   6 -12  -8 2115.51 367.797   7
   6 -12  -7 1173.27 271.567   7
  -6  12   7 1145.62 383.025   4
   6 -12  -6 1466.95 308.505   7
  -6  12   6 1955.03 515.009   4
   6 -12  -5 129.687 128.526   7
  -6  12   5 704.357 333.749   4
   6 -12  -4 182.532 147.290   7
   6 -12  -3 533.135 214.095   7
   6 -12  -2 536.247 218.752   7
   6 -12  -1-146.250 170.725   7
   6 -12   0-87.1260 137.065   7
   6 -12   1 2518.63 457.777   7
   6 -12   2 48.7793 125.104   7
   6 -12   3 1622.49 412.004   7
  -6  11  12 1155.78 423.427   4
  -6  11  11 2512.55 599.312   4
  -6  11  10 2170.35 546.875   4
  -6  11   9-192.708 312.498   4
  -6  11   8-118.652 273.519   4
   6 -11  -8 95.8412 118.466   7
  -6  11   7-70.1739 207.344   4
   6 -11  -7-199.833 144.298   7
   6 -11  -6 313.315 158.979   7
  -6  11   6 813.146 311.227   4
   6 -11  -5 109.341 127.305   7
  -6  11   5 236.125 222.437   4
   6 -11  -4 2865.64 425.884   7
  -6  11   4 2713.84 512.461   4
   6 -11  -3 168.872 149.426   7
  -6  11   3-18.2485 118.708   4
   6 -11  -2 2427.74 401.247   7
   6 -11  -1-49.8513 147.028   7
   6 -11   0 1917.75 369.150   7
   6 -11   1 94.2750 108.742   7
   6 -11   2-57.8673 140.362   7
   6 -11   3 802.026 286.943   7
   6 -11   4 2249.07 486.648   7
   6 -11   5 519.214 223.644   7
  -6  10  12 92.2987 186.299   4
  -6  10  11 1896.76 496.105   4
  -6  10  10 3386.26 643.851   4
  -6  10   9 339.292 207.488   4
  -6  10   8 670.418 300.363   4
   6 -10  -8 597.128 197.701   7
   6 -10  -7 1871.51 315.325   7
  -6  10   7 1779.41 454.012   4
   6 -10  -6 2494.06 378.441   7
  -6  10   6 2299.11 530.964   4
  -6  10   5 182.378 115.898   4
   6 -10  -5 346.569 176.446   7
   6 -10  -4 3420.71 448.367   7
  -6  10   4 3838.71 598.449   4
   6 -10  -3 1056.75 255.199   7
  -6  10   3 945.207 288.362   4
  -6  10   2 5355.94 667.073   4
   6 -10  -2 5439.04 584.629   7
   6 -10  -1 666.759 203.446   7
   6 -10   0 3882.51 499.446   7
   6 -10   1 2176.12 398.012   7
   6 -10   2 1060.18 280.758   7
   6 -10   3 315.479 187.862   7
   6 -10   4 2104.75 440.444   7
   6 -10   5 1290.69 363.830   7
   6 -10   6 2728.51 532.477   7
  -6   9  13 4228.52 775.100   4
  -6   9  12 1180.12 395.782   4
  -6   9  11 3882.58 685.420   4
  -6   9  10-45.4718 173.114   4
  -6   9   9 2908.67 553.081   4
  -6   9   8 165.875 165.634   4
   6  -9  -7 3463.59 432.087   7
  -6   9   7 3982.69 627.472   4
  -6   9   6 4639.83 656.681   4
   6  -9  -6 5708.84 555.637   7
  -6   9   5 8699.33 883.684   4
   6  -9  -5 8076.23 668.523   7
   6  -9  -4 1199.09 256.186   7
  -6   9   4 755.474 268.939   4
   6  -9  -3 44.2688 118.629   7
  -6   9   3-84.4834 105.825   4
   6  -9  -2 17118.9 1022.53   7
  -6   9   2 17009.4 1176.67   4
   6  -9  -1 370.692 165.526   7
  -6   9   1 279.119 171.233   4
   6  -9   0 3476.64 459.564   7
   6  -9   1 14648.0 1016.54   7
   6  -9   2 9167.78 802.356   7
   6  -9   3 1777.28 358.748   7
   6  -9   4 74.4806 102.873   7
   6  -9   5-116.826 191.819   7
   6  -9   6 2743.65 543.144   7
   6  -9   7 353.248 208.471   7
   6  -9   8 1818.90 476.665   7
  -6   8  13 1879.95 463.593   4
  -6   8  12 223.720 190.550   4
  -6   8  11 596.558 314.231   4
  -6   8  10 2189.58 493.909   4
  -6   8   9 9395.10 997.857   4
  -6   8   8 958.958 307.446   4
  -6   8   7 1476.90 386.735   4
   6  -8  -7 1340.88 256.621   7
   6  -8  -6 2636.31 358.421   7
  -6   8   6 2996.97 505.131   4
  -6   8   5 41429.1 2020.35   4
   6  -8  -5 40776.5 1658.75   7
   6  -8  -4 4912.88 503.514   7
  -6   8   4 5242.42 622.780   4
   6  -8  -3 9978.92 738.083   7
  -6   8   3 9933.28 864.792   4
  -6   8   2 13652.7 986.625   4
   6  -8  -2 12536.8 839.538   7
   6  -8  -1 3140.69 417.578   7
  -6   8   1 3151.99 444.661   4
  -6   8   0 7386.93 669.305   4
   6  -8   0 8302.99 690.213   7
   6  -8   1 524.985 215.649   7
   6  -8   2 3760.88 484.165   7
   6  -8   3 3446.44 492.039   7
   6  -8   4 2196.05 418.632   7
   6  -8   5 6440.14 746.750   7
   6  -8   6 1016.78 315.038   7
   6  -8   7 1990.80 455.533   7
   6  -8   8 6038.17 810.047   7
   6  -8   9 452.230 200.087   7
  -6   7  13 761.945 334.596   4
  -6   7  12 588.402 287.586   4
  -6   7  11 2732.49 536.948   4
  -6   7  10 556.778 273.210   4
  -6   7   9 8273.15 904.832   4
  -6   7   8 805.446 324.902   4
  -6   7   7 8463.43 857.217   4
   6  -7  -6 6322.90 556.472   7
  -6   7   6 5800.52 693.203   4
   6  -7  -5 2324.63 330.658   7
  -6   7   5 2411.14 425.765   4
   6  -7  -4 2156.35 318.832   7
  -6   7   4 2981.16 474.718   4
   6  -7  -3 10306.7 719.158   7
  -6   7   3 10159.9 841.799   4
   6  -7  -2 725.943 206.061   7
  -6   7   2 624.370 239.248   4
   6  -7  -1 795.143 202.649   7
  -6   7   1 1010.08 233.991   4
   6  -7   0 1390.15 263.031   7
   6  -7   0 1480.15 175.596   3
  -6   7   0 1516.30 279.682   4
   6  -7   1 7295.45 434.584   3
  -6   7  -1 7840.34 617.265   4
   6  -7   1 9388.04 724.272   7
   6  -7   2 3930.93 480.472   7
   6  -7   2 3487.47 311.580   3
   6  -7   3 11979.1 649.639   1
   6  -7   3 14666.1 975.409   7
   6  -7   3 11364.4 658.836   3
   6  -7   4 195.010 118.102   3
   6  -7   4 351.931 192.716   7
   6  -7   4 165.359 96.4125   1
   6  -7   5 4399.98 577.696   7
   6  -7   5 3333.25 393.976   3
   6  -7   5 3243.90 382.388   1
   6  -7   6 60.8234 71.2630   3
   6  -7   6 209.003 168.808   7
   6  -7   6 99.1560 71.0650   1
   6  -7   7 1963.24 450.564   7
   6  -7   7 1675.64 316.923   3
   6  -7   7 2307.54 383.572   1
   6  -7   8 2077.26 370.283   1
   6  -7   8 1930.87 354.029   3
   6  -7   8 2712.34 508.735   7
   6  -7   9 2233.72 415.048   3
   6  -7   9 1568.93 335.820   1
   6  -7   9 3040.42 591.781   7
   6  -7  10 1.55527 116.327   3
   6  -7  10-89.0416 123.599   7
   6  -7  10-127.825 197.166   1
   6  -7  11 458.088 248.967   3
   6  -7  12 1328.94 356.329   3
   6  -6 -14 34.3198 97.0680   5
  -6   6  14 206.278 226.701   4
   6  -6 -13 358.902 157.694   5
  -6   6  13 991.529 323.935   4
   6  -6 -12-1.62601 105.088   5
  -6   6  12 353.141 220.222   4
   6  -6 -11 1450.33 293.607   5
  -6   6  11 1543.49 413.008   4
   6  -6 -10 2652.20 394.918   5
  -6   6  10 2668.76 515.238   4
   6  -6  -9 3921.91 475.980   5
  -6   6   9 4319.73 642.128   4
   6  -6  -8 1417.38 274.004   5
  -6   6   8 2124.70 436.012   4
  -6   6   7 6153.29 701.679   4
   6  -6  -6 123.452 71.0451   7
  -6   6   6 212.284 198.763   4
  -6   6   5 14521.1 1024.45   4
   6  -6  -5 12118.0 768.323   7
   6  -6  -4 706.419 187.001   7
  -6   6   4 918.599 287.610   4
  -6   6   3 9526.48 765.396   4
   6  -6  -3 9461.38 665.553   7
   6  -6  -2 79.1354 125.959   7
  -6   6   2 329.884 158.217   4
   6  -6  -1 2200.62 336.679   7
  -6   6   1 1725.87 332.026   4
   6  -6   0 2827.88 255.707   3
   6  -6   0 2825.33 366.433   7
  -6   6   0 2811.97 369.637   4
   6  -6   1 1838.88 292.356   7
  -6   6  -1 1970.95 286.650   4
   6  -6   1 1972.74 214.371   3
   6  -6   2 4419.63 352.587   3
   6  -6   2 4943.62 508.135   7
  -6   6  -2 5403.49 437.225   4
   6  -6   2 4516.62 311.297   1
   6  -6   3 18421.3 815.209   1
   6  -6   3 19876.3 898.856   3
   6  -6   3 21459.5 1162.04   7
   6  -6   4 323.142 127.884   1
   6  -6   4 531.642 228.315   7
   6  -6   4 576.817 170.815   3
   6  -6   5 5369.73 478.962   1
   6  -6   5 4903.16 476.940   3
   6  -6   5 5671.21 632.535   7
   6  -6   6 2149.84 316.098   1
   6  -6   6 2196.49 341.921   3
   6  -6   6 3084.48 496.941   7
   6  -6   7 282.075 120.366   1
   6  -6   7 417.006 178.141   3
   6  -6   7 458.895 230.180   7
   6  -6   8 344.209 153.757   3
   6  -6   8 127.572 112.291   1
   6  -6   8 252.892 195.926   7
   6  -6   9 4064.66 547.416   3
   6  -6   9 4181.91 651.113   7
   6  -6   9 3953.44 532.164   1
   6  -6  10 341.108 198.293   7
   6  -6  10 211.559 130.198   1
   6  -6  10 805.776 247.207   3
   6  -6  11 543.465 276.743   7
   6  -6  11 230.765 151.644   3
   6  -6  11 479.344 211.280   1
   6  -6  12 199.893 155.314   3
   6  -6  12 788.427 269.867   1
   6  -6  13 303.284 240.062   1
   6  -5 -14 1343.66 304.244   5
  -6   5  14 2689.08 574.425   4
   6  -5 -13 1204.51 284.789   5
  -6   5  13 1729.01 505.673   4
   6  -5 -12 3012.86 435.731   5
  -6   5  12 3561.61 627.398   4
   6  -5 -11 3537.17 464.233   5
  -6   5  11 3765.04 623.375   4
   6  -5 -10 159.502 143.129   5
  -6   5  10 56.7842 122.998   4
   6  -5  -9 8256.98 691.780   5
  -6   5   9 7975.46 831.557   4
   6  -5  -8 1026.47 244.018   5
  -6   5   8 1226.99 324.730   4
   6  -5  -7 1582.97 294.392   5
  -6   5   7 1968.41 397.815   4
   6  -5  -6 3576.49 425.817   5
  -6   5   6 4690.93 563.893   4
   6  -5  -5 3934.94 449.438   5
  -6   5   5 3824.94 503.301   4
   6  -5  -5 3860.55 407.306   7
   6  -5  -4 312.592 144.899   7
  -6   5   4 380.246 161.116   4
  -6   5   3 3259.68 430.951   4
   6  -5  -3 3450.32 390.808   7
  -6   5   3 2863.83 274.926   3
   6  -5  -2 311.221 141.358   7
  -6   5   2 138.278 73.3846   3
  -6   5   2 411.975 169.828   4
   6  -5  -1 24451.6 934.172   3
  -6   5   1 29098.2 1251.11   4
  -6   5   1 23169.7 933.407   3
   6  -5  -1 25376.4 1144.82   7
   6  -5   0 7179.16 437.495   3
  -6   5   0 8120.06 594.890   4
   6  -5   0 7596.65 583.837   7
   6  -5   1 1606.13 272.966   7
  -6   5  -1 2017.47 279.336   4
   6  -5   1 1956.87 221.173   3
   6  -5   2 1052.95 247.920   7
   6  -5   2 1348.62 201.272   3
   6  -5   2 1063.83 145.383   1
  -6   5  -2 1312.17 226.886   4
  -6   5  -3 11147.4 548.164   4
   6  -5   3 10610.5 560.412   1
   6  -5   3 11291.3 631.644   3
   6  -5   3 12725.8 829.313   7
   6  -5   4 1004.71 255.857   7
   6  -5   4 984.985 212.622   3
   6  -5   4 745.111 161.346   1
   6  -5   5 28325.1 1199.51   1
   6  -5   5 28634.8 1249.88   3
   6  -5   5 32090.3 1519.21   7
   6  -5   6 240.553 134.644   3
   6  -5   6 93.1217 190.200   7
   6  -5   6 512.379 189.203   1
   6  -5   7 1668.50 290.010   3
   6  -5   7 1357.64 266.030   1
   6  -5   7 1606.83 347.219   7
   6  -5   8 123.173 88.2035   3
   6  -5   8 83.9388 125.762   7
   6  -5   8 102.287 88.1626   1
   6  -5   9 1234.84 307.003   3
   6  -5   9 1846.55 359.248   1
   6  -5   9 1502.19 383.224   7
   6  -5  10 842.672 270.470   3
   6  -5  10 1383.24 310.926   1
   6  -5  11 2762.36 470.881   3
   6  -5  11 2855.06 496.771   1
   6  -5  12 129.116 149.259   3
   6  -5  12-17.7983 142.500   1
   6  -5  13 211.292 205.668   1
   6  -5  13-56.6335 101.163   3
   6  -4 -14 3079.23 470.908   5
  -6   4  14 2683.60 554.825   4
   6  -4 -13 1916.18 356.159   5
  -6   4  13 2670.44 549.794   4
   6  -4 -12 2293.18 378.340   5
  -6   4  12 2567.25 527.379   4
  -6   4  11 2835.15 431.818   1
   6  -4 -11 2920.15 417.951   5
  -6   4  11 3285.96 560.966   4
   6  -4 -10 7580.41 666.703   5
  -6   4  10 9554.83 935.218   4
  -6   4  10 8696.54 725.592   1
   6  -4  -9 7200.94 652.119   5
  -6   4   9 9130.97 882.016   4
  -6   4   9 8273.40 659.204   1
   6  -4  -8 4448.17 485.935   5
  -6   4   8 5727.11 669.898   4
  -6   4   8 5443.39 489.602   1
   6  -4  -7 8660.46 685.870   5
  -6   4   7 10618.8 903.923   4
  -6   4   7 10062.2 633.291   1
   6  -4  -6 3304.32 411.668   5
  -6   4   6 4455.56 547.737   4
  -6   4   6 3570.04 330.020   1
   6  -4  -5 9992.92 728.303   5
   6  -4  -4 5199.99 493.479   5
   6  -4  -4 4823.98 440.705   7
   6  -4  -3 4949.54 470.142   5
  -6   4   3 4463.33 474.196   4
   6  -4  -3 4009.88 388.535   7
  -6   4   2 15143.7 866.509   4
   6  -4  -2 13779.8 769.658   7
  -6   4   1 28694.2 1204.19   4
   6  -4  -1 25316.1 1130.32   7
   6  -4   0 9657.46 539.089   3
  -6   4   0 10462.3 653.351   4
   6  -4   0 8136.80 613.901   7
   6  -4   1 12988.8 786.116   7
  -6   4  -1 14472.2 749.078   4
   6  -4   1 14646.5 669.787   3
  -6   4  -2 15079.0 711.282   4
  -6   4  -2 13559.3 496.147   1
   6  -4   2 14179.8 824.234   7
   6  -4   2 13688.1 665.562   3
  -6   4  -3 10300.2 486.266   1
   6  -4   3 10903.1 608.775   3
   6  -4   3 10254.5 523.037   1
  -6   4  -3 11343.3 542.375   4
   6  -4   3 12587.7 777.956   7
   6  -4   4 544.041 182.411   7
   6  -4   4 504.007 134.399   1
   6  -4   4 486.586 141.288   3
   6  -4   5 16420.3 833.773   1
   6  -4   5 17219.2 1023.14   7
   6  -4   5 17422.8 894.262   3
   6  -4   6 18148.1 944.528   1
   6  -4   6 19011.4 1000.52   3
   6  -4   6 18605.3 1119.12   7
   6  -4   7 11720.0 785.511   1
   6  -4   7 11014.5 785.396   3
   6  -4   7 12059.9 929.817   7
   6  -4   8 7608.48 662.878   1
   6  -4   8 8536.87 709.974   3
   6  -4   8 8174.30 795.003   7
   6  -4   9 102.279 133.258   3
   6  -4   9 246.844 195.080   7
   6  -4   9 236.691 143.137   1
   6  -4  10 67.5759 89.2188   3
   6  -4  10 182.343 158.261   1
   6  -4  11 3273.45 504.554   3
   6  -4  11 3045.81 491.120   1
   6  -4  12 562.676 220.394   3
   6  -4  12 560.137 230.243   1
   6  -4  13-81.0171 172.698   3
   6  -4  13 104.607 109.450   1
   6  -4  14 176.140 163.053   1
   6  -4  14-62.1967 156.494   3
   6  -3 -14 2708.16 443.367   5
  -6   3  14 2827.78 569.372   4
   6  -3 -13 498.616 192.314   5
  -6   3  13 1220.13 383.718   4
  -6   3  13 557.572 226.168   1
   6  -3 -12 5884.86 618.406   5
  -6   3  12 7318.94 867.270   4
  -6   3  12 6560.34 722.101   1
  -6   3  11 2150.49 386.244   1
   6  -3 -11 1488.67 300.032   5
  -6   3  11 1706.09 411.223   4
   6  -3 -10 11826.5 844.848   5
  -6   3  10 15808.7 1196.30   4
  -6   3  10 12230.7 886.882   1
  -6   3   9 2828.42 389.979   1
   6  -3  -9 3413.25 425.821   5
   6  -3  -8 12248.3 820.341   5
  -6   3   8 12228.0 773.748   1
   6  -3  -7 11337.2 772.907   5
  -6   3   7 11970.4 707.097   1
   6  -3  -6 7129.05 591.734   5
  -6   3   6 7447.99 495.422   1
   6  -3  -5 13962.4 825.605   5
  -6   3   5 14562.5 646.122   1
   6  -3  -5 12389.2 525.449   1
   6  -3  -4 7031.23 562.794   5
  -6   3   4 6641.39 359.087   1
   6  -3  -4 6423.06 297.018   1
   6  -3  -4 7365.74 525.271   7
   6  -3  -3 3999.10 417.938   5
   6  -3  -3 3803.53 381.559   7
   6  -3  -2 4799.41 458.773   5
   6  -3  -2 5597.38 454.039   7
   6  -3  -1 24242.3 1089.97   5
   6  -3  -1 22850.2 1019.94   7
   6  -3   0 80614.2 2293.75   3
   6  -3   0 82884.9 2435.00   7
   6  -3   1 51897.1 1598.15   3
   6  -3   1 51333.5 1759.95   7
  -6   3  -2 4443.57 242.653   1
  -6   3  -2 5098.13 366.010   4
   6  -3   2 4689.15 429.625   7
   6  -3   2 4696.09 365.888   3
   6  -3   3 2913.30 359.093   7
  -6   3  -3 2524.92 219.483   1
  -6   3  -3 2529.36 234.162   4
   6  -3   3 2821.26 293.073   3
   6  -3   4 1328.44 218.373   3
   6  -3   4 1461.72 262.540   7
   6  -3   4 1595.58 233.314   1
  -6   3  -4 1275.91 134.443   4
   6  -3   5 9128.72 578.557   1
   6  -3   5 9768.03 635.529   3
   6  -3   5 9288.00 690.200   7
   6  -3   6 12833.4 803.961   3
   6  -3   6 12113.0 749.391   1
   6  -3   6 13782.7 905.264   7
   6  -3   7 145.188 119.813   7
   6  -3   7 306.250 144.026   3
   6  -3   7 497.027 166.173   1
   6  -3   8 326.300 134.535   3
   6  -3   8 557.639 176.123   7
   6  -3   8 280.476 135.465   1
   6  -3   9-33.5818 108.255   3
   6  -3   9 30.3007 84.1413   1
   6  -3  10 5729.37 628.565   3
   6  -3  10 5571.13 625.437   1
   6  -3  11 5468.65 638.082   3
   6  -3  11 6030.60 685.306   1
   6  -3  12 7.94360 131.019   3
   6  -3  12 253.712 194.230   1
   6  -3  13 2669.88 494.732   1
   6  -3  13 2344.35 472.726   3
   6  -3  14-301.176 239.666   3
   6  -3  14 15.6021 163.999   1
[truncated: 252,979 more chars]
