# Supplementary material for: Crystal structure of the mixed methanol and ethanol solvate of bis­{3,4,5-trimeth­oxy-N′-[1-(pyridin-2-yl)ethyl­idene]benzohydrazidato}zinc(II)
Source: Acta Crystallogr E Crystallogr Commun. 2020 Feb 6;76(Pt 3):303–8. doi: 10.1107/S2056989020000857 (PMC7057386; doi:10.1107/S2056989020000857)
Supplement: Supplementary file 2 [file e-76-00303-Isup2.hkl]

data_I                                                                          
_shelx_title ' ja1255 in P-1'                                                   
_shelx_refln_list_code          4                                               
_shelx_F_calc_maximum      276.39                                               
_exptl_crystal_F_000       836.00                                               
_reflns_d_resolution_high  0.7132                                               
                                                                                
loop_                                                                           
 _space_group_symop_operation_xyz                                               
 'x, y, z'                                                                      
 '-x, -y, -z'                                                                   
                                                                                
_cell_length_a    11.0402                                                       
_cell_length_b    13.8056                                                       
_cell_length_c    14.4190                                                       
_cell_angle_alpha  63.256                                                       
_cell_angle_beta   74.098                                                       
_cell_angle_gamma  75.307                                                       
                                                                                
_shelx_F_squared_multiplier     1.000                                           
                                                                                
loop_                                                                           
 _refln_index_h                                                                 
 _refln_index_k                                                                 
 _refln_index_l                                                                 
 _refln_F_squared_calc                                                          
 _refln_F_squared_meas                                                          
 _refln_F_squared_sigma                                                         
 _refln_observed_status                                                         
   3   0   0        136.50         71.62         4.82 o                         
   4   0   0        851.66        999.71        19.32 o                         
   5   0   0       3846.75       3397.09        47.83 o                         
   6   0   0       2887.22       2918.31        45.24 o                         
   7   0   0       1030.02        938.49        23.00 o                         
   8   0   0       1279.90       1383.42        37.28 o                         
   9   0   0        479.10        507.78        22.12 o                         
  10   0   0        288.11        319.84        26.90 o                         
  11   0   0        116.92         99.26        24.35 o                         
  12   0   0        122.61        171.70        32.02 o                         
  13   0   0        198.29        202.23        37.52 o                         
 -13   1   0        232.43        183.91        36.71 o                         
 -12   1   0        441.59        496.66        61.97 o                         
 -11   1   0        294.99        306.66        28.64 o                         
 -10   1   0        886.98        886.45        47.49 o                         
  -9   1   0        609.31        710.95        39.71 o                         
  -8   1   0        736.13        593.47        21.16 o                         
  -7   1   0       2411.10       2479.46        48.76 o                         
  -6   1   0        196.42        209.79         9.75 o                         
  -5   1   0       1941.36       2243.56        44.51 o                         
  -4   1   0         67.64         86.55         4.33 o                         
  -3   1   0        353.17        204.46         6.74 o                         
   2   1   0       9449.22       7871.33        95.17 o                         
   3   1   0       5497.97       7536.34       110.25 o                         
   4   1   0         33.44         36.66         5.81 o                         
   5   1   0       1380.13       1467.34        29.90 o                         
   6   1   0       5752.06       5666.23        92.72 o                         
   7   1   0         91.91        146.23        11.06 o                         
   8   1   0        345.02        339.81        15.57 o                         
   9   1   0       1433.75       1509.63        37.96 o                         
  10   1   0          4.18          1.02         9.27 o                         
  11   1   0          5.19         -5.33         8.41 o                         
  12   1   0        179.48        117.22        27.54 o                         
  13   1   0         43.83         51.90        17.19 o                         
  14   1   0         39.23         48.99        23.10 o                         
 -13   2   0        114.42        123.00        28.20 o                         
 -12   2   0        181.27        175.56        31.97 o                         
 -11   2   0        402.40        371.85        62.42 o                         
 -10   2   0        289.94        355.26        30.22 o                         
  -9   2   0        410.41        360.91        28.30 o                         
  -8   2   0        319.65        386.84        22.78 o                         
  -7   2   0       1936.71       1984.22        52.61 o                         
  -6   2   0       2361.00       2598.69        58.16 o                         
  -5   2   0         20.05         12.46         3.95 o                         
  -4   2   0       4013.19       3765.76        57.43 o                         
  -3   2   0         25.07        102.07        13.36 o                         
  -2   2   0        245.15        451.51        10.79 o                         
  -1   2   0       3858.54       3402.11        38.79 o                         
   0   2   0       2447.77       2406.20        47.12 o                         
   1   2   0      15289.93      13755.57       220.61 o                         
   3   2   0       1723.94       2146.89        37.53 o                         
   4   2   0         73.02         47.62         6.22 o                         
   5   2   0       8701.75       9313.35       229.45 o                         
   6   2   0       2291.61       2276.69        58.15 o                         
   7   2   0       2243.11       2391.98        63.03 o                         
   8   2   0        609.72        695.44        31.28 o                         
   9   2   0         91.22         86.36        11.10 o                         
  10   2   0         13.05          7.65         3.55 o                         
  11   2   0          3.64         -2.45        12.07 o                         
  12   2   0         71.63         86.35        23.65 o                         
  13   2   0         17.81          1.65        11.56 o                         
  14   2   0          4.36         22.84        18.07 o                         
 -13   3   0        551.94        461.48        55.57 o                         
 -12   3   0         14.88         24.31        13.79 o                         
 -11   3   0        627.24        784.01        66.02 o                         
 -10   3   0         13.75          5.12         8.65 o                         
  -9   3   0        277.65        382.75        41.33 o                         
  -8   3   0         51.31         29.98        11.62 o                         
  -7   3   0        684.42        838.92        49.43 o                         
  -6   3   0       6477.96       7017.74       143.42 o                         
  -5   3   0       3310.71       3706.50        68.88 o                         
  -4   3   0       3203.79       3581.46        55.11 o                         
  -3   3   0         17.09         30.10         4.72 o                         
  -2   3   0       1331.05       1249.96        20.75 o                         
  -1   3   0       6122.09       6354.84        78.89 o                         
   0   3   0         83.58         69.95         9.43 o                         
   4   3   0        157.15         79.03         7.78 o                         
   5   3   0        579.08        595.32        32.88 o                         
   6   3   0        303.99        430.58        17.20 o                         
   7   3   0        833.09        926.49        29.93 o                         
   8   3   0        468.02        464.12        18.66 o                         
   9   3   0        108.40        119.50         9.88 o                         
  10   3   0        214.46        174.73        17.17 o                         
  11   3   0        104.52        140.68        28.13 o                         
  12   3   0        145.19        131.31        20.28 o                         
  13   3   0          1.40          8.05         8.49 o                         
  14   3   0          9.16          7.11         9.01 o                         
 -12   4   0        219.27        188.85        35.53 o                         
 -11   4   0         44.38         34.29        17.27 o                         
 -10   4   0         42.17         59.34        13.80 o                         
  -9   4   0          2.57         20.52         8.36 o                         
  -8   4   0          0.63          7.92         5.17 o                         
  -7   4   0        631.87        639.88        43.33 o                         
  -6   4   0        423.83        815.38        50.43 o                         
  -5   4   0          8.27         37.95         7.24 o                         
  -4   4   0        162.23        259.06        14.56 o                         
  -3   4   0       1172.22       1644.74        25.62 o                         
  -1   4   0         40.33         58.55         6.58 o                         
   0   4   0        341.15        219.01         9.85 o                         
   2   4   0          4.03         41.51         9.91 o                         
   3   4   0         11.36         43.94         8.01 o                         
   4   4   0        280.81        303.50        13.78 o                         
   5   4   0         56.51         40.43         9.62 o                         
   6   4   0        153.79        137.88        17.10 o                         
   7   4   0         70.01         44.11        10.31 o                         
   8   4   0          1.57         12.78         6.37 o                         
   9   4   0        441.34        379.83        25.81 o                         
  10   4   0          1.41         18.39         7.56 o                         
  11   4   0        606.60        537.20        34.26 o                         
  12   4   0        200.03        221.40        37.06 o                         
  13   4   0         93.11         86.17        17.29 o                         
  14   4   0         43.39         26.32        10.54 o                         
 -12   5   0        187.77        154.95        31.36 o                         
 -11   5   0        264.89        233.51        37.67 o                         
 -10   5   0         84.41         75.69        21.69 o                         
  -9   5   0        362.58        376.31        56.87 o                         
  -8   5   0        360.61        366.90        29.27 o                         
  -7   5   0         13.78         41.25         7.72 o                         
  -6   5   0        610.93        648.76        25.92 o                         
  -5   5   0         93.36         59.72         6.84 o                         
  -4   5   0          4.98          1.84         2.29 o                         
  -3   5   0       1270.69       1469.97        24.52 o                         
  -2   5   0       4232.00       4461.03        73.57 o                         
  -1   5   0        165.89        118.16         7.02 o                         
   0   5   0       1516.32       1197.50        26.77 o                         
   1   5   0       1805.53       1939.32        52.95 o                         
   2   5   0       3739.53       2568.07        84.28 o                         
   3   5   0         86.29        100.98        13.71 o                         
   4   5   0          0.78         11.32         3.99 o                         
   5   5   0        410.58        337.84        27.21 o                         
   6   5   0        515.06        488.17        34.88 o                         
   7   5   0        216.82        185.74        22.12 o                         
   8   5   0          7.24          8.67         7.43 o                         
   9   5   0         48.89         59.16        15.79 o                         
  10   5   0         33.57         26.05         8.68 o                         
  11   5   0        282.72        298.83        30.30 o                         
  12   5   0         11.91        -11.22        13.66 o                         
  13   5   0        111.75        125.74        30.93 o                         
 -11   6   0        123.16        115.37        27.57 o                         
 -10   6   0        135.52        144.37        29.48 o                         
  -9   6   0        192.89        187.11        32.21 o                         
  -8   6   0         10.14          4.74         5.27 o                         
  -7   6   0        108.89         95.27        10.96 o                         
  -6   6   0        187.72        242.53        15.67 o                         
  -5   6   0        448.19        558.55        31.38 o                         
  -4   6   0        547.43        606.98        16.37 o                         
  -3   6   0         47.10         68.00         4.28 o                         
  -2   6   0         50.79        124.63         6.89 o                         
  -1   6   0       2412.48       2545.82        53.97 o                         
   0   6   0       2110.71       2308.94        60.77 o                         
   1   6   0        440.92        330.76        24.64 o                         
   2   6   0         25.01         77.44        12.80 o                         
   4   6   0         92.78         27.97         9.05 o                         
   5   6   0         20.38         17.77         3.94 o                         
   6   6   0          9.95         20.48        10.02 o                         
   7   6   0        134.31        132.91        19.63 o                         
   8   6   0         96.50         72.48        15.99 o                         
   9   6   0          8.83         19.49         9.22 o                         
  10   6   0          2.64         -0.47         9.54 o                         
  11   6   0         27.51         27.43         8.72 o                         
  12   6   0          0.02         -0.83         6.47 o                         
  13   6   0          1.10          5.60        10.79 o                         
 -11   7   0          0.86         -4.15         7.39 o                         
 -10   7   0         26.52         22.37        11.49 o                         
  -9   7   0        385.55        378.55        46.76 o                         
  -8   7   0        380.25        384.63        45.17 o                         
  -7   7   0         95.49         97.34        14.69 o                         
  -6   7   0         83.87        126.06        11.12 o                         
  -5   7   0        136.79        104.66         7.20 o                         
  -4   7   0        804.42        838.30        33.48 o                         
  -3   7   0        115.88        110.85         6.96 o                         
  -2   7   0        355.70        311.10        14.42 o                         
  -1   7   0       3976.01       3857.93        94.27 o                         
   0   7   0         27.25        111.55        12.43 o                         
   1   7   0        201.52        161.78        18.55 o                         
   2   7   0        924.74        896.07        47.68 o                         
   3   7   0          9.57         -4.21         6.27 o                         
   4   7   0        772.85        846.39        49.02 o                         
   5   7   0        254.10        140.96        19.98 o                         
   6   7   0          0.55          5.26         9.71 o                         
   7   7   0         47.57         46.35        12.11 o                         
   8   7   0        280.21        248.59        29.84 o                         
   9   7   0         15.84         30.81        11.79 o                         
  10   7   0         11.66         39.70        14.24 o                         
  11   7   0         46.16         45.91        10.65 o                         
  12   7   0         15.20         11.28         7.71 o                         
  13   7   0          2.99         -8.14        12.61 o                         
 -10   8   0         13.76         15.27        13.72 o                         
  -9   8   0        140.87        129.53        27.88 o                         
  -8   8   0         48.13         63.39        18.90 o                         
  -7   8   0         94.18         43.48        15.88 o                         
  -6   8   0        732.05        674.96        41.27 o                         
  -5   8   0         10.18          8.84         3.49 o                         
  -4   8   0         52.90         49.15         4.76 o                         
  -3   8   0          4.63          3.86         2.22 o                         
  -2   8   0         14.89         15.21         4.27 o                         
  -1   8   0        202.25        133.23        13.97 o                         
   0   8   0         15.55         10.73        14.85 o                         
   1   8   0       1304.34       1376.52        63.40 o                         
   2   8   0         73.34         45.19        10.07 o                         
   3   8   0        226.73        231.88        25.09 o                         
   4   8   0        161.61        139.66        20.38 o                         
   5   8   0        166.27        174.50        22.71 o                         
   6   8   0        111.08        109.50        19.09 o                         
   7   8   0        267.09        236.34        29.16 o                         
   8   8   0        397.24        375.92        37.92 o                         
   9   8   0          3.04        -11.19         9.01 o                         
  10   8   0         96.41         92.38        20.09 o                         
  11   8   0        286.58        327.75        39.31 o                         
  12   8   0          0.51         -2.02        14.49 o                         
  13   8   0          4.22         19.36        17.25 o                         
 -10   9   0         18.02          4.96         8.96 o                         
  -9   9   0        218.47        164.79        32.86 o                         
  -8   9   0       1043.50       1069.98        82.20 o                         
  -7   9   0        798.07        873.97        71.22 o                         
  -6   9   0        286.79        298.64        39.48 o                         
  -5   9   0         85.74         93.76        17.61 o                         
  -4   9   0        336.87        305.57        16.66 o                         
  -3   9   0        501.89        397.13        15.40 o                         
  -2   9   0        255.83        227.15        14.10 o                         
  -1   9   0          7.18          2.30         5.81 o                         
   0   9   0       1360.66       1293.11        63.83 o                         
   1   9   0        438.23        388.45        32.69 o                         
   2   9   0       1399.68       1351.50        67.58 o                         
   3   9   0         61.84         35.81         9.82 o                         
   4   9   0        514.46        571.49        43.84 o                         
   5   9   0        108.37         84.65        18.68 o                         
   6   9   0        670.55        675.81        51.40 o                         
   7   9   0        843.72        911.66        61.36 o                         
   8   9   0        280.88        251.26        32.28 o                         
   9   9   0         92.14        119.60        23.85 o                         
  10   9   0          3.30          9.21         8.45 o                         
  11   9   0         39.36         57.76        17.34 o                         
  12   9   0         10.50         -6.72         8.66 o                         
  13   9   0         89.75         71.12        19.29 o                         
  -9  10   0        235.97        180.28        34.92 o                         
  -8  10   0        485.71        543.55        59.80 o                         
  -7  10   0        564.26        610.80        61.85 o                         
  -6  10   0        403.00        333.50        42.90 o                         
  -5  10   0       1782.08       1777.53       103.57 o                         
  -4  10   0        390.86        381.61        20.17 o                         
  -3  10   0        158.18        195.42        14.00 o                         
  -2  10   0        954.99        986.07        32.62 o                         
  -1  10   0        181.79        189.44        16.00 o                         
   0  10   0        770.95        849.32        52.98 o                         
   1  10   0        587.36        576.28        43.52 o                         
   2  10   0       1085.76       1161.97        64.75 o                         
   3  10   0        281.47        334.27        33.84 o                         
   4  10   0        953.41        916.99        59.52 o                         
   5  10   0         25.66         11.17         9.24 o                         
   6  10   0       1625.26       1521.68        83.18 o                         
   7  10   0        305.11        355.18        39.01 o                         
   8  10   0        377.24        387.66        42.18 o                         
   9  10   0        356.24        318.48        39.36 o                         
  10  10   0         69.68         74.19        18.90 o                         
  11  10   0         17.65         15.15        13.25 o                         
  12  10   0         46.94         63.88        19.33 o                         
  13  10   0         19.97         23.09        11.43 o                         
  -8  11   0        330.77        321.90        46.51 o                         
  -7  11   0        460.38        380.04        49.77 o                         
  -6  11   0        163.17        164.73        31.71 o                         
  -5  11   0         69.00         81.75        22.14 o                         
  -4  11   0        734.34        750.20        44.96 o                         
  -3  11   0       1744.67       1538.40        44.24 o                         
  -2  11   0        756.78        736.68        29.38 o                         
  -1  11   0        140.70        133.83        16.27 o                         
   0  11   0         90.90        105.67        19.71 o                         
   1  11   0        687.64        702.66        51.11 o                         
   2  11   0        362.72        310.58        33.95 o                         
   3  11   0        154.23        158.65        23.88 o                         
   4  11   0         36.45         33.77        12.75 o                         
   5  11   0        756.50        658.66        53.70 o                         
   6  11   0        350.27        356.36        39.30 o                         
   7  11   0       1356.34       1260.67        80.65 o                         
   8  11   0        158.93        179.58        29.38 o                         
   9  11   0        157.44        219.70        34.45 o                         
  10  11   0          5.59          4.49        10.60 o                         
  11  11   0         35.92         27.85        12.92 o                         
  12  11   0        143.62        145.54        30.28 o                         
  -7  12   0        155.96        167.50        35.66 o                         
  -6  12   0          3.01         -7.48        11.77 o                         
  -5  12   0        181.12        153.52        31.72 o                         
  -4  12   0        632.29        694.11        45.46 o                         
  -3  12   0        408.85        414.52        33.75 o                         
  -2  12   0        692.15        743.55        34.49 o                         
  -1  12   0        268.60        306.61        27.91 o                         
   0  12   0        868.00        866.47        59.70 o                         
   1  12   0        475.80        488.83        44.75 o                         
   2  12   0        257.68        272.00        33.36 o                         
   3  12   0        347.74        325.75        36.32 o                         
   4  12   0          5.15         21.90        10.99 o                         
   5  12   0        225.55        176.92        28.42 o                         
   6  12   0         78.36         81.99        20.64 o                         
   7  12   0        268.54        291.48        38.79 o                         
   8  12   0        123.46        134.25        26.92 o                         
   9  12   0          3.40        -15.56        12.71 o                         
  10  12   0          4.80         -3.43         8.70 o                         
  11  12   0        120.05        135.17        29.77 o                         
  -6  13   0         25.69         43.49        19.64 o                         
  -5  13   0        320.73        385.04        51.76 o                         
  -4  13   0         25.31         31.02        11.31 o                         
  -3  13   0        101.01         93.58        17.21 o                         
  -2  13   0        203.00        230.90        19.91 o                         
  -1  13   0         22.15         22.43         6.48 o                         
   0  13   0        255.08        295.61        46.53 o                         
   1  13   0        468.40        432.69        44.57 o                         
   2  13   0        117.09         86.28        19.79 o                         
   3  13   0        384.18        414.41        44.02 o                         
   4  13   0        299.53        246.51        34.67 o                         
   5  13   0        249.49        249.82        35.66 o                         
   6  13   0         78.98         55.72        18.60 o                         
   7  13   0          6.74          5.72         8.70 o                         
   8  13   0         17.73          9.74         9.55 o                         
   9  13   0          9.24        -11.75        12.43 o                         
  -5  14   0          7.49        -12.72        13.87 o                         
  -4  14   0         80.22         46.80        18.61 o                         
  -3  14   0         11.44         20.34         9.57 o                         
  -2  14   0          1.46          8.45         6.65 o                         
  -1  14   0        137.58        125.74        19.34 o                         
   0  14   0        241.43        252.08        26.37 o                         
   1  14   0        282.66        298.19        39.34 o                         
   2  14   0        183.67        197.66        32.51 o                         
   3  14   0         98.49         70.66        19.39 o                         
   4  14   0        290.46        282.42        39.23 o                         
   5  14   0        256.70        284.68        39.90 o                         
   6  14   0        139.55        141.47        28.89 o                         
   7  14   0        313.29        329.89        44.84 o                         
   8  14   0         50.50         45.92        18.47 o                         
  -4  15   0          5.10         11.00         9.76 o                         
  -3  15   0         13.45         16.35        15.69 o                         
  -2  15   0          2.02         -0.74        11.59 o                         
  -1  15   0         44.71         34.81        14.79 o                         
   0  15   0        201.28        195.53        24.36 o                         
   1  15   0         68.11         65.88        25.83 o                         
   2  15   0         41.30         79.50        22.84 o                         
   3  15   0         15.31         27.32        13.65 o                         
   4  15   0         22.27         18.09        13.16 o                         
   5  15   0        225.04        309.59        43.56 o                         
   6  15   0        121.22        118.12        28.21 o                         
  -3  16   0         75.67         74.76        25.82 o                         
  -2  16   0          4.05         20.58        14.96 o                         
  -1  16   0         75.01         67.66        21.96 o                         
   0  16   0         63.89         64.92        19.81 o                         
   1  16   0          1.61         12.84        13.32 o                         
   2  16   0         27.17         30.90        17.56 o                         
   3  16   0          3.29          6.21        10.37 o                         
   4  16   0          0.23          9.08        14.75 o                         
   1  17   0          1.87        -15.52        13.88 o                         
   2  17   0         26.96         21.65        14.05 o                         
  -3 -16   1         21.75         18.80         8.43 o                         
  -2 -16   1          1.82         12.11        12.44 o                         
  -1 -16   1          4.96         -4.10        11.43 o                         
   0 -16   1         81.60         67.83        15.22 o                         
   1 -16   1        222.90        168.05        36.28 o                         
   2 -16   1        163.14        143.48        33.82 o                         
  -5 -15   1          9.22        -13.71        11.23 o                         
  -4 -15   1        249.69        245.21        39.36 o                         
  -3 -15   1         34.64         39.38        16.35 o                         
  -2 -15   1         44.66         42.41        18.08 o                         
  -1 -15   1        483.60        567.69        57.87 o                         
   0 -15   1          4.91         -1.92         7.06 o                         
   1 -15   1        135.65         77.31        25.13 o                         
   2 -15   1         32.04          1.68         7.83 o                         
   3 -15   1        110.18         82.94        25.41 o                         
   4 -15   1         21.93         13.98         8.14 o                         
  -7 -14   1         26.03         71.00        22.71 o                         
  -6 -14   1          6.94         21.18        15.41 o                         
  -5 -14   1         23.46         22.92        14.66 o                         
  -4 -14   1          4.11         22.96        15.36 o                         
  -3 -14   1         16.98         37.85        15.25 o                         
  -2 -14   1        455.92        532.09        53.68 o                         
  -1 -14   1        301.20        367.40        44.40 o                         
   0 -14   1        297.18        265.06        38.18 o                         
   1 -14   1        374.30        386.07        34.30 o                         
   2 -14   1         71.27         63.18        22.39 o                         
   3 -14   1         58.09         79.86        24.62 o                         
   4 -14   1         23.22         28.79        16.45 o                         
   5 -14   1         93.55         91.52        26.66 o                         
  -9 -13   1          4.64          2.74         8.11 o                         
  -8 -13   1         56.37         87.42        25.38 o                         
  -7 -13   1         33.18         23.71        11.35 o                         
  -6 -13   1         15.20          8.25         8.93 o                         
  -5 -13   1         23.82         42.14        18.28 o                         
  -4 -13   1         70.93         44.90        16.19 o                         
  -3 -13   1         41.72         57.41        17.09 o                         
  -2 -13   1        109.03        103.95        23.39 o                         
  -1 -13   1         49.46         47.06        16.05 o                         
   0 -13   1        309.88        300.66        37.81 o                         
   1 -13   1        104.15         81.89        11.92 o                         
   2 -13   1         25.47         19.76         7.30 o                         
   3 -13   1          3.54         -5.54        12.83 o                         
   4 -13   1        547.47        580.94        64.64 o                         
   5 -13   1          7.94         21.39        15.74 o                         
   6 -13   1        457.67        430.93        58.13 o                         
 -10 -12   1          0.01          2.39        10.85 o                         
  -9 -12   1         40.87         55.94        18.88 o                         
  -8 -12   1         28.07         25.58        14.06 o                         
  -7 -12   1        370.75        367.36        45.03 o                         
  -6 -12   1         29.74         35.04        13.92 o                         
  -5 -12   1          0.88         20.17         9.53 o                         
  -4 -12   1          0.69         -5.14         8.23 o                         
  -3 -12   1         16.05         -7.86        12.30 o                         
  -2 -12   1          0.08          0.29         9.34 o                         
  -1 -12   1        143.35        197.99        29.11 o                         
   0 -12   1        187.69        147.35        25.70 o                         
   1 -12   1         36.50         39.66         9.89 o                         
   2 -12   1         36.85         22.36         8.48 o                         
   3 -12   1          0.52          7.25         5.28 o                         
   4 -12   1         16.47          1.86         7.10 o                         
   5 -12   1        116.21        117.65        29.56 o                         
   6 -12   1        215.41        216.35        39.32 o                         
   7 -12   1          0.21         -0.69        10.41 o                         
 -11 -11   1         12.63          9.89        13.97 o                         
 -10 -11   1          4.97          2.14         9.61 o                         
  -9 -11   1        187.13        193.08        33.56 o                         
  -8 -11   1          0.08         -2.87        12.57 o                         
  -7 -11   1          9.39         -0.05        10.47 o                         
  -6 -11   1        223.43        225.43        32.11 o                         
  -5 -11   1        800.34        764.95        59.47 o                         
  -4 -11   1        181.70        152.48        25.78 o                         
  -3 -11   1        289.33        296.13        34.10 o                         
  -2 -11   1        129.28        152.12        25.00 o                         
  -1 -11   1          5.87         19.50        11.82 o                         
   0 -11   1        220.32        192.53        26.72 o                         
   1 -11   1        235.06        190.44        26.80 o                         
   2 -11   1         23.38         36.43         7.74 o                         
   3 -11   1         51.88         39.49         7.87 o                         
   4 -11   1          8.39         16.41         8.71 o                         
   5 -11   1        311.28        392.23        50.01 o                         
   6 -11   1         36.96          8.10         9.34 o                         
   7 -11   1          6.00        -20.34        14.63 o                         
   8 -11   1         20.11          9.25        12.23 o                         
 -12 -10   1         39.40         56.52        19.96 o                         
 -11 -10   1         19.35         14.96        11.45 o                         
 -10 -10   1        191.50        181.80        32.12 o                         
  -9 -10   1         71.01         80.25        20.74 o                         
  -8 -10   1        214.96        206.46        31.36 o                         
  -7 -10   1         12.15         23.11        14.03 o                         
  -6 -10   1         36.57         45.61        17.90 o                         
  -5 -10   1        610.79        619.76        50.75 o                         
  -4 -10   1        345.40        372.50        38.24 o                         
  -3 -10   1         10.59          2.72        10.29 o                         
  -2 -10   1        536.48        465.84        40.71 o                         
  -1 -10   1        107.90        111.30        19.51 o                         
   0 -10   1        220.14        223.18        27.17 o                         
   1 -10   1        239.02        205.13        26.06 o                         
   2 -10   1        358.52        365.79        22.35 o                         
   3 -10   1        143.34        141.91        12.30 o                         
   4 -10   1          0.48          4.26         7.58 o                         
   5 -10   1          3.38         25.61        15.61 o                         
   6 -10   1        160.38        186.93        34.19 o                         
   7 -10   1        274.89        340.54        47.33 o                         
   8 -10   1        323.16        208.49        37.22 o                         
   9 -10   1          5.16         26.45        20.58 o                         
 -13  -9   1          1.34          1.52         7.14 o                         
 -12  -9   1          0.85          2.78         6.86 o                         
 -11  -9   1         62.92         73.13        20.52 o                         
 -10  -9   1        354.36        416.23        45.99 o                         
  -9  -9   1        159.71        162.62        28.90 o                         
  -8  -9   1        185.54        227.68        31.42 o                         
  -7  -9   1         63.23         45.20        11.91 o                         
  -6  -9   1        180.84        203.86        28.71 o                         
  -5  -9   1        254.50        251.53        29.86 o                         
  -4  -9   1       3064.60       2764.91       112.21 o                         
  -3  -9   1        217.76        241.92        28.34 o                         
  -2  -9   1         83.50         83.55        14.51 o                         
  -1  -9   1        476.37        382.41        34.14 o                         
   0  -9   1         25.90         36.28        12.00 o                         
   1  -9   1        336.46        333.37        31.49 o                         
   2  -9   1        808.09        870.73        29.36 o                         
   3  -9   1         60.76         82.60         8.75 o                         
   4  -9   1         27.54         33.62         5.74 o                         
   5  -9   1        329.35        357.27        43.72 o                         
   6  -9   1       1271.27       1258.25        87.32 o                         
   7  -9   1        295.02        320.44        43.75 o                         
   8  -9   1        364.79        323.12        45.23 o                         
   9  -9   1         61.76         59.19        22.58 o                         
  10  -9   1          0.47         -3.77         9.47 o                         
 -12  -8   1         15.52         11.07         8.11 o                         
 -11  -8   1         31.43         25.40        13.36 o                         
 -10  -8   1         24.26         13.15         9.35 o                         
  -9  -8   1         21.79         40.05        15.13 o                         
  -8  -8   1         72.06         52.66        16.03 o                         
  -7  -8   1        717.24        696.15        52.12 o                         
  -6  -8   1        132.47         80.04        16.25 o                         
  -5  -8   1       3662.83       3522.95       129.90 o                         
  -4  -8   1        558.67        537.61        41.34 o                         
  -3  -8   1       2776.62       2562.54       100.85 o                         
  -2  -8   1        767.87        874.03        51.27 o                         
  -1  -8   1       1299.51       1215.64        61.23 o                         
   0  -8   1         79.09         36.90        10.42 o                         
   1  -8   1       2324.00       2489.06        93.43 o                         
   2  -8   1        881.88        941.94        31.46 o                         
   3  -8   1        323.76        345.04        17.04 o                         
   4  -8   1        174.68        154.41         9.97 o                         
   5  -8   1        699.93        616.85        21.22 o                         
   6  -8   1         67.57         45.10        18.52 o                         
   7  -8   1        356.37        362.44        45.72 o                         
   8  -8   1       1042.85       1096.00        82.02 o                         
   9  -8   1        288.40        259.33        40.38 o                         
  10  -8   1         13.86         27.23        15.12 o                         
 -13  -7   1         30.21         31.70        18.72 o                         
 -12  -7   1         27.70         24.33        24.98 o                         
 -11  -7   1         43.00         52.89        30.91 o                         
 -10  -7   1        336.02        377.70        41.36 o                         
  -9  -7   1         34.61         42.53        12.69 o                         
  -8  -7   1        387.91        488.48        43.30 o                         
  -7  -7   1        202.13        212.19        27.28 o                         
  -6  -7   1        549.30        549.91        23.51 o                         
  -5  -7   1       2500.10       2198.49        91.99 o                         
  -4  -7   1       2085.24       2072.68        86.01 o                         
  -3  -7   1       6063.52       5777.59       172.12 o                         
  -2  -7   1       1249.61       1092.62        55.28 o                         
  -1  -7   1        656.33        462.74        33.31 o                         
   0  -7   1       1358.23       1185.00        55.82 o                         
   1  -7   1       2645.68       2576.44       139.82 o                         
   2  -7   1       3131.77       2955.93        61.35 o                         
   3  -7   1       1431.65       1333.08        40.67 o                         
   4  -7   1        693.78        592.55        18.23 o                         
   5  -7   1        409.93        447.81        17.13 o                         
   6  -7   1        801.92        680.89        44.11 o                         
   7  -7   1        656.72        609.86        56.27 o                         
   8  -7   1         41.71         48.51        17.16 o                         
   9  -7   1         23.33         30.33        12.61 o                         
  10  -7   1        197.44        171.68        32.49 o                         
  11  -7   1        442.66        411.40        52.90 o                         
 -13  -6   1         91.66         75.69        24.89 o                         
 -12  -6   1        260.48        270.75        28.56 o                         
 -11  -6   1         92.42         97.23        16.99 o                         
 -10  -6   1        145.73        158.14        19.78 o                         
  -9  -6   1        250.58        308.41        33.64 o                         
  -8  -6   1       1183.56       1129.75        65.17 o                         
  -7  -6   1       1418.53       1413.25        72.01 o                         
  -6  -6   1        952.64        883.38        53.18 o                         
  -5  -6   1       1910.97       1497.68        41.50 o                         
  -4  -6   1       1246.53       1275.83        61.06 o                         
  -3  -6   1       1597.59       1204.37        57.73 o                         
  -2  -6   1       1911.17       1932.08        74.87 o                         
  -1  -6   1        515.65        474.86        31.62 o                         
   0  -6   1       1910.85       1838.36        69.45 o                         
   1  -6   1        428.93        489.55        29.99 o                         
   2  -6   1       3076.58       2936.56        56.13 o                         
   3  -6   1        979.61       1010.47        23.45 o                         
   4  -6   1         47.80         53.07         4.77 o                         
   5  -6   1        291.24        308.97        13.88 o                         
   6  -6   1        142.41        166.62        12.72 o                         
   7  -6   1         18.16         26.06         6.81 o                         
   8  -6   1        191.09        243.13        35.81 o                         
   9  -6   1        143.38        145.75        29.23 o                         
  10  -6   1         65.74         41.21        16.41 o                         
  11  -6   1         41.38         54.37        18.41 o                         
 -13  -5   1         37.04         74.71        26.39 o                         
 -12  -5   1        261.02        286.31        44.46 o                         
 -11  -5   1        201.14        204.30        22.38 o                         
 -10  -5   1        377.45        394.86        29.78 o                         
  -9  -5   1        644.18        745.85        40.16 o                         
  -8  -5   1       1170.59       1196.99        64.65 o                         
  -7  -5   1       1786.13       1777.35        79.02 o                         
  -6  -5   1       1839.32       1961.53        81.23 o                         
  -5  -5   1       1452.55       1426.63        64.63 o                         
  -4  -5   1          6.39          3.34         5.05 o                         
  -3  -5   1       1355.23       1664.75        66.76 o                         
  -2  -5   1       2539.30       1894.57        70.02 o                         
  -1  -5   1       1729.79       1785.69       164.23 o                         
   0  -5   1       2211.43       2006.91        53.99 o                         
   1  -5   1       3215.63       3042.97        58.28 o                         
   2  -5   1        962.82        858.23        18.76 o                         
   3  -5   1       1258.27        940.19        26.19 o                         
   4  -5   1        749.16        856.67        21.10 o                         
   5  -5   1       3120.60       3213.19        70.74 o                         
   6  -5   1        170.78        162.20        12.57 o                         
   7  -5   1        661.49        739.71        29.77 o                         
   8  -5   1        281.09        259.99        18.31 o                         
   9  -5   1         55.39         44.13        16.37 o                         
  10  -5   1         52.98         86.63        24.61 o                         
  11  -5   1         76.49         41.52        17.03 o                         
  12  -5   1        151.23        212.80        37.90 o                         
 -13  -4   1         67.81         20.40         9.92 o                         
 -12  -4   1        178.84        198.91        37.23 o                         
 -11  -4   1        125.51        123.31        16.97 o                         
 -10  -4   1        613.41        689.78        38.74 o                         
  -9  -4   1        504.95        460.02        29.78 o                         
  -8  -4   1        461.78        447.19        28.29 o                         
  -7  -4   1       2921.51       3013.22       107.44 o                         
  -6  -4   1        685.08        569.93        37.65 o                         
  -5  -4   1         78.02         82.06        13.20 o                         
  -4  -4   1       5978.19       5523.00       100.16 o                         
  -3  -4   1       2460.07       1865.31        68.49 o                         
  -2  -4   1       4606.30       4168.89       119.12 o                         
   0  -4   1       1659.28       1612.07        34.91 o                         
   1  -4   1       4879.43       3852.26        55.81 o                         
   2  -4   1        741.74        525.96        13.00 o                         
   3  -4   1       2452.61       2608.00        34.39 o                         
   4  -4   1       5988.06       5850.50        99.65 o                         
   5  -4   1        325.76        270.89        10.48 o                         
   6  -4   1       1239.31       1215.59        40.06 o                         
   7  -4   1        838.30        838.33        44.68 o                         
   8  -4   1        650.73        784.23        32.38 o                         
   9  -4   1        199.26        269.12        21.87 o                         
  10  -4   1        258.98        249.22        24.13 o                         
  11  -4   1         67.09         79.89        23.10 o                         
  12  -4   1        239.32        200.60        35.89 o                         
 -13  -3   1          4.47        -11.58        12.82 o                         
 -12  -3   1          1.83         -1.23         9.01 o                         
 -11  -3   1        390.88        411.05        49.00 o                         
 -10  -3   1         37.31         20.80         7.19 o                         
  -9  -3   1        775.65        747.60        37.06 o                         
  -8  -3   1         10.78          0.81         5.04 o                         
  -7  -3   1        225.20        202.79        16.76 o                         
  -6  -3   1        190.85        174.57        19.13 o                         
  -5  -3   1        655.93        748.43        39.40 o                         
  -4  -3   1        636.75        804.43        39.52 o                         
  -3  -3   1       1150.13       1329.08        51.70 o                         
  -2  -3   1       1125.31        973.69        28.95 o                         
  -1  -3   1       3866.53       4862.60        90.92 o                         
   1  -3   1        453.64        271.22         9.09 o                         
   2  -3   1        366.10        403.89         9.28 o                         
   3  -3   1       1699.69       1615.16        23.07 o                         
   4  -3   1       1160.74       1311.51        25.78 o                         
   5  -3   1       3151.25       3615.79        96.66 o                         
   6  -3   1       4039.18       4436.16       101.63 o                         
   7  -3   1        547.44        499.29        28.19 o                         
   8  -3   1        137.14        116.14        15.49 o                         
   9  -3   1         90.50         91.06        14.21 o                         
  10  -3   1        497.78        416.11        43.07 o                         
  11  -3   1        226.13        253.26        36.95 o                         
  12  -3   1        328.49        327.12        43.77 o                         
  13  -3   1        335.86        302.71        43.94 o                         
 -13  -2   1         29.59          6.64         9.61 o                         
 -12  -2   1         11.55         10.20        11.22 o                         
 -11  -2   1        213.85        156.23        21.48 o                         
 -10  -2   1          6.83          7.57         5.55 o                         
  -9  -2   1        138.95        108.31        13.41 o                         
  -8  -2   1        149.29        179.11        15.89 o                         
  -7  -2   1        297.19        275.23        18.61 o                         
  -6  -2   1        138.41        165.76        13.34 o                         
  -5  -2   1        528.54        568.66        17.18 o                         
  -4  -2   1        625.87        526.58        31.77 o                         
  -3  -2   1      10224.96       8815.84       217.15 o                         
  -2  -2   1          2.62        112.09        45.24 o                         
  -1  -2   1       4398.79       3451.09        65.51 o                         
   1  -2   1       1667.12       2145.18        26.89 o                         
   2  -2   1       2955.07       3440.09        48.62 o                         
   3  -2   1       2183.96       2521.09        29.28 o                         
   4  -2   1        115.03        116.51         6.12 o                         
   5  -2   1        933.66        941.79        26.63 o                         
   6  -2   1        316.57        411.95        17.35 o                         
   7  -2   1         65.66         54.30         3.58 o                         
   8  -2   1       1363.03       1510.73        46.77 o                         
   9  -2   1        471.60        462.45        25.78 o                         
  10  -2   1          8.52          2.57         7.01 o                         
  11  -2   1        204.21        222.96        35.26 o                         
  12  -2   1         61.03         58.15        18.84 o                         
  13  -2   1        140.37        159.96        32.97 o                         
 -13  -1   1         46.61         19.06        12.76 o                         
 -12  -1   1          2.22        -23.30        16.39 o                         
 -11  -1   1         17.46          8.08        10.54 o                         
 -10  -1   1        954.98        953.56        50.07 o                         
  -9  -1   1        196.30        244.29        16.59 o                         
  -8  -1   1         92.63         64.93         9.47 o                         
  -7  -1   1         40.51         44.24         8.40 o                         
  -6  -1   1       1683.58       1788.52        49.56 o                         
  -5  -1   1        252.37        198.90        13.17 o                         
  -4  -1   1          2.71         10.58         2.68 o                         
  -3  -1   1         64.54        160.96         7.29 o                         
  -2  -1   1      10493.45      10144.13       166.76 o                         
   2  -1   1       5075.27       4084.75        69.58 o                         
   3  -1   1       6217.98       5589.15        55.87 o                         
   6  -1   1       1672.59       1760.64        29.55 o                         
   7  -1   1         62.09         58.64         4.82 o                         
   8  -1   1        107.59         67.27         7.09 o                         
   9  -1   1          6.64         -4.44         7.70 o                         
  10  -1   1         86.96        131.05        14.75 o                         
  11  -1   1        939.76       1008.20        65.97 o                         
  12  -1   1         62.98         36.19        10.97 o                         
  13  -1   1         31.75         15.76        17.60 o                         
 -13   0   1         18.39         20.44        14.66 o                         
 -12   0   1        172.97        197.60        36.29 o                         
 -11   0   1        147.06        144.62        29.50 o                         
 -10   0   1        377.59        433.82        47.34 o                         
  -9   0   1        582.81        523.87        23.05 o                         
  -8   0   1         21.56         13.26         4.01 o                         
  -7   0   1        440.53        384.27        15.61 o                         
  -6   0   1       1124.43       1248.26        32.21 o                         
  -5   0   1         17.71         10.10         3.35 o                         
  -4   0   1       1545.46       1569.37        26.37 o                         
  -3   0   1       3375.30       3762.83        42.35 o                         
  -2   0   1       4259.70       3111.65        50.39 o                         
   2   0   1       3789.92       2893.61        34.62 o                         
   3   0   1       6683.45       6325.64        61.55 o                         
   4   0   1       3256.43       4182.94        46.58 o                         
   5   0   1        375.88        465.54        16.20 o                         
   6   0   1         65.88         83.63         6.30 o                         
   7   0   1        237.78        203.34        10.66 o                         
   8   0   1         68.55        101.86        11.12 o                         
   9   0   1          4.29         -3.17         5.28 o                         
  10   0   1          5.09          3.64         6.47 o                         
  11   0   1        252.69        241.29        24.91 o                         
  12   0   1         64.56         75.48        14.21 o                         
  13   0   1         11.54          3.32        22.71 o                         
  14   0   1         12.02         15.06        12.13 o                         
 -13   1   1        200.34        169.42        35.44 o                         
 -12   1   1        333.80        310.53        45.46 o                         
 -11   1   1        171.26        155.14        30.89 o                         
 -10   1   1          2.40          9.59         7.28 o                         
  -9   1   1          0.51          9.58        12.31 o                         
  -8   1   1         83.18         93.17         8.10 o                         
  -7   1   1         14.23          7.84         4.66 o                         
  -6   1   1       1216.94       1591.07        36.51 o                         
  -5   1   1         19.23         17.20         4.19 o                         
  -4   1   1        329.60        212.86         8.21 o                         
  -3   1   1        748.64        893.09        18.88 o                         
  -2   1   1       1981.30       1386.44        21.63 o                         
   2   1   1       2898.05       1672.96        50.80 o                         
   5   1   1       1445.53       1741.68        32.74 o                         
   6   1   1        355.62        365.32        24.23 o                         
   7   1   1        288.95        310.29        12.50 o                         
   8   1   1          6.01          2.28         3.33 o                         
   9   1   1         42.77         19.23         4.40 o                         
  10   1   1         14.73         -1.24         6.21 o                         
  11   1   1        317.89        362.87        30.29 o                         
  12   1   1         47.14         72.09        21.62 o                         
  13   1   1          1.85          1.98         8.53 o                         
  14   1   1          0.54         -7.57        11.55 o                         
 -13   2   1        221.49        234.25        41.94 o                         
 -12   2   1        678.51        744.02        48.93 o                         
 -11   2   1        478.34        463.12        44.28 o                         
 -10   2   1         26.65         14.91         7.87 o                         
  -9   2   1         59.90         55.06        12.82 o                         
  -8   2   1        152.51        132.21        16.24 o                         
  -7   2   1        633.50        816.63        39.22 o                         
  -6   2   1        472.91        452.83        26.72 o                         
  -5   2   1         74.97         94.47        12.71 o                         
  -4   2   1       1009.61        792.65        22.30 o                         
  -3   2   1        707.89        807.14        21.00 o                         
  -1   2   1      11754.28      12583.56       157.76 o                         
   3   2   1      76391.54      81516.56       902.54 o                         
   4   2   1      13394.31      13224.38       158.91 o                         
   5   2   1        647.52        831.69        20.92 o                         
   6   2   1       1448.63       1657.39        34.27 o                         
   7   2   1         71.44         82.49         7.19 o                         
   8   2   1        279.51        250.37        13.58 o                         
   9   2   1        193.49        183.89        17.66 o                         
  10   2   1         19.50         14.64         5.72 o                         
  11   2   1          5.64          2.76         6.66 o                         
  12   2   1         24.25          2.30         7.11 o                         
  13   2   1        135.77        118.66        28.24 o                         
  14   2   1          2.31         15.62        13.39 o                         
 -12   3   1        314.07        276.38        40.76 o                         
 -11   3   1        233.75        224.75        35.06 o                         
 -10   3   1         46.98         81.26        14.89 o                         
  -9   3   1        289.85        322.33        44.03 o                         
  -8   3   1       2051.51       2304.67        76.39 o                         
  -7   3   1       1009.19       1070.02        46.86 o                         
  -6   3   1       1859.04       2020.40        63.97 o                         
  -5   3   1       2678.16       2519.81        50.60 o                         
  -4   3   1        122.41        136.22         8.87 o                         
  -3   3   1        555.04        435.26        12.47 o                         
  -2   3   1        194.48        152.15         4.02 o                         
   0   3   1       1110.06       1068.61        19.47 o                         
   4   3   1       2876.45       3279.15        48.92 o                         
   5   3   1       5076.18       5015.56       115.13 o                         
   6   3   1       5621.01       5589.46       108.51 o                         
   7   3   1        259.41        274.07        18.27 o                         
   8   3   1        238.16        216.11        16.96 o                         
   9   3   1        604.81        571.62        33.03 o                         
  10   3   1         48.44         20.05        11.27 o                         
  11   3   1         20.29          6.61         5.50 o                         
  12   3   1        172.17        172.72        23.00 o                         
  13   3   1        147.62        122.75        27.87 o                         
  14   3   1        119.71        100.42        27.34 o                         
 -12   4   1        671.45        653.51        64.30 o                         
 -11   4   1         17.28         41.68        13.37 o                         
 -10   4   1        116.63        121.40        21.60 o                         
  -9   4   1        103.77        118.50        17.74 o                         
  -8   4   1        280.48        314.12        30.52 o                         
  -7   4   1       1346.55       1764.23        63.80 o                         
  -6   4   1       1889.58       2319.62       145.09 o                         
  -5   4   1       1092.56       1742.98        37.08 o                         
  -4   4   1        845.15        917.32        27.22 o                         
  -3   4   1       1077.48       1219.47        31.94 o                         
  -2   4   1         33.58         29.04         3.21 o                         
  -1   4   1       1255.98       1147.86        23.33 o                         
   0   4   1          8.40         20.10         6.21 o                         
   1   4   1       1277.03       1438.36        28.36 o                         
   2   4   1       2477.60       2487.30        48.83 o                         
   3   4   1         27.52         82.09         8.88 o                         
   4   4   1       5450.75       5187.00        98.37 o                         
   5   4   1        855.92        947.56        44.99 o                         
   6   4   1        145.15        137.34        16.39 o                         
   7   4   1         28.92         13.94         5.26 o                         
   8   4   1        417.68        448.35        18.90 o                         
   9   4   1       1638.03       1700.86        42.90 o                         
  10   4   1          2.67          1.22         4.86 o                         
  11   4   1        222.91        264.52        29.07 o                         
  12   4   1        174.14        165.57        32.08 o                         
  13   4   1          9.01          1.27         8.31 o                         
  14   4   1        111.06        140.03        31.85 o                         
 -12   5   1        840.26        921.20        78.41 o                         
 -11   5   1        220.74        188.65        33.95 o                         
 -10   5   1       1569.05       1630.01       157.20 o                         
  -9   5   1        104.81        135.83        19.34 o                         
  -8   5   1         50.23         82.77        15.35 o                         
  -7   5   1       1188.18       1293.81        70.05 o                         
  -6   5   1       1971.14       2165.51        84.97 o                         
  -5   5   1        225.56        186.43        12.90 o                         
  -4   5   1       1713.81       1773.72        40.52 o                         
  -3   5   1       4903.60       4958.36        61.71 o                         
  -2   5   1       9030.77       9352.32       211.15 o                         
  -1   5   1       4217.00       3897.00        87.22 o                         
   0   5   1        670.65        727.38        23.31 o                         
   2   5   1       5229.45       5039.35       326.65 o                         
   3   5   1       1370.40        930.30        43.58 o                         
   4   5   1        118.59        118.53         9.80 o                         
   5   5   1        384.11        199.78        20.66 o                         
   6   5   1        502.48        487.81        34.59 o                         
   7   5   1       1021.24        969.28        52.39 o                         
   8   5   1         91.28         97.19        16.35 o                         
   9   5   1        213.25        258.80        21.60 o                         
  10   5   1        477.59        502.51        31.76 o                         
  11   5   1        191.60        177.05        19.47 o                         
  12   5   1        161.79        214.59        36.71 o                         
  13   5   1        135.40        121.62        30.04 o                         
  14   5   1        128.60        134.38        22.60 o                         
 -11   6   1        388.62        378.70        48.62 o                         
 -10   6   1       1013.53        987.67        77.42 o                         
  -9   6   1        654.83        797.69        84.23 o                         
  -8   6   1         57.89         40.65        10.31 o                         
  -7   6   1        786.85        839.02        45.07 o                         
  -6   6   1        128.74        170.83        20.39 o                         
  -5   6   1        340.36        348.30        17.09 o                         
  -4   6   1       1075.27        944.90        24.39 o                         
  -3   6   1       1376.98       1486.28        46.09 o                         
  -2   6   1       1140.42       1117.21        23.08 o                         
  -1   6   1       3332.12       3153.73        60.51 o                         
   0   6   1       7867.62       7228.88       140.42 o                         
   1   6   1       1005.00        940.53        28.36 o                         
   2   6   1       1978.96       1556.95        61.22 o                         
   3   6   1         46.53        119.10        15.33 o                         
   4   6   1        124.52         49.12        11.06 o                         
   5   6   1       1122.23       1240.08        43.84 o                         
   6   6   1        642.90        474.38        35.74 o                         
   7   6   1        868.87        859.99        50.68 o                         
   8   6   1       1235.30       1191.57        63.90 o                         
   9   6   1        137.40        138.63        21.59 o                         
  10   6   1       1046.92       1036.77        48.79 o                         
  11   6   1        136.01        151.88        18.35 o                         
  12   6   1        264.06        232.48        29.25 o                         
  13   6   1         51.69         32.18        14.40 o                         
  14   6   1        337.14        351.60        52.48 o                         
 -11   7   1        238.62        179.00        34.52 o                         
 -10   7   1        162.03        205.29        36.36 o                         
  -9   7   1        476.82        532.12        54.83 o                         
  -8   7   1        114.34        202.64        34.80 o                         
  -7   7   1        106.50         87.66        15.26 o                         
  -6   7   1         62.43         77.31        13.16 o                         
  -5   7   1        623.09        491.32        43.39 o                         
  -4   7   1          8.03          8.03         3.12 o                         
  -3   7   1        633.40        588.96        28.30 o                         
  -2   7   1       1176.37       1388.69        32.57 o                         
  -1   7   1       1072.98       1190.80        34.15 o                         
   0   7   1        150.12        114.52        11.81 o                         
   1   7   1        121.15        150.38        27.47 o                         
   2   7   1        504.97        595.15        36.62 o                         
   3   7   1       3426.86       2854.40        99.17 o                         
   4   7   1        428.60        571.88        38.32 o                         
   5   7   1       2702.29       2339.21        61.74 o                         
   6   7   1       1467.93       1527.29        47.14 o                         
   7   7   1        251.45        238.65        27.28 o                         
   8   7   1        668.27        683.47        48.67 o                         
   9   7   1        910.27        913.40        59.15 o                         
  10   7   1       1232.40       1140.21        69.69 o                         
  11   7   1        368.43        390.94        37.37 o                         
  12   7   1        124.94        101.73        16.66 o                         
  13   7   1         99.92         96.12        28.13 o                         
 -10   8   1         10.11         21.63        12.84 o                         
  -9   8   1         33.12         32.10        15.14 o                         
  -8   8   1        321.34        394.30        46.82 o                         
  -7   8   1         27.16         14.65         8.48 o                         
  -6   8   1        261.59        270.24        26.15 o                         
  -5   8   1        123.96        151.91        18.86 o                         
  -4   8   1        193.23        166.22        17.64 o                         
  -3   8   1       1706.73       1667.95        58.94 o                         
  -2   8   1       2077.43       1818.96        51.70 o                         
  -1   8   1        347.18        224.95        14.60 o                         
   0   8   1       1409.11       1410.24        48.93 o                         
   1   8   1       1395.98       1254.85        46.92 o                         
   2   8   1         42.79         39.64         9.79 o                         
   3   8   1         25.31         58.42        12.55 o                         
   4   8   1        510.86        365.84        31.61 o                         
   5   8   1       1904.14       2058.55        87.69 o                         
   6   8   1       1700.07       1751.04        81.55 o                         
   7   8   1        218.11        263.50        30.22 o                         
   8   8   1        345.13        371.07        37.40 o                         
   9   8   1        261.13        290.76        34.00 o                         
  10   8   1        390.72        384.92        40.35 o                         
  11   8   1        354.73        383.44        41.77 o                         
  12   8   1        128.19        142.05        21.12 o                         
  13   8   1         72.45         82.60        16.78 o                         
 -10   9   1          1.63         26.28        14.11 o                         
  -9   9   1         44.91         47.21        18.53 o                         
  -8   9   1         86.08         86.58        22.27 o                         
  -7   9   1        216.45        191.61        31.53 o                         
  -6   9   1         21.18         27.98        10.22 o                         
  -5   9   1        160.89        123.90        27.39 o                         
  -4   9   1        352.73        357.99        17.68 o                         
  -3   9   1       1314.85       1091.90        59.73 o                         
  -2   9   1        507.22        463.27        19.98 o                         
  -1   9   1        973.69       1017.95        35.37 o                         
   0   9   1        190.55        207.61        18.06 o                         
   1   9   1        493.03        538.76        31.09 o                         
   2   9   1         55.59         56.23        13.74 o                         
   3   9   1        812.95        818.89        50.42 o                         
   4   9   1        727.09        649.86        45.49 o                         
   5   9   1       1182.46       1185.66        66.00 o                         
   6   9   1        853.96        905.43        58.08 o                         
   7   9   1        211.65        203.79        27.53 o                         
   8   9   1         80.01         75.62        17.94 o                         
   9   9   1        146.95        160.78        27.01 o                         
  10   9   1        395.75        420.06        43.87 o                         
  11   9   1         35.38         63.64        18.89 o                         
  12   9   1         14.64         15.86         8.88 o                         
  13   9   1         30.66         21.40         9.57 o                         
  -9  10   1          1.01         10.54        16.35 o                         
  -8  10   1          3.53         26.27        15.56 o                         
  -7  10   1          7.34         -5.09        10.84 o                         
  -6  10   1        133.39         57.27        17.48 o                         
  -5  10   1        313.79        300.69        36.65 o                         
  -4  10   1         39.46         18.07         4.78 o                         
  -3  10   1        217.93        236.44        15.02 o                         
  -2  10   1        344.25        323.59        17.65 o                         
  -1  10   1       1736.98       1630.75        54.66 o                         
   0  10   1        470.57        398.10        27.57 o                         
   1  10   1        145.11        110.94        17.74 o                         
   2  10   1        819.25        868.77        53.41 o                         
   3  10   1        579.76        587.45        44.63 o                         
   4  10   1        506.58        406.38        37.57 o                         
   5  10   1       1617.92       1666.06        83.30 o                         
   6  10   1        169.86        159.39        25.15 o                         
   7  10   1        164.97        200.49        28.38 o                         
   8  10   1         51.76         46.33        16.14 o                         
   9  10   1        148.62        144.89        27.43 o                         
  10  10   1         85.65         78.11        19.50 o                         
  11  10   1         39.18         20.40        10.34 o                         
  12  10   1          9.37         12.19         8.85 o                         
  13  10   1          2.84          0.75         9.93 o                         
  -8  11   1         41.80         21.48        15.42 o                         
  -7  11   1          3.58          7.82        11.52 o                         
  -6  11   1          3.11         -4.28        12.63 o                         
  -5  11   1         56.56         42.86        17.27 o                         
  -4  11   1         46.53         12.06        10.02 o                         
  -3  11   1        188.42        144.20        16.02 o                         
  -2  11   1        820.37        826.38        30.63 o                         
  -1  11   1          5.68          3.99         4.06 o                         
   0  11   1          7.98          3.42        23.02 o                         
   1  11   1         40.89         15.81         5.71 o                         
   2  11   1        375.16        347.89        35.10 o                         
   3  11   1          4.31          4.03         7.51 o                         
   4  11   1       1775.04       1944.68        93.57 o                         
   5  11   1        141.11        128.42        23.63 o                         
   6  11   1        479.06        543.40        47.65 o                         
   7  11   1         11.69         22.04        12.76 o                         
   8  11   1         49.97         55.61        15.91 o                         
   9  11   1         75.63         95.20        22.55 o                         
  10  11   1          0.16         -7.17        10.36 o                         
  11  11   1         11.79         -4.85        13.08 o                         
  12  11   1          2.00        -14.13        13.88 o                         
  -8  12   1          6.02          0.81        13.93 o                         
  -7  12   1          7.79         19.50        12.70 o                         
  -6  12   1          2.36        -12.56        14.67 o                         
  -5  12   1        221.73        291.55        41.85 o                         
  -4  12   1         10.08          7.56         6.20 o                         
  -3  12   1         15.67          3.59         6.31 o                         
  -2  12   1        239.64        230.59        16.71 o                         
  -1  12   1          8.77         13.11         5.98 o                         
   0  12   1          8.83          8.45         5.11 o                         
   1  12   1        124.43        163.62        24.40 o                         
   2  12   1         60.01         69.25        16.52 o                         
   3  12   1         85.34         73.85        18.31 o                         
   4  12   1        378.02        358.14        38.73 o                         
   5  12   1        296.30        363.95        40.96 o                         
   6  12   1         70.66         72.41        17.69 o                         
   7  12   1        110.31         99.53        22.41 o                         
   8  12   1         46.78         34.38        14.88 o                         
   9  12   1          9.70         17.73        11.85 o                         
  10  12   1         17.70         33.90        16.78 o                         
  11  12   1          4.60          6.19         8.67 o                         
  -7  13   1         33.50         26.30        16.19 o                         
  -6  13   1         24.36         15.39         9.00 o                         
  -5  13   1        222.98        230.05        38.55 o                         
  -4  13   1         89.72         80.59        15.60 o                         
  -3  13   1          5.69          9.17         8.11 o                         
  -2  13   1          0.54         -2.05         4.84 o                         
  -1  13   1          0.87          5.62         6.04 o                         
   0  13   1        329.75        256.60        24.79 o                         
   1  13   1       1504.52       1561.69        85.58 o                         
   2  13   1         19.00         19.57        10.38 o                         
   3  13   1        328.46        344.87        39.76 o                         
   4  13   1        116.13        100.93        22.34 o                         
   5  13   1          5.53         25.74        11.86 o                         
   6  13   1        412.72        393.61        45.40 o                         
   7  13   1        129.16        109.56        23.30 o                         
   8  13   1        276.69        288.39        40.34 o                         
   9  13   1         17.26         10.34        11.54 o                         
  10  13   1        116.41        143.03        30.26 o                         
  -6  14   1        372.19        301.17        46.56 o                         
  -5  14   1         94.14         86.31        26.02 o                         
  -4  14   1        104.93         85.39        16.75 o                         
  -3  14   1         23.46         36.16        12.93 o                         
  -2  14   1          1.04          4.25        11.29 o                         
  -1  14   1        113.14        108.86        13.62 o                         
   0  14   1        163.03        179.52        21.63 o                         
   1  14   1        799.90        747.13        77.97 o                         
   2  14   1        189.97        201.18        30.56 o                         
   3  14   1          5.01          3.55         8.21 o                         
   4  14   1        125.92         98.13        23.50 o                         
   5  14   1         24.12         25.98        13.66 o                         
   6  14   1        101.65        106.89        25.85 o                         
   7  14   1        220.70        228.72        36.69 o                         
   8  14   1          1.59         -1.57        11.72 o                         
   9  14   1          1.04        -13.31        14.27 o                         
  -5  15   1          3.05         14.57        12.65 o                         
  -4  15   1        167.32        182.59        36.36 o                         
  -3  15   1        226.40        219.83        26.96 o                         
  -2  15   1         22.97         11.23         6.74 o                         
  -1  15   1          1.61         10.08         6.11 o                         
   0  15   1        514.71        529.32        49.59 o                         
   1  15   1        228.10        238.52        25.88 o                         
   2  15   1        137.43        151.46        28.86 o                         
   3  15   1        123.39        133.62        27.85 o                         
   4  15   1        105.70        105.12        24.16 o                         
   5  15   1         69.37         96.04        25.55 o                         
   6  15   1        233.74        300.35        42.55 o                         
   7  15   1         83.87        101.78        26.36 o                         
  -4  16   1        144.95         79.28        25.08 o                         
  -3  16   1          8.99          2.60         8.36 o                         
  -2  16   1         20.83         18.77        10.13 o                         
  -1  16   1        216.14        221.15        37.69 o                         
   0  16   1        227.03        224.54        35.05 o                         
   1  16   1        199.20        197.40        34.38 o                         
   2  16   1        286.35        356.66        44.94 o                         
   3  16   1        175.75        181.40        33.03 o                         
   4  16   1        202.39        231.34        38.69 o                         
   5  16   1         90.47         90.55        23.55 o                         
   1  17   1        237.36        226.15        37.71 o                         
   2  17   1         32.13         27.95        15.35 o                         
   3  17   1         15.35         10.00         8.36 o                         
  -1 -16   2         38.19         36.83        17.56 o                         
   0 -16   2          1.36        -16.20        10.80 o                         
  -4 -15   2        152.13        154.13        31.49 o                         
  -3 -15   2         22.01         40.83        16.92 o                         
  -2 -15   2         10.32         -5.14        11.39 o                         
  -1 -15   2          7.71          7.04        10.32 o                         
   0 -15   2         23.99         23.54        11.62 o                         
   1 -15   2         22.39         -9.30        11.05 o                         
   2 -15   2          0.60         16.50        12.45 o                         
   3 -15   2          1.20        -24.35        16.24 o                         
  -6 -14   2         89.74        100.20        26.34 o                         
  -5 -14   2        272.54        307.16        43.54 o                         
  -4 -14   2         99.65         99.14        24.48 o                         
  -3 -14   2        294.31        369.12        46.69 o                         
  -2 -14   2        221.70        256.14        38.05 o                         
  -1 -14   2         36.28         15.74        10.12 o                         
   0 -14   2        201.49        210.63        34.43 o                         
   1 -14   2          1.15         -3.05         6.23 o                         
   2 -14   2         33.53         47.45        22.30 o                         
   3 -14   2         32.42         59.15        24.43 o                         
   4 -14   2        136.06        160.46        35.94 o                         
  -8 -13   2        428.01        446.73        53.40 o                         
  -7 -13   2        559.56        541.53        58.00 o                         
  -6 -13   2         80.55         82.77        25.54 o                         
  -5 -13   2        133.64        137.41        27.88 o                         
  -4 -13   2        245.29        299.45        40.53 o                         
  -3 -13   2        227.23        245.30        36.13 o                         
  -2 -13   2        669.64        670.14        59.84 o                         
  -1 -13   2        526.53        468.67        49.83 o                         
   0 -13   2        298.66        236.00        35.08 o                         
   1 -13   2          2.60          1.34         7.49 o                         
   2 -13   2        174.20        144.54        21.29 o                         
   3 -13   2         36.62         51.51        24.73 o                         
   4 -13   2         80.48         52.77        19.22 o                         
   5 -13   2         19.28         -0.28        10.43 o                         
   6 -13   2        368.32        358.15        55.47 o                         
  -9 -12   2        546.37        635.76        63.86 o                         
  -8 -12   2          7.45         15.04        11.95 o                         
  -7 -12   2         10.88         16.12        13.38 o                         
  -6 -12   2         62.28        107.26        24.21 o                         
  -5 -12   2        413.96        395.93        45.56 o                         
  -4 -12   2        241.94        277.94        37.09 o                         
  -3 -12   2         98.09         83.16        20.96 o                         
  -2 -12   2        531.00        518.42        49.90 o                         
  -1 -12   2        943.23        900.88        66.27 o                         
   0 -12   2         73.02         83.06        20.09 o                         
   1 -12   2        147.37        149.81        25.07 o                         
   2 -12   2        249.04        274.06        21.39 o                         
   3 -12   2        206.73        174.05        22.05 o                         
   4 -12   2        281.04        385.86        53.01 o                         
   5 -12   2        702.03        710.30        73.92 o                         
   6 -12   2          2.12          4.19        10.75 o                         
   7 -12   2         18.35         24.70        17.53 o                         
 -10 -11   2        120.35        132.00        28.60 o                         
  -9 -11   2         79.32         68.76        20.16 o                         
  -8 -11   2        543.56        535.91        54.54 o                         
  -7 -11   2        749.66        769.59        64.82 o                         
  -6 -11   2        153.31        205.22        32.18 o                         
  -5 -11   2          2.76          2.59         7.63 o                         
  -4 -11   2        112.00        111.80        23.66 o                         
  -3 -11   2         71.77        106.64        21.48 o                         
  -2 -11   2       1236.48       1222.64        75.18 o                         
  -1 -11   2       1066.28       1058.29        68.85 o                         
   0 -11   2        710.49        753.58        57.34 o                         
   1 -11   2         31.78         29.91        11.16 o                         
   2 -11   2        104.90        135.75        16.91 o                         
   3 -11   2        580.45        646.07        36.49 o                         
   4 -11   2        366.18        374.92        35.37 o                         
   5 -11   2        927.12       1074.23        88.28 o                         
   6 -11   2         20.61         -4.97        12.06 o                         
   7 -11   2        425.90        447.56        57.86 o                         
   8 -11   2         23.01         17.28         8.14 o                         
 -12 -10   2          6.21          3.69        10.65 o                         
 -11 -10   2         47.07         78.37        23.54 o                         
 -10 -10   2          1.49          8.65        11.69 o                         
  -9 -10   2        398.04        433.24        48.69 o                         
  -8 -10   2        465.16        454.80        48.22 o                         
  -7 -10   2        170.44        134.19        25.77 o                         
  -6 -10   2         39.31         64.53        17.80 o                         
  -5 -10   2        311.61        329.03        38.32 o                         
  -4 -10   2        426.07        497.69        45.68 o                         
  -3 -10   2        310.15        270.55        33.30 o                         
  -2 -10   2       1022.11        919.55        61.11 o                         
  -1 -10   2        320.82        340.07        35.92 o                         
   0 -10   2         58.59         82.78        18.48 o                         
   1 -10   2         93.79         83.02        16.84 o                         
   2 -10   2        256.79        271.52        22.30 o                         
   3 -10   2         16.38          0.66         5.23 o                         
   4 -10   2        634.24        608.83        33.02 o                         
   5 -10   2        212.33        164.07        32.52 o                         
   6 -10   2        142.79         91.07        24.12 o                         
   7 -10   2        186.34        227.34        39.94 o                         
   8 -10   2          6.80         -0.91         9.09 o                         
   9 -10   2         43.15         21.60        14.19 o                         
 -12  -9   2         14.51          8.64        11.56 o                         
 -11  -9   2         41.37         26.87        14.38 o                         
 -10  -9   2          3.23         16.96        11.46 o                         
  -9  -9   2        105.29        134.49        26.79 o                         
  -8  -9   2        267.09        276.67        35.71 o                         
  -7  -9   2        116.38        135.52        22.91 o                         
  -6  -9   2        437.76        473.95        45.09 o                         
  -5  -9   2          9.14          2.82         6.77 o                         
  -4  -9   2         23.68          4.50         8.61 o                         
  -3  -9   2       1139.58       1043.67        63.88 o                         
  -2  -9   2       3142.04       2917.12       115.73 o                         
  -1  -9   2       2503.02       2270.54        97.53 o                         
   0  -9   2        637.59        700.14        48.79 o                         
   1  -9   2        880.65        718.00        49.47 o                         
   2  -9   2        135.35        160.35        15.86 o                         
   3  -9   2        425.51        441.46        24.18 o                         
   4  -9   2        366.23        419.15        19.63 o                         
   5  -9   2        316.89        323.94        43.64 o                         
   6  -9   2        679.42        787.50        68.92 o                         
   7  -9   2        494.16        495.26        56.60 o                         
   8  -9   2        179.49        177.34        34.63 o                         
   9  -9   2          1.92         -3.13        11.12 o                         
 -12  -8   2        118.82        129.53        22.04 o                         
 -11  -8   2          0.53          1.71         5.59 o                         
 -10  -8   2          1.41         10.02         8.76 o                         
  -9  -8   2         15.68         25.97        13.91 o                         
  -8  -8   2        616.84        540.63        49.24 o                         
  -7  -8   2          1.44         -6.17         9.39 o                         
  -6  -8   2        950.24        950.59        62.38 o                         
  -5  -8   2        789.88        781.55        54.36 o                         
  -4  -8   2        179.71        203.19        26.12 o                         
  -3  -8   2        481.56        374.88        34.56 o                         
  -2  -8   2       2537.63       2505.56       100.85 o                         
  -1  -8   2        836.97        851.79        51.78 o                         
   0  -8   2        804.56        684.10        45.34 o                         
   1  -8   2        622.50        633.98        43.44 o                         
   2  -8   2        554.43        450.74        25.47 o                         
   3  -8   2        754.54        878.05        32.92 o                         
   4  -8   2        176.69        216.71        11.89 o                         
   5  -8   2        189.86        232.10        15.50 o                         
   6  -8   2        281.46        323.06        41.59 o                         
   7  -8   2        289.72        329.09        44.27 o                         
   8  -8   2        214.76        231.07        36.77 o                         
   9  -8   2        165.94        186.60        35.39 o                         
  10  -8   2         94.52         90.18        26.39 o                         
 -12  -7   2          8.27          4.18         6.00 o                         
 -11  -7   2          0.17          2.32         7.20 o                         
 -10  -7   2        125.22        171.12        28.54 o                         
  -9  -7   2        221.00        181.17        27.99 o                         
  -8  -7   2         81.32        100.76        20.36 o                         
  -7  -7   2         33.48         26.09         9.55 o                         
  -6  -7   2        266.48        258.42        29.82 o                         
  -5  -7   2        164.46        177.25        24.93 o                         
  -4  -7   2          5.28          1.04         7.58 o                         
  -3  -7   2        171.13        207.00        24.56 o                         
  -2  -7   2         44.93         25.50         9.50 o                         
  -1  -7   2        200.16        129.59        18.66 o                         
   0  -7   2         25.19         21.35         6.35 o                         
   1  -7   2         40.63         48.25        10.88 o                         
   2  -7   2          3.15          7.85         4.52 o                         
   3  -7   2        432.22        416.11        22.10 o                         
   4  -7   2        218.05        197.27        10.66 o                         
   5  -7   2         10.30          8.35         5.78 o                         
   6  -7   2        331.02        311.82        22.46 o                         
   7  -7   2        260.71        286.46        38.92 o                         
   8  -7   2         33.29         38.12        15.19 o                         
   9  -7   2         18.87         18.24        12.68 o                         
  10  -7   2         15.32         11.94        13.36 o                         
  11  -7   2        185.81        149.04        32.52 o                         
 -12  -6   2          4.06          9.72        15.11 o                         
 -11  -6   2        147.79        140.20        19.86 o                         
 -10  -6   2          2.39         -5.47         6.79 o                         
  -9  -6   2          4.05          8.17         6.58 o                         
  -8  -6   2        707.84        773.99        54.66 o                         
  -7  -6   2        794.87        862.82        56.64 o                         
  -6  -6   2        514.44        428.83        37.11 o                         
  -5  -6   2        315.53        326.77        31.50 o                         
  -4  -6   2        284.34        210.45        23.97 o                         
  -3  -6   2         14.74         28.46         8.90 o                         
  -2  -6   2        136.86        144.32        19.12 o                         
  -1  -6   2        756.14        600.74        38.20 o                         
   0  -6   2       1654.25       1802.95        71.96 o                         
   1  -6   2         23.37         27.53         5.76 o                         
   2  -6   2        354.85        400.21        19.83 o                         
   3  -6   2        475.12        426.07        20.86 o                         
   4  -6   2        289.80        214.98        11.75 o                         
   5  -6   2         11.21         21.08         4.52 o                         
   6  -6   2        383.48        407.73        17.49 o                         
   7  -6   2         11.79         20.86         6.83 o                         
   8  -6   2          0.25        -10.57        10.01 o                         
   9  -6   2        277.01        249.07        38.13 o                         
  10  -6   2         10.42         20.36        16.36 o                         
  11  -6   2          0.81         -8.03        13.12 o                         
 -13  -5   2         37.90         30.30        15.48 o                         
 -12  -5   2          0.21        -10.01        16.65 o                         
 -11  -5   2        306.49        292.67        27.94 o                         
 -10  -5   2         95.53         99.12        15.86 o                         
  -9  -5   2         63.37         71.38        13.72 o                         
  -8  -5   2         59.16         31.62        10.75 o                         
  -7  -5   2         50.52         45.11        11.22 o                         
  -6  -5   2         37.24         45.70        12.33 o                         
  -5  -5   2         25.39         28.53         9.54 o                         
  -4  -5   2        314.47        297.88        27.06 o                         
  -3  -5   2         23.68          4.82         5.75 o                         
  -2  -5   2        383.07        324.72        26.29 o                         
  -1  -5   2         13.56         13.63         6.97 o                         
   0  -5   2       4382.50       4131.46       332.00 o                         
   1  -5   2        198.39        258.57        23.84 o                         
   2  -5   2        188.07        166.91         8.84 o                         
   3  -5   2         66.91         84.51         7.28 o                         
   4  -5   2        670.63        698.19        17.85 o                         
   5  -5   2         26.32         28.38         3.49 o                         
   6  -5   2         63.77        102.01         8.28 o                         
   7  -5   2         19.36         21.87         4.86 o                         
   8  -5   2          3.19         12.51         6.70 o                         
   9  -5   2         19.19         14.58         7.21 o                         
  10  -5   2         44.88         45.63        17.35 o                         
  11  -5   2         60.54         71.93        22.50 o                         
  12  -5   2        305.73        316.86        45.56 o                         
 -13  -4   2         17.23         31.65        11.28 o                         
 -12  -4   2         26.42         32.59        16.35 o                         
 -11  -4   2        340.30        319.19        28.08 o                         
 -10  -4   2        589.00        546.42        35.49 o                         
  -9  -4   2         49.94         43.37        10.09 o                         
  -8  -4   2        234.09        246.20        21.46 o                         
  -7  -4   2        324.03        284.50        29.11 o                         
  -6  -4   2         26.72         39.53        10.91 o                         
  -5  -4   2        425.05        419.34        32.75 o                         
  -4  -4   2       1796.94       1557.24        65.65 o                         
  -3  -4   2         87.90         73.41        12.16 o                         
  -2  -4   2       1633.35        931.45        44.68 o                         
  -1  -4   2       1445.76       1564.37        60.24 o                         
   1  -4   2       4077.63       3904.95        66.80 o                         
   2  -4   2        644.82        737.87        19.46 o                         
   3  -4   2        374.41        622.95        14.22 o                         
   4  -4   2        204.21        247.07         9.51 o                         
   5  -4   2       1517.60       1759.22        35.51 o                         
   6  -4   2       1164.27       1203.84        27.48 o                         
   7  -4   2         60.25         48.56         7.27 o                         
   8  -4   2         27.95         49.17         9.05 o                         
   9  -4   2         41.97         62.06         9.51 o                         
  10  -4   2          2.00         -0.71         5.48 o                         
  11  -4   2          0.14         12.00        12.66 o                         
  12  -4   2          4.82        -10.20        13.38 o                         
 -13  -3   2        315.30        281.69        82.56 o                         
 -12  -3   2        329.15        311.59        32.80 o                         
 -11  -3   2        323.55        250.41        40.09 o                         
 -10  -3   2         34.32         42.69        10.39 o                         
  -9  -3   2        946.24        861.90        41.92 o                         
  -8  -3   2        261.47        261.15        21.72 o                         
  -7  -3   2        553.49        559.86        29.95 o                         
  -6  -3   2        878.47        787.98        45.41 o                         
  -5  -3   2         72.54         71.11        12.37 o                         
  -4  -3   2       1034.65       1019.24        48.44 o                         
  -3  -3   2        332.12        377.95        26.17 o                         
  -2  -3   2        966.45       1484.40        56.90 o                         
   0  -3   2       2121.54       1210.13        33.85 o                         
   1  -3   2       3724.60       3940.27        63.93 o                         
   2  -3   2       1292.82       1691.56        40.35 o                         
   3  -3   2         32.44         14.67         2.07 o                         
   4  -3   2          5.83          5.00         2.00 o                         
   5  -3   2        264.64        272.16        12.54 o                         
   6  -3   2        424.87        401.45        14.06 o                         
   7  -3   2        102.21        103.05        26.59 o                         
   8  -3   2        277.89        268.03        33.44 o                         
   9  -3   2         79.87         91.82        14.57 o                         
  10  -3   2         70.45         63.24        12.56 o                         
  11  -3   2          3.44          6.41        12.98 o                         
  12  -3   2         12.81        -11.28        13.73 o                         
  13  -3   2          7.60          8.62         9.87 o                         
 -13  -2   2         63.02         46.09        18.75 o                         
 -12  -2   2         40.04         18.50         7.91 o                         
 -11  -2   2        295.51        321.47        31.71 o                         
 -10  -2   2        251.21        208.99        20.27 o                         
  -9  -2   2        537.81        621.38        33.97 o                         
  -8  -2   2        446.93        435.84        27.34 o                         
  -7  -2   2        712.23        814.92        35.08 o                         
  -6  -2   2       1061.08        861.81        34.69 o                         
  -5  -2   2        231.58        150.71        16.68 o                         
  -4  -2   2       1671.80       1621.30        61.67 o                         
  -3  -2   2       4242.46       3546.76        74.07 o                         
  -2  -2   2        591.60        291.28        23.21 o                         
  -1  -2   2       4446.85       4462.17        85.12 o                         
   0  -2   2      10492.42       8184.23       141.89 o                         
   1  -2   2       1231.92       1201.74        31.98 o                         
   2  -2   2        384.83        208.72         8.73 o                         
   3  -2   2        355.59        388.46         9.43 o                         
   4  -2   2        168.93        166.15         7.61 o                         
   5  -2   2       4020.78       4173.70        75.76 o                         
   6  -2   2       2758.92       2953.04       116.06 o                         
   7  -2   2       2676.84       2522.39        90.34 o                         
   8  -2   2          4.88          7.79         2.68 o                         
   9  -2   2        618.69        722.30        39.50 o                         
  10  -2   2         39.94         38.03        10.41 o                         
  11  -2   2        772.56        769.26        87.20 o                         
  12  -2   2         40.67         33.22        16.66 o                         
  13  -2   2         30.94         12.39         7.95 o                         
 -13  -1   2        190.41        177.12        35.40 o                         
 -12  -1   2        540.16        522.04        59.11 o                         
 -11  -1   2         16.19         13.27        12.73 o                         
 -10  -1   2        239.25        255.99        25.69 o                         
  -9  -1   2         33.75         35.68        13.82 o                         
  -8  -1   2        601.01        653.46        31.65 o                         
  -7  -1   2       1734.83       1663.37        51.90 o                         
  -6  -1   2         79.68         36.76         6.73 o                         
  -5  -1   2        804.53        737.90        28.51 o                         
  -4  -1   2        859.87        895.11        23.89 o                         
  -3  -1   2         28.04         99.17         8.47 o                         
  -2  -1   2        389.58        531.31        29.46 o                         
   2  -1   2       2420.29       3005.79        49.81 o                         
   4  -1   2        992.33        939.17        18.48 o                         
   5  -1   2       2601.17       2903.81        48.59 o                         
   6  -1   2       2036.05       2217.99        42.54 o                         
   7  -1   2       1232.63       1376.32        37.62 o                         
   8  -1   2        869.24        993.93        31.05 o                         
   9  -1   2       2464.38       2481.14        65.00 o                         
  10  -1   2         73.55        120.85        14.73 o                         
  11  -1   2        714.99        649.00        34.24 o                         
  12  -1   2         86.26         50.08        17.81 o                         
  13  -1   2        100.22         78.14        21.04 o                         
 -13   0   2        209.40        179.52        35.86 o                         
 -12   0   2        130.34         93.48        25.44 o                         
 -11   0   2         36.92         57.31        20.29 o                         
 -10   0   2        278.79        266.38        38.56 o                         
  -9   0   2        138.58        122.59        13.24 o                         
  -8   0   2        175.51         84.48         9.55 o                         
  -7   0   2        438.68        405.83        22.41 o                         
  -6   0   2        572.72        444.13        44.22 o                         
  -5   0   2       1829.70       1902.80        38.89 o                         
  -4   0   2        311.83        424.20        14.82 o                         
  -3   0   2       2241.89       2182.92        34.73 o                         
  -1   0   2        875.20       1163.07        21.46 o                         
   4   0   2         10.57         14.65         2.14 o                         
   5   0   2       5774.62       6395.16       103.44 o                         
   6   0   2       1382.53       1619.61        41.30 o                         
   7   0   2       2111.71       2344.12        55.64 o                         
   8   0   2        651.18        623.57        18.62 o                         
   9   0   2          4.34          4.82         4.48 o                         
  10   0   2       1748.95       1758.57        55.48 o                         
  11   0   2       1226.22       1288.31        49.05 o                         
  12   0   2        873.42        891.41        50.61 o                         
  13   0   2        148.45        142.90        21.02 o                         
  14   0   2         32.72         33.12        24.66 o                         
 -13   1   2         50.50         20.36        11.55 o                         
 -12   1   2          1.83         -9.19        14.01 o                         
 -11   1   2        122.09        128.26        27.47 o                         
 -10   1   2        308.71        387.73        45.83 o                         
  -9   1   2        492.33        461.87        39.97 o                         
  -8   1   2        923.53       1087.19        33.11 o                         
  -7   1   2        609.36        564.03        24.27 o                         
  -6   1   2       6151.62       6785.18       137.35 o                         
  -5   1   2       2399.85       2202.09        34.26 o                         
  -4   1   2       1150.05        952.23        17.18 o                         
  -2   1   2      14307.41      14829.72       139.33 o                         
   0   1   2      19555.01      22892.09       356.16 o                         
   1   1   2       8873.30       6877.97       167.60 o                         
   2   1   2       8967.79       9574.25       105.67 o                         
   3   1   2      18855.82      17090.52       176.99 o                         
   5   1   2       9375.89       9333.94       120.62 o                         
   6   1   2       1815.10       1872.87        38.66 o                         
   7   1   2        287.01        342.67        15.78 o                         
   8   1   2        837.24        914.65        26.33 o                         
   9   1   2        164.50        147.23        10.86 o                         
  10   1   2       1171.58       1263.98        35.12 o                         
  11   1   2       1299.39       1129.80        45.35 o                         
  12   1   2        466.63        483.54        36.23 o                         
  13   1   2        179.75        171.21        32.67 o                         
  14   1   2        176.66        175.13        35.69 o                         
 -13   2   2         83.34        101.86        27.73 o                         
 -12   2   2         22.43         17.42        14.28 o                         
 -11   2   2          8.23          0.73         9.75 o                         
 -10   2   2        503.43        456.52        34.64 o                         
  -9   2   2         52.33         71.55        13.56 o                         
  -8   2   2         65.11         38.36        10.16 o                         
  -7   2   2       1794.66       2015.13       101.01 o                         
  -6   2   2       3523.93       4298.47       112.87 o                         
  -5   2   2       1793.50       2178.82        53.14 o                         
  -4   2   2       3956.96       4332.97        81.11 o                         
  -3   2   2        212.71        227.04         6.68 o                         
  -2   2   2       5774.13       6603.79        97.83 o                         
   0   2   2       9951.19       8198.72       113.57 o                         
   2   2   2       4988.11       3654.85        72.83 o                         
   3   2   2      39039.70      42795.49       425.69 o                         
   4   2   2      15193.22      15164.52       323.89 o                         
   5   2   2         67.44        148.44        10.45 o                         
   6   2   2        151.60        188.02        12.40 o                         
   7   2   2        760.37        712.72        21.87 o                         
   8   2   2        974.35        970.20        27.58 o                         
   9   2   2        336.85        313.01        14.47 o                         
  10   2   2        405.14        328.86        15.67 o                         
  11   2   2       1207.30       1255.76        56.40 o                         
  12   2   2        932.92        835.68        70.20 o                         
  13   2   2         16.30         36.06        15.33 o                         
  14   2   2         45.32         37.77        16.65 o                         
 -12   3   2        165.75        211.93        36.84 o                         
 -11   3   2          5.02          2.84         7.48 o                         
 -10   3   2        122.38        105.46        32.52 o                         
  -9   3   2         87.49         78.24        13.64 o                         
  -8   3   2        202.01        194.89        20.32 o                         
  -7   3   2        559.11        507.57        31.53 o                         
  -6   3   2        249.00        449.52        34.27 o                         
  -5   3   2       1410.15       1522.79        39.72 o                         
  -4   3   2       2139.37       2748.45       103.92 o                         
  -3   3   2         67.84         32.25         3.58 o                         
  -2   3   2        108.86        177.57         5.51 o                         
  -1   3   2      66252.22      66348.54       778.38 o                         
   1   3   2       3826.06       3128.97        45.93 o                         
   3   3   2        582.23        242.74         8.39 o                         
   4   3   2       1645.78       2013.14        33.89 o                         
   5   3   2       8197.17       7735.02       102.14 o                         
   6   3   2       3881.25       3853.60        70.69 o                         
   7   3   2        914.61        841.45        24.26 o                         
   8   3   2        135.71        182.83        11.66 o                         
   9   3   2        122.07         92.34        12.78 o                         
  10   3   2        582.80        604.03        31.76 o                         
  11   3   2        365.70        317.75        20.38 o                         
  12   3   2        242.01        301.64        29.29 o                         
  13   3   2         30.60         24.39        13.64 o                         
  14   3   2          6.52          0.42         8.61 o                         
 -12   4   2         85.03         80.36        36.28 o                         
 -11   4   2        245.68        252.44        29.01 o                         
 -10   4   2         36.75         50.00        11.70 o                         
  -9   4   2          1.21         -6.36         6.89 o                         
  -8   4   2        150.20        162.32        25.81 o                         
  -7   4   2         60.88         73.66        25.94 o                         
  -6   4   2       1325.56       1238.08        58.58 o                         
  -5   4   2        507.88        580.11        43.59 o                         
  -4   4   2        647.21        451.51        17.75 o                         
  -3   4   2        869.14        802.67        22.29 o                         
  -2   4   2       4386.42       4186.58        57.11 o                         
  -1   4   2      16345.30      15923.84       255.98 o                         
   1   4   2       5234.46       4444.09        63.95 o                         
   4   4   2       4100.71       3486.14        75.69 o                         
   5   4   2       5366.68       5557.46        78.32 o                         
   6   4   2       2609.24       3105.19        74.73 o                         
   7   4   2        456.34        549.69        25.39 o                         
   8   4   2        646.10        610.51        21.51 o                         
   9   4   2        110.93        126.28        11.63 o                         
  10   4   2        344.74        340.31        18.89 o                         
  11   4   2        201.53        262.80        22.52 o                         
  12   4   2          5.62         -4.80         8.73 o                         
  13   4   2          2.63          7.64         8.68 o                         
  14   4   2          4.29         26.93        15.91 o                         
 -12   5   2        105.93         93.07        25.78 o                         
 -11   5   2       1063.10       1091.13       122.44 o                         
 -10   5   2        147.79        139.70        25.83 o                         
  -9   5   2         18.99         12.07         7.65 o                         
  -8   5   2         11.22          1.76         5.79 o                         
  -7   5   2          2.50         16.41         7.05 o                         
  -6   5   2          9.57         21.04         6.88 o                         
  -5   5   2        146.25        211.93        13.63 o                         
  -4   5   2         79.19         94.23         7.56 o                         
  -3   5   2         69.85         37.24         4.44 o                         
  -2   5   2       2517.70       2956.03        48.04 o                         
  -1   5   2       3562.58       3615.32        81.83 o                         
   1   5   2          5.82          6.91         3.52 o                         
   2   5   2          3.56         23.27         3.54 o                         
   3   5   2        501.20        560.94        24.32 o                         
   4   5   2        539.62        948.39        34.03 o                         
   5   5   2         68.35        106.71         8.72 o                         
   6   5   2       1354.73       1571.83        52.02 o                         
   7   5   2        235.05        203.35        18.19 o                         
   8   5   2        974.18        994.40        35.63 o                         
   9   5   2        931.49        996.52        32.17 o                         
  10   5   2        106.01        126.78        15.56 o                         
  11   5   2        430.28        405.01        29.00 o                         
  12   5   2         69.45         53.54        11.51 o                         
  13   5   2          2.43          5.33         6.76 o                         
  14   5   2         39.47         47.04        22.89 o                         
 -11   6   2         26.64         54.44        20.98 o                         
 -10   6   2         83.72        108.66        19.42 o                         
  -9   6   2          0.19         -5.48        10.17 o                         
  -8   6   2          3.12         10.63         8.65 o                         
  -7   6   2          7.14         12.89         9.12 o                         
  -6   6   2          4.98         16.34        10.77 o                         
  -5   6   2        239.27        340.37        25.67 o                         
  -4   6   2         43.36         89.87         7.24 o                         
  -3   6   2          4.82          9.93         2.65 o                         
  -2   6   2          5.67          9.37         3.19 o                         
  -1   6   2          5.05          1.99         2.41 o                         
   0   6   2          4.05         -1.24         1.85 o                         
   1   6   2         36.91         99.72         9.08 o                         
   2   6   2        747.26        771.50        25.49 o                         
   3   6   2         62.80         33.77         8.90 o                         
   4   6   2       1112.71        997.03        34.68 o                         
   5   6   2        859.42       1107.64        37.48 o                         
   6   6   2        127.73        124.12        17.15 o                         
   7   6   2         58.03         27.49         7.44 o                         
   8   6   2        241.86        196.63        24.05 o                         
   9   6   2        145.97        143.23        22.62 o                         
  10   6   2         26.84          9.12         6.55 o                         
  11   6   2         79.98         93.22        14.61 o                         
  12   6   2          2.59          2.54         6.82 o                         
  13   6   2         28.10         38.10        17.55 o                         
  14   6   2          6.03          8.48         7.18 o                         
 -11   7   2        141.04         97.03        25.64 o                         
 -10   7   2          9.75         16.50        12.55 o                         
  -9   7   2        215.11        187.24        41.76 o                         
  -8   7   2        169.20        166.92        42.56 o                         
  -7   7   2        751.96        790.26        46.58 o                         
  -6   7   2         62.56         58.67        13.41 o                         
  -5   7   2         44.72         29.01         8.91 o                         
  -4   7   2          1.03          2.11         3.52 o                         
  -3   7   2        225.75        210.37        13.23 o                         
  -2   7   2        395.33        304.81        13.56 o                         
  -1   7   2        220.40        212.22         9.09 o                         
   0   7   2       1129.54       1304.48        28.45 o                         
   1   7   2       4101.52       4270.89       125.41 o                         
   2   7   2       1282.79       1129.88        42.35 o                         
   3   7   2          7.35         35.04         9.55 o                         
   4   7   2       1373.50       1487.39        66.31 o                         
   5   7   2         32.96         92.85        15.26 o                         
   6   7   2        117.58        133.82        19.21 o                         
   7   7   2         16.51         28.14        10.07 o                         
   8   7   2         48.46         39.63        12.07 o                         
   9   7   2         96.85         87.75        18.01 o                         
  10   7   2          5.83          4.47         6.32 o                         
  11   7   2         82.14         83.32        14.75 o                         
  12   7   2         52.35         36.47        10.32 o                         
  13   7   2          6.38         15.62        14.39 o                         
  14   7   2          0.21        -14.50        14.04 o                         
 -10   8   2        247.65        270.20        41.07 o                         
  -9   8   2         10.39         14.63        11.48 o                         
  -8   8   2        177.05        182.85        25.16 o                         
  -7   8   2        455.43        497.66        64.03 o                         
  -6   8   2       1121.21       1119.16        54.92 o                         
  -5   8   2        233.01        196.61        21.22 o                         
  -4   8   2         81.86         93.39         7.70 o                         
  -3   8   2        204.95        139.82         9.93 o                         
  -2   8   2       1101.51       1129.80        30.08 o                         
  -1   8   2       2361.51       2349.74        63.58 o                         
   0   8   2        645.87        532.33        25.51 o                         
   1   8   2        215.77        264.36        15.16 o                         
   2   8   2       2653.99       2540.44        73.40 o                         
   3   8   2       2711.71       2694.29        97.97 o                         
   4   8   2        738.22        822.89        48.90 o                         
   5   8   2         35.33         56.32        14.69 o                         
   6   8   2          8.67         32.82        11.72 o                         
   7   8   2        268.97        302.55        32.24 o                         
   8   8   2         60.80         87.82        19.34 o                         
   9   8   2        245.83        190.21        26.31 o                         
  10   8   2          7.98          3.38         7.23 o                         
  11   8   2        115.51        151.46        25.53 o                         
  12   8   2          8.12         12.03         6.94 o                         
  13   8   2         65.05         99.55        17.27 o                         
  14   8   2          8.08          8.19        11.51 o                         
 -10   9   2         97.89         93.31        26.19 o                         
  -9   9   2         73.16         65.16        19.98 o                         
  -8   9   2         52.36         63.59        17.74 o                         
  -7   9   2         12.08          8.23        14.90 o                         
  -6   9   2       1343.65       1466.47        66.30 o                         
  -5   9   2        168.72        160.12        20.12 o                         
  -4   9   2         77.11         38.84         5.39 o                         
  -3   9   2         99.28        147.78        11.13 o                         
  -2   9   2         89.12        100.91         9.17 o                         
  -1   9   2       1576.98       1571.42        60.98 o                         
   0   9   2        132.45        123.49         8.99 o                         
   1   9   2        520.87        519.69        29.83 o                         
   2   9   2       3206.57       3440.53        93.19 o                         
   3   9   2         45.10         47.42        11.84 o                         
   4   9   2        220.58        177.45        23.17 o                         
   5   9   2        236.89        302.70        31.02 o                         
   6   9   2        623.34        546.49        43.77 o                         
   7   9   2        364.60        439.68        40.40 o                         
   8   9   2        154.44        176.67        26.29 o                         
   9   9   2        105.04         99.76        22.47 o                         
  10   9   2          8.75         12.09         9.54 o                         
  11   9   2         82.49         69.50        19.32 o                         
  12   9   2         92.86        108.08        17.96 o                         
  13   9   2        135.96        109.76        19.23 o                         
  -9  10   2        103.93         66.78        21.65 o                         
  -8  10   2        102.27        129.97        29.99 o                         
  -7  10   2         32.16         41.98        16.58 o                         
  -6  10   2        493.28        464.13        37.77 o                         
  -5  10   2        368.08        396.95        33.39 o                         
  -4  10   2        137.08        164.98        16.45 o                         
  -3  10   2       1318.18       1295.69        36.93 o                         
  -2  10   2        703.98        851.19        29.05 o                         
  -1  10   2         33.58         28.88         6.32 o                         
   0  10   2        481.44        411.05        19.00 o                         
   1  10   2        687.78        642.31        35.75 o                         
   2  10   2        588.77        477.64        31.06 o                         
   3  10   2       1603.86       1639.14        77.80 o                         
   4  10   2       1115.26       1089.03        62.94 o                         
   5  10   2        538.45        527.07        43.05 o                         
   6  10   2        126.55        114.20        20.80 o                         
   7  10   2         99.42         75.34        17.92 o                         
   8  10   2        223.15        276.13        34.69 o                         
   9  10   2        120.22        140.08        26.11 o                         
  10  10   2        108.20        105.56        24.01 o                         
  11  10   2        121.55        147.70        28.18 o                         
  12  10   2          0.97          0.48         8.39 o                         
  13  10   2         49.79         41.70        17.36 o                         
  -9  11   2         66.71         58.70        21.50 o                         
  -8  11   2        117.00        171.80        33.57 o                         
  -7  11   2        535.02        472.83        53.74 o                         
  -6  11   2        211.27        208.54        34.47 o                         
  -5  11   2        384.67        441.68        29.84 o                         
  -4  11   2        569.83        550.22        41.95 o                         
  -3  11   2        166.62        176.73        13.43 o                         
  -2  11   2        754.44        871.55        31.05 o                         
  -1  11   2         10.09         11.21         5.79 o                         
   0  11   2       1787.14       1745.91        73.33 o                         
   1  11   2        416.82        358.26        27.96 o                         
   2  11   2        679.49        704.69        49.17 o                         
   3  11   2       1095.13       1159.04        66.51 o                         
   4  11   2       1662.73       1781.97        87.08 o                         
   5  11   2         14.60         13.50        10.76 o                         
   6  11   2        948.95       1015.51        67.11 o                         
   7  11   2        392.28        468.53        45.63 o                         
   8  11   2         29.62         70.91        18.39 o                         
   9  11   2        527.69        652.09        57.59 o                         
  10  11   2        226.95        347.02        43.16 o                         
  11  11   2         38.59         66.04        20.84 o                         
  12  11   2         71.14         51.17        17.04 o                         
  13  11   2         19.72         25.54        12.41 o                         
  -8  12   2        213.29        150.25        32.35 o                         
  -7  12   2        600.11        565.40        60.18 o                         
  -6  12   2         95.09         46.06        18.79 o                         
  -5  12   2         53.77         30.84        24.61 o                         
  -4  12   2        268.36        280.51        29.20 o                         
  -3  12   2        610.49        539.98        32.45 o                         
  -2  12   2       1349.20       1255.60        40.05 o                         
  -1  12   2        728.78        650.02        32.09 o                         
   0  12   2        166.05        189.00        18.52 o                         
   1  12   2        251.61        288.42        26.28 o                         
   2  12   2        603.62        606.77        47.83 o                         
   3  12   2       1253.86       1201.01        71.27 o                         
   4  12   2        312.71        362.61        37.95 o                         
   5  12   2        307.63        336.31        38.26 o                         
   6  12   2        732.15        816.66        61.76 o                         
   7  12   2        494.56        503.27        49.39 o                         
   8  12   2        413.80        548.37        52.95 o                         
   9  12   2        659.08        712.28        62.98 o                         
  10  12   2        325.60        345.27        45.03 o                         
  11  12   2         12.36         26.36        15.13 o                         
  12  12   2        143.32        146.33        31.22 o                         
  -7  13   2         92.60         79.69        23.09 o                         
  -6  13   2        264.63        326.63        46.34 o                         
  -5  13   2        127.28        134.42        21.27 o                         
  -4  13   2        202.37        225.85        26.67 o                         
  -3  13   2        525.18        484.89        31.85 o                         
  -2  13   2         48.61         26.56         9.55 o                         
  -1  13   2        524.36        596.12        32.07 o                         
   0  13   2        865.38        831.70        38.32 o                         
   1  13   2        627.38        641.31        37.55 o                         
   2  13   2         24.47         31.02        12.03 o                         
   3  13   2        275.90        275.40        34.55 o                         
   4  13   2        122.09         82.94        19.62 o                         
   5  13   2        955.16       1036.40        71.68 o                         
   6  13   2         64.01         81.36        21.37 o                         
   7  13   2        311.31        356.22        43.23 o                         
   8  13   2        303.79        320.63        42.97 o                         
   9  13   2        351.91        493.46        54.41 o                         
  10  13   2         50.95         43.15        15.69 o                         
  11  13   2        146.73        204.44        37.41 o                         
  -6  14   2          6.91          4.22        12.04 o                         
  -5  14   2        118.72        130.94        28.95 o                         
  -4  14   2        349.93        355.42        34.20 o                         
  -3  14   2         60.71         69.43        14.95 o                         
  -2  14   2        201.69        192.91        23.18 o                         
  -1  14   2        458.38        454.07        25.42 o                         
   0  14   2        140.36        152.51        18.94 o                         
   1  14   2          4.45          2.13         5.86 o                         
   2  14   2          9.04         10.63         8.54 o                         
   3  14   2        265.06        300.56        37.39 o                         
   4  14   2         22.84         26.74        12.94 o                         
   5  14   2         48.45         57.59        18.75 o                         
   6  14   2        276.18        284.34        39.02 o                         
   7  14   2        107.30        107.99        25.31 o                         
   8  14   2        112.76        139.75        29.98 o                         
   9  14   2          1.15          8.70        13.20 o                         
  -5  15   2         44.30         23.65        15.72 o                         
  -4  15   2        182.25        150.47        27.24 o                         
  -3  15   2        317.56        321.52        33.04 o                         
  -2  15   2        102.18         70.10        17.69 o                         
  -1  15   2         74.96         91.27        16.73 o                         
   0  15   2          1.60         -0.70         6.23 o                         
   1  15   2         39.17         22.88        10.74 o                         
   2  15   2        161.84        112.61        24.38 o                         
   3  15   2          3.64         -3.18         8.13 o                         
   4  15   2          7.96         -5.99        11.74 o                         
   5  15   2        229.29        206.57        34.44 o                         
   6  15   2        202.39        188.24        33.16 o                         
   7  15   2        144.64        184.14        33.82 o                         
   8  15   2         39.49         61.40        20.80 o                         
  -4  16   2        247.90        240.63        41.64 o                         
  -3  16   2         24.31         11.93         8.04 o                         
  -2  16   2          4.62         18.99        14.20 o                         
  -1  16   2         12.22          8.54         8.72 o                         
   0  16   2         17.78         32.12        13.38 o                         
   1  16   2         30.35         26.90        12.21 o                         
   2  16   2          5.81          5.95         7.95 o                         
   3  16   2         24.08         10.97         7.89 o                         
   4  16   2         43.12         50.80        16.80 o                         
   5  16   2         31.29         38.33        17.24 o                         
   6  16   2         15.15         14.31         9.73 o                         
  -1  17   2          0.64         -5.20         7.90 o                         
   0  17   2         32.67         48.65        17.90 o                         
   1  17   2          8.19         14.82        12.48 o                         
   2  17   2          7.89         36.21        17.60 o                         
   3  17   2          4.64          0.25         7.81 o                         
   4  17   2          9.63         17.39        14.01 o                         
   2  18   2          1.06         -6.49         9.12 o                         
  -2 -15   3         31.28         47.03        19.34 o                         
  -1 -15   3          3.27          3.11         6.87 o                         
   0 -15   3         42.00         47.25        18.79 o                         
   1 -15   3         54.16         31.84        14.62 o                         
  -5 -14   3         28.99         26.39        14.33 o                         
  -4 -14   3        111.04        139.88        30.96 o                         
  -3 -14   3         15.90         16.14        11.60 o                         
  -2 -14   3         55.26         25.45        12.49 o                         
  -1 -14   3        146.09        182.86        33.39 o                         
   0 -14   3          3.07          2.45         7.55 o                         
   1 -14   3          4.52         -2.86         8.64 o                         
   2 -14   3          1.54         -9.36        12.58 o                         
   3 -14   3         19.85         -2.25         8.52 o                         
  -7 -13   3         44.68         83.93        23.80 o                         
  -6 -13   3         42.51         47.48        21.18 o                         
  -5 -13   3          0.43         13.34         8.95 o                         
  -4 -13   3         72.90         93.17        23.17 o                         
  -3 -13   3         98.63        117.75        25.66 o                         
  -2 -13   3          2.77         -2.38         8.68 o                         
  -1 -13   3         29.22         32.22        13.05 o                         
   0 -13   3         22.64         30.06        11.38 o                         
   1 -13   3        490.71        543.32        55.83 o                         
   2 -13   3        153.88        157.58        22.83 o                         
   3 -13   3        139.08        140.46        34.03 o                         
   4 -13   3         58.52         79.39        25.85 o                         
   5 -13   3         20.64         39.19        16.49 o                         
  -8 -12   3         10.70         53.38        19.70 o                         
  -7 -12   3        184.82        193.64        34.42 o                         
  -6 -12   3         81.76         87.84        24.42 o                         
  -5 -12   3        173.25        169.29        31.42 o                         
  -4 -12   3         13.92         14.45        12.79 o                         
  -3 -12   3        147.56        134.47        27.13 o                         
  -2 -12   3         16.92         10.48         6.34 o                         
  -1 -12   3         37.78         23.45        11.75 o                         
   0 -12   3         50.52         27.59        10.82 o                         
   1 -12   3         85.14         87.67        21.53 o                         
   2 -12   3        138.96        125.70        20.13 o                         
   3 -12   3        154.85        168.75        23.06 o                         
   4 -12   3        223.33        217.17        40.60 o                         
   5 -12   3          9.93         -6.54        14.97 o                         
   6 -12   3        133.36        139.37        35.39 o                         
  -9 -11   3          0.26         -5.01        10.01 o                         
  -8 -11   3         83.12         69.73        20.48 o                         
  -7 -11   3          2.41          5.42         9.41 o                         
  -6 -11   3          6.13          7.13         7.27 o                         
  -5 -11   3        293.82        278.15        37.78 o                         
  -4 -11   3        425.37        432.38        45.89 o                         
  -3 -11   3          0.30          5.22        10.38 o                         
  -2 -11   3          0.18         -1.30         6.69 o                         
  -1 -11   3         55.86         43.05        15.11 o                         
   0 -11   3         48.53         44.10        15.09 o                         
   1 -11   3        100.96         91.20        19.71 o                         
   2 -11   3          1.41        -15.47        12.82 o                         
   3 -11   3         23.44         28.01        27.74 o                         
   4 -11   3        225.72        169.51        36.30 o                         
   5 -11   3          0.02         -6.74        13.70 o                         
   6 -11   3         81.02         68.89        24.65 o                         
   7 -11   3         36.84         29.80        15.32 o                         
 -11 -10   3          3.01          6.08         9.04 o                         
 -10 -10   3          6.07         15.70        12.22 o                         
  -9 -10   3          0.84          9.69        12.77 o                         
  -8 -10   3         23.38         19.17        13.85 o                         
  -7 -10   3        394.31        364.86        44.23 o                         
  -6 -10   3        818.08        815.25        64.55 o                         
  -5 -10   3         38.73         48.22        17.54 o                         
  -4 -10   3        677.60        682.25        55.90 o                         
  -3 -10   3        392.75        412.28        42.16 o                         
  -2 -10   3        518.89        390.66        41.50 o                         
  -1 -10   3         68.55         62.29        17.47 o                         
   0 -10   3         68.97         62.66        16.23 o                         
   1 -10   3         78.30         55.51        15.01 o                         
   2 -10   3         96.26         82.63        12.52 o                         
   3 -10   3          7.35         15.61         5.54 o                         
   4 -10   3        189.59        155.05        15.68 o                         
   5 -10   3        267.28        298.13        45.45 o                         
   6 -10   3         15.32         27.10        16.14 o                         
   7 -10   3         34.75         15.09        15.99 o                         
   8 -10   3         15.70         11.90        14.94 o                         
 -12  -9   3         14.28         25.34        13.50 o                         
 -11  -9   3         31.68         31.90        15.98 o                         
 -10  -9   3          0.65         -3.26         8.58 o                         
  -9  -9   3         23.60         43.66        17.42 o                         
  -8  -9   3         54.07         44.99        16.16 o                         
  -7  -9   3        220.86        212.48        32.35 o                         
  -6  -9   3         78.92         74.76        20.47 o                         
  -5  -9   3         80.86         92.48        19.37 o                         
  -4  -9   3        231.99        244.70        31.44 o                         
  -3  -9   3          6.14         11.02         8.55 o                         
  -2  -9   3        584.16        565.64        46.67 o                         
  -1  -9   3         51.45         75.25        17.02 o                         
   0  -9   3          4.14          9.94         5.93 o                         
   1  -9   3        564.15        618.18        48.35 o                         
   2  -9   3        749.44        697.88        34.99 o                         
   3  -9   3        713.78        741.59        32.64 o                         
   4  -9   3        370.00        421.67        22.32 o                         
   5  -9   3        260.97        303.89        42.71 o                         
   6  -9   3        128.70        152.67        30.82 o                         
   7  -9   3        148.38        162.09        34.25 o                         
   8  -9   3         64.44         77.56        24.42 o                         
   9  -9   3         13.28         12.83        11.48 o                         
 -12  -8   3          6.91        -11.40        10.60 o                         
 -11  -8   3         16.32         15.28         6.81 o                         
 -10  -8   3        223.91        232.01        35.52 o                         
  -9  -8   3        102.77        110.57        24.47 o                         
  -8  -8   3        255.27        246.05        33.85 o                         
  -7  -8   3         40.44         30.79        12.65 o                         
  -6  -8   3        575.75        596.52        50.73 o                         
  -5  -8   3        133.35        133.06        22.97 o                         
  -4  -8   3         27.34         28.58        12.04 o                         
  -3  -8   3          3.68         16.27        10.36 o                         
  -2  -8   3          8.06         38.39        13.64 o                         
  -1  -8   3       1517.82       1519.42        76.11 o                         
   0  -8   3        197.09        245.10        28.08 o                         
   1  -8   3          8.97         -1.38         6.39 o                         
   2  -8   3        342.31        389.09        23.99 o                         
   3  -8   3        131.49         92.91        13.36 o                         
   4  -8   3        117.39        123.88        12.65 o                         
   5  -8   3        182.28        190.51        15.58 o                         
   6  -8   3        293.88        296.05        42.27 o                         
   7  -8   3        398.41        438.99        52.35 o                         
   8  -8   3        242.58        228.69        39.02 o                         
   9  -8   3         71.03         86.15        24.69 o                         
  10  -8   3          0.92        -12.81        14.50 o                         
 -12  -7   3         39.14          7.55         7.62 o                         
 -11  -7   3        252.46        267.34        29.88 o                         
 -10  -7   3         26.70         33.54        13.45 o                         
  -9  -7   3        118.42        137.21        25.01 o                         
  -8  -7   3        409.23        414.49        43.09 o                         
  -7  -7   3        465.86        451.71        43.34 o                         
  -6  -7   3         25.84         33.37        12.43 o                         
  -5  -7   3        335.54        362.32        36.64 o                         
  -4  -7   3         53.14         65.44        16.00 o                         
  -3  -7   3        706.55        632.27        45.83 o                         
  -2  -7   3        596.23        626.07        44.84 o                         
  -1  -7   3        893.06        806.94        50.20 o                         
   0  -7   3        940.35        869.32        51.90 o                         
   1  -7   3       1330.96       1263.73        64.44 o                         
   2  -7   3       2023.84       1697.11        62.76 o                         
   3  -7   3        578.62        515.78        51.43 o                         
   4  -7   3        373.67        335.76        19.88 o                         
   5  -7   3        696.30        699.32        29.00 o                         
   6  -7   3       1029.85       1060.08        74.18 o                         
   7  -7   3        737.55        724.54        65.47 o                         
   8  -7   3        713.05        715.81        66.15 o                         
   9  -7   3        231.03        257.42        40.47 o                         
  10  -7   3        202.87        174.46        35.39 o                         
 -12  -6   3         53.00         72.33        28.35 o                         
 -11  -6   3        211.91        255.62        28.10 o                         
 -10  -6   3        448.96        571.99        60.61 o                         
  -9  -6   3        504.88        444.71        44.42 o                         
  -8  -6   3        235.09        229.79        30.63 o                         
  -7  -6   3        317.55        279.87        32.46 o                         
  -6  -6   3        272.66        170.73        25.19 o                         
  -5  -6   3       4401.35       4118.44       143.24 o                         
  -4  -6   3        161.77        174.36        23.65 o                         
  -3  -6   3       3127.21       2831.79       107.33 o                         
  -2  -6   3       3206.69       2553.54        97.38 o                         
  -1  -6   3        653.83        648.13        42.43 o                         
   0  -6   3       1800.68       1414.83        65.57 o                         
   1  -6   3       4270.73       4036.87       140.85 o                         
   2  -6   3       1030.34        832.59        31.21 o                         
   3  -6   3       1383.42       1099.46        78.09 o                         
   4  -6   3       1090.56       1242.37        38.73 o                         
   5  -6   3       2575.40       2520.71        68.68 o                         
   6  -6   3       1625.04       1688.25        66.02 o                         
   7  -6   3       1353.55       1339.52       134.76 o                         
   8  -6   3        629.75        647.47        36.77 o                         
   9  -6   3        138.40        163.43        32.04 o                         
  10  -6   3        223.92        275.12        41.94 o                         
  11  -6   3        421.86        478.63        56.92 o                         
 -12  -5   3        203.20        230.37        42.18 o                         
 -11  -5   3        113.56        113.99        18.02 o                         
 -10  -5   3        180.91        180.45        27.86 o                         
  -9  -5   3        208.52        192.43        33.29 o                         
  -8  -5   3        172.58        177.51        26.54 o                         
  -7  -5   3        488.70        475.75        40.81 o                         
  -6  -5   3       1368.06       1310.23        69.51 o                         
  -5  -5   3        764.08        817.91        51.24 o                         
  -4  -5   3       1239.92       1064.54        57.80 o                         
  -3  -5   3        452.54        451.34        34.61 o                         
  -2  -5   3       2726.49       2458.71        91.63 o                         
  -1  -5   3        302.99        247.59        23.85 o                         
   0  -5   3       5267.17       4588.18       492.31 o                         
   1  -5   3       1309.02       1199.87        40.87 o                         
   2  -5   3        104.54         84.55         8.40 o                         
   3  -5   3         97.24         98.52        12.93 o                         
   4  -5   3       1890.42       1809.22        37.03 o                         
   5  -5   3       1070.71       1118.68        27.90 o                         
   6  -5   3       1049.66        968.60        28.01 o                         
   7  -5   3       1243.92       1109.69        47.01 o                         
   8  -5   3         62.74         43.40        11.88 o                         
   9  -5   3        132.56        121.50        33.32 o                         
  10  -5   3        401.73        480.57        53.60 o                         
  11  -5   3        175.23        180.57        34.23 o                         
  12  -5   3        157.37        166.40        33.57 o                         
 -12  -4   3        126.75        159.23        34.52 o                         
 -11  -4   3        212.51        210.56        38.13 o                         
 -10  -4   3         69.60         44.67        11.71 o                         
  -9  -4   3        616.36        661.12        65.87 o                         
  -8  -4   3        257.70        243.33        22.40 o                         
  -7  -4   3         44.93         49.57        13.15 o                         
  -6  -4   3        990.17        933.40        54.67 o                         
  -5  -4   3       3169.75       3183.35       113.12 o                         
  -4  -4   3       6662.53       6820.39       193.47 o                         
  -3  -4   3       2411.48       2528.07        91.60 o                         
  -2  -4   3       1853.75       1680.79        68.62 o                         
  -1  -4   3         32.16         36.80         8.75 o                         
   0  -4   3       2704.75       2720.14        92.23 o                         
   1  -4   3        739.96        606.65        47.35 o                         
   2  -4   3       2806.55       2852.18        50.80 o                         
   3  -4   3       2047.06       1924.63        74.11 o                         
   4  -4   3        172.44        156.66         9.88 o                         
   5  -4   3        681.74        706.40        18.11 o                         
   6  -4   3        996.52        937.29        29.07 o                         
   7  -4   3        282.86        319.83        18.27 o                         
   8  -4   3        405.37        382.23        27.10 o                         
   9  -4   3        113.98        122.50        15.88 o                         
  10  -4   3        185.58        149.29        24.93 o                         
  11  -4   3        104.33        119.04        27.34 o                         
  12  -4   3        184.25        244.61        40.40 o                         
 -12  -3   3        228.65        208.69        37.43 o                         
 -11  -3   3        113.27        107.22        25.33 o                         
 -10  -3   3         82.82         96.49        15.20 o                         
  -9  -3   3        538.89        554.61        34.44 o                         
  -8  -3   3        502.05        599.15        53.55 o                         
  -7  -3   3        451.94        512.31        32.82 o                         
  -6  -3   3       1484.08       1413.21        67.36 o                         
  -5  -3   3       2532.29       2575.31        94.73 o                         
  -4  -3   3       4939.13       4432.35       136.16 o                         
  -3  -3   3       2542.49       2179.63        80.02 o                         
  -2  -3   3       1737.46       1514.93        61.06 o                         
  -1  -3   3       3546.16       2531.26        85.20 o                         
   0  -3   3       3837.54       3689.42       111.15 o                         
   1  -3   3      10754.49       8782.85       598.89 o                         
   2  -3   3       2800.06       2346.17        72.48 o                         
   3  -3   3        737.06        675.71        37.63 o                         
   4  -3   3       1561.25       1362.25        44.21 o                         
   5  -3   3        352.80        334.50        11.40 o                         
   6  -3   3        213.07        227.33        11.24 o                         
   7  -3   3        955.28        961.92        39.38 o                         
   8  -3   3        623.65        807.80        31.56 o                         
   9  -3   3        242.56        241.09        17.99 o                         
  10  -3   3        111.28        157.37        20.23 o                         
  11  -3   3         28.25         25.48         8.78 o                         
  12  -3   3         47.87         73.15        21.57 o                         
  13  -3   3         20.06         26.82        14.59 o                         
 -13  -2   3         43.97          0.37        14.41 o                         
 -12  -2   3         16.34         16.71        11.28 o                         
 -11  -2   3         41.77         61.17        13.79 o                         
 -10  -2   3        207.87        182.24        19.72 o                         
  -9  -2   3        772.99        831.82        41.35 o                         
  -8  -2   3         61.89         49.04        10.24 o                         
  -7  -2   3        115.29        140.56        22.04 o                         
  -6  -2   3        415.88        414.18        24.65 o                         
  -5  -2   3         86.30        122.99        16.24 o                         
  -4  -2   3       3736.11       4009.61       122.56 o                         
  -3  -2   3        371.08        409.49        27.99 o                         
  -2  -2   3         43.72         28.95         6.30 o                         
  -1  -2   3        182.45        406.84        18.92 o                         
   0  -2   3        145.12        269.60        34.04 o                         
   3  -2   3         84.19         61.39         5.31 o                         
   4  -2   3       2986.50       3250.70        40.64 o                         
   5  -2   3        482.10        689.35        30.54 o                         
   6  -2   3        135.99        183.41        11.94 o                         
   7  -2   3       1840.57       1879.93        50.76 o                         
   8  -2   3       2122.83       2028.89        66.86 o                         
   9  -2   3        244.82        325.38        26.51 o                         
  10  -2   3        552.55        466.01        32.92 o                         
  11  -2   3         17.37         19.93         8.09 o                         
  12  -2   3        137.14        101.56        24.16 o                         
  13  -2   3         78.45         88.05        23.99 o                         
 -13  -1   3          9.00          2.64         9.97 o                         
 -12  -1   3          4.17         12.05        14.48 o                         
 -11  -1   3        203.33        194.35        24.49 o                         
 -10  -1   3        181.28        164.76        37.60 o                         
  -9  -1   3          1.24          1.61        11.95 o                         
  -8  -1   3        471.99        599.79        34.91 o                         
  -7  -1   3          4.59          6.08         4.42 o                         
  -6  -1   3        177.40        179.66        14.83 o                         
  -5  -1   3         39.83         26.50         6.07 o                         
  -4  -1   3          2.56          3.67         3.74 o                         
  -3  -1   3       3399.14       3117.58        67.74 o                         
  -2  -1   3         18.74          8.00         2.72 o                         
  -1  -1   3       1414.91        999.49        29.85 o                         
   0  -1   3       4886.71       4929.10        94.36 o                         
   1  -1   3       1756.07       2559.02        71.06 o                         
   2  -1   3       2539.76       2813.19        46.79 o                         
   3  -1   3       1139.12       1024.71        23.34 o                         
   4  -1   3        524.17        600.86        16.16 o                         
   5  -1   3        312.03        405.14        17.53 o                         
   6  -1   3         48.77         89.71         8.45 o                         
   7  -1   3        240.90        230.61        14.35 o                         
   8  -1   3       1966.22       1836.47        62.11 o                         
   9  -1   3        988.29       1023.78        80.56 o                         
  10  -1   3         41.74        119.18        16.70 o                         
  11  -1   3          5.66         29.15        10.56 o                         
  12  -1   3          0.75         -1.14         7.05 o                         
  13  -1   3        122.15        116.23        27.29 o                         
 -13   0   3          0.36         11.92         9.49 o                         
 -12   0   3          0.91         35.50        17.72 o                         
 -11   0   3          1.93         -4.02        10.10 o                         
 -10   0   3        124.14        152.35        29.95 o                         
  -9   0   3         53.49         67.66         9.17 o                         
  -8   0   3         87.72         64.08        10.26 o                         
  -7   0   3        355.59        325.50        21.20 o                         
  -6   0   3        963.89       1141.61        48.25 o                         
  -5   0   3         74.90        118.46         8.63 o                         
  -4   0   3          2.90         38.93         6.25 o                         
  -3   0   3         37.80         43.82         3.64 o                         
  -2   0   3       2554.20       2458.58        36.90 o                         
   1   0   3       2222.97       3184.57        52.25 o                         
   2   0   3        701.85       1236.32        19.68 o                         
   3   0   3         26.14         55.14         3.28 o                         
   4   0   3          9.00         59.63         5.72 o                         
   5   0   3         21.16         52.65         4.91 o                         
   6   0   3        238.77        211.94        11.54 o                         
   7   0   3         25.89         32.19         5.03 o                         
   8   0   3         42.17         21.68         4.35 o                         
   9   0   3        354.81        435.37        24.12 o                         
  10   0   3       1581.01       1597.07        51.65 o                         
  11   0   3        299.99        339.90        23.97 o                         
  12   0   3          0.19         10.11         6.19 o                         
  13   0   3         75.07         65.58        18.95 o                         
  14   0   3         18.94         18.30        11.88 o                         
 -12   1   3         22.83          4.16        12.38 o                         
 -11   1   3          4.57          4.37        13.13 o                         
 -10   1   3          3.25         11.68        13.15 o                         
  -9   1   3        151.08        198.44        31.58 o                         
  -8   1   3        151.80        186.07        15.71 o                         
  -7   1   3         86.16         74.23         9.97 o                         
  -6   1   3        834.61        717.93        20.59 o                         
  -5   1   3        113.81        109.91         8.00 o                         
  -4   1   3         79.38         35.02         4.51 o                         
  -3   1   3        862.72        836.43        21.86 o                         
  -1   1   3       4448.09       4866.31        64.86 o                         
   0   1   3       7158.42       6956.06        63.90 o                         
   1   1   3       2059.85       2162.05        34.29 o                         
   2   1   3       3770.42       5814.12        68.50 o                         
   4   1   3        996.73       1461.73        23.62 o                         
   5   1   3        802.64        844.31        21.62 o                         
   6   1   3         28.96         56.49         7.89 o                         
   7   1   3        173.26        250.43        16.37 o                         
   8   1   3         21.51         15.71         5.66 o                         
   9   1   3         20.49         22.76         4.86 o                         
  10   1   3        258.08        244.79        14.16 o                         
  11   1   3         87.02         81.41        11.18 o                         
  12   1   3        175.36        156.82        22.26 o                         
  13   1   3          1.21          3.06         9.44 o                         
  14   1   3         36.18         27.58        10.90 o                         
 -12   2   3          0.69          6.02        11.28 o                         
 -11   2   3          4.56        -16.66        14.46 o                         
 -10   2   3        140.52        156.19        29.45 o                         
  -9   2   3         50.08         42.02        16.43 o                         
  -8   2   3        265.23        345.85        32.96 o                         
  -7   2   3        246.12        211.99        15.59 o                         
  -6   2   3         35.98         79.63         7.76 o                         
  -5   2   3        403.77        494.50        14.38 o                         
  -4   2   3          1.33          7.73         1.96 o                         
  -3   2   3         28.33         12.40         2.24 o                         
  -1   2   3      19011.46      20071.72       222.73 o                         
   0   2   3      10480.90      12587.37       168.62 o                         
   1   2   3        198.41        353.13         9.10 o                         
   2   2   3       5412.50       3845.90        45.19 o                         
   3   2   3       3607.08       4327.49        50.27 o                         
   4   2   3       1185.12        860.08        18.30 o                         
   5   2   3          5.32          5.26         2.18 o                         
   6   2   3       1402.61       1547.71        38.61 o                         
   7   2   3        935.03        906.74        26.15 o                         
   8   2   3          8.00          6.91         3.25 o                         
   9   2   3        238.44        240.49        12.51 o                         
  10   2   3          6.68         16.17         4.62 o                         
  11   2   3         71.07         51.92         9.24 o                         
  12   2   3          7.24         14.35         5.93 o                         
  13   2   3         16.40         26.13         9.39 o                         
  14   2   3         38.52         10.76         9.02 o                         
 -12   3   3        310.47        310.08        47.11 o                         
 -11   3   3         69.12        130.35        30.20 o                         
 -10   3   3         15.98         24.77        11.08 o                         
  -9   3   3        250.36        250.39        24.86 o                         
  -8   3   3        268.24        269.47        34.97 o                         
  -7   3   3       1316.67       1501.19        56.98 o                         
  -6   3   3        345.97        334.57        24.21 o                         
  -5   3   3        136.86        267.67        14.60 o                         
  -3   3   3       2376.08       2654.06        38.25 o                         
  -2   3   3        634.73        827.78        20.75 o                         
  -1   3   3      42711.18      46115.79       470.75 o                         
   0   3   3         57.64         25.95         4.61 o                         
   1   3   3       4784.41       5952.87        70.71 o                         
   2   3   3       1641.90        921.61        17.49 o                         
   4   3   3       3169.12       2391.87        35.98 o                         
   5   3   3       6279.83       6497.07       196.08 o                         
   6   3   3       1527.74       1341.66        35.08 o                         
   7   3   3        162.02        185.91        14.15 o                         
   8   3   3        415.93        457.73        22.33 o                         
   9   3   3          2.03          1.94         3.08 o                         
  10   3   3        216.32        204.77        12.44 o                         
  11   3   3         11.20         16.23         4.37 o                         
  12   3   3         41.84         34.98        13.30 o                         
  13   3   3         24.22         14.05        12.08 o                         
  14   3   3         74.16         40.05        16.37 o                         
  15   3   3        111.74         94.31        27.51 o                         
 -12   4   3         11.79         -5.20        12.25 o                         
 -11   4   3         41.47         52.52        14.08 o                         
 -10   4   3        411.95        456.22        92.40 o                         
  -9   4   3        231.85        276.09        27.54 o                         
  -8   4   3        398.58        421.53        30.96 o                         
  -7   4   3       1906.09       1965.45        68.84 o                         
  -6   4   3        333.59        381.95        21.75 o                         
  -5   4   3        665.92        467.59        19.95 o                         
  -4   4   3       1545.07       1590.35        81.10 o                         
  -3   4   3       1031.85       1013.54        36.36 o                         
  -2   4   3       5874.14       5689.12        65.88 o                         
  -1   4   3      18604.34      19202.62       196.47 o                         
   0   4   3       1073.41        816.40        15.55 o                         
   2   4   3         41.23         16.00         2.88 o                         
   4   4   3       2645.55       2992.57        53.53 o                         
   5   4   3       4564.57       3704.02        66.62 o                         
   6   4   3      10654.79      10896.45       187.78 o                         
   7   4   3       8806.22       8691.64       137.99 o                         
   8   4   3        520.22        497.32        19.73 o                         
   9   4   3        346.34        356.78        17.34 o                         
  10   4   3        318.80        313.70        16.91 o                         
  11   4   3        467.57        433.53        22.04 o                         
  12   4   3         60.16         42.61        10.76 o                         
  13   4   3         15.81          5.29         7.04 o                         
  14   4   3        244.37        272.69        42.31 o                         
  15   4   3         49.52         -1.33        11.40 o                         
 -11   5   3         32.12         44.48        14.65 o                         
 -10   5   3         28.80         16.98         9.75 o                         
  -9   5   3          7.62          5.72         7.67 o                         
  -8   5   3        587.66        585.40        38.99 o                         
  -7   5   3        700.11        843.46       103.96 o                         
  -6   5   3        338.29        268.23        17.12 o                         
  -5   5   3       3369.68       3370.33       156.94 o                         
  -3   5   3        330.80        285.99        21.05 o                         
  -2   5   3       7234.49       8170.64       129.88 o                         
  -1   5   3       2688.40       2544.16        53.49 o                         
   0   5   3        615.79        886.84        17.74 o                         
   1   5   3       2612.45       2638.25        40.69 o                         
   2   5   3       7415.55       7254.14       113.66 o                         
   4   5   3       8970.80       8707.09       129.19 o                         
   5   5   3        634.48        788.10        30.13 o                         
   6   5   3       1035.81       1043.31        38.90 o                         
   7   5   3        991.27       1062.92        33.13 o                         
   8   5   3       2131.24       2087.91        55.69 o                         
   9   5   3       1317.42       1267.41        53.32 o                         
  10   5   3         16.67         15.56         8.09 o                         
  11   5   3          8.20          1.65         4.18 o                         
  12   5   3         84.94         72.98        13.00 o                         
  13   5   3         61.24         40.74        10.65 o                         
  14   5   3        142.00         99.63        18.35 o                         
  15   5   3          4.74        -11.90        13.52 o                         
 -11   6   3          4.55          8.85         9.03 o                         
 -10   6   3        352.65        433.19        51.32 o                         
  -9   6   3        820.61        882.38        68.78 o                         
  -8   6   3        845.69       1001.51        62.24 o                         
  -7   6   3       1329.04       1422.55        61.67 o                         
  -6   6   3        668.88        815.14        43.14 o                         
  -5   6   3        815.64        721.64        53.24 o                         
  -4   6   3        594.84        563.00        32.30 o                         
  -3   6   3       2036.13       1833.29        36.11 o                         
  -2   6   3       6149.19       6713.83        93.93 o                         
  -1   6   3       1627.97       1431.87        46.63 o                         
   0   6   3       1893.97       1784.99        83.82 o                         
   1   6   3       3608.35       3666.10        55.41 o                         
   2   6   3         90.37         66.47         7.28 o                         
   3   6   3        381.50        220.28        18.40 o                         
   4   6   3       2981.56       3038.52       110.82 o                         
   5   6   3        168.46         99.64        10.44 o                         
   6   6   3        139.97        192.93        17.45 o                         
   7   6   3       1457.30       1593.80        67.59 o                         
   8   6   3        599.28        677.94        36.28 o                         
   9   6   3        145.18        199.70        26.26 o                         
  10   6   3         37.20         31.71         8.45 o                         
  11   6   3        739.33        722.31        40.31 o                         
  12   6   3        459.75        522.33        42.83 o                         
  13   6   3        183.88        174.01        32.06 o                         
  14   6   3         41.45         38.97        12.54 o                         
 -11   7   3         33.09         61.54        21.73 o                         
 -10   7   3         87.73        120.40        20.83 o                         
  -9   7   3        664.27        740.25        60.57 o                         
  -8   7   3       1992.36       2302.00        87.50 o                         
  -7   7   3       3522.61       3782.15       113.73 o                         
  -6   7   3        731.57        880.06        46.97 o                         
  -5   7   3         54.59         26.25         7.83 o                         
  -4   7   3        465.73        459.19        20.92 o                         
  -3   7   3        155.13        221.27        11.65 o                         
  -2   7   3        915.40        713.76        21.36 o                         
  -1   7   3       1226.75       1122.02        31.50 o                         
   0   7   3       3927.25       3598.95        55.29 o                         
   1   7   3       3453.60       3616.82        57.39 o                         
   2   7   3       3024.51       2737.87        75.59 o                         
   3   7   3       2081.06       1864.20        81.26 o                         
   4   7   3        292.17        163.19        17.31 o                         
   5   7   3       1232.34       1339.59        67.96 o                         
   6   7   3        149.66         77.28        18.16 o                         
   7   7   3        133.11        176.04        23.35 o                         
   8   7   3        261.04        293.57        31.14 o                         
   9   7   3        190.19        222.08        28.16 o                         
  10   7   3       1290.10       1297.39        73.70 o                         
  11   7   3         19.20         48.21        10.91 o                         
  12   7   3          6.96         -2.62         6.41 o                         
  13   7   3        215.82        265.20        41.83 o                         
  14   7   3        203.04        221.63        40.37 o                         
 -10   8   3          3.82         14.78        12.42 o                         
  -9   8   3        328.10        358.67        35.12 o                         
  -8   8   3        846.16        895.76        59.66 o                         
  -7   8   3       1964.63       2040.14       135.77 o                         
  -6   8   3        805.91        855.53        48.22 o                         
  -5   8   3         99.15        127.66        17.64 o                         
  -4   8   3         26.76         18.90         4.86 o                         
  -3   8   3        198.74        167.08        10.54 o                         
  -2   8   3        479.88        492.98        18.77 o                         
  -1   8   3        930.45        864.40        28.72 o                         
   0   8   3       1695.33       1617.94        34.04 o                         
   1   8   3        149.62        126.54         8.52 o                         
   2   8   3       1368.99       1347.09        49.41 o                         
   3   8   3        725.85        681.95        35.14 o                         
   4   8   3        559.36        555.78        39.78 o                         
   5   8   3        929.66        895.21        53.41 o                         
   6   8   3        133.20        156.20        22.11 o                         
   7   8   3        348.41        221.25        27.86 o                         
   8   8   3       1095.48       1205.05        68.80 o                         
   9   8   3         84.00         89.22        18.68 o                         
  10   8   3        542.97        529.04        47.02 o                         
  11   8   3        102.00        127.76        23.91 o                         
  12   8   3        296.92        286.14        30.41 o                         
  13   8   3        156.19        117.17        18.44 o                         
  14   8   3         38.88         46.60        21.07 o                         
 -10   9   3         10.09         27.39        15.85 o                         
  -9   9   3         17.48         18.36         9.58 o                         
  -8   9   3        556.06        641.46        46.90 o                         
  -7   9   3        365.09        399.47        44.99 o                         
  -6   9   3          5.66         -2.04         6.78 o                         
  -5   9   3        236.43        238.63        24.91 o                         
  -4   9   3        210.19        220.45        12.75 o                         
  -3   9   3         55.12         64.22         7.04 o                         
  -2   9   3        612.73        545.36        21.06 o                         
  -1   9   3        508.50        532.88        23.63 o                         
   0   9   3        904.21        858.90        23.71 o                         
   1   9   3        477.93        415.01        19.33 o                         
   2   9   3          5.22          5.17         4.97 o                         
   3   9   3         82.35         48.22         9.80 o                         
   4   9   3        157.22        177.71        22.53 o                         
   5   9   3        100.63        139.41        21.68 o                         
   6   9   3       1124.65       1125.00        65.10 o                         
   7   9   3        717.04        811.59        55.97 o                         
   8   9   3        250.16        201.16        28.07 o                         
   9   9   3        594.85        634.92        51.74 o                         
  10   9   3        165.35        145.86        25.21 o                         
  11   9   3        234.13        213.23        32.62 o                         
  12   9   3         25.82         36.95        10.46 o                         
  13   9   3        338.68        377.84        41.60 o                         
  14   9   3         51.21         54.11        24.68 o                         
  -9  10   3          4.34          5.14         8.73 o                         
  -8  10   3         12.62          9.56         7.79 o                         
  -7  10   3         93.69         93.26        18.10 o                         
  -6  10   3        116.40         86.83        16.42 o                         
  -5  10   3         32.16         22.02         8.07 o                         
  -4  10   3         72.14         85.18        12.72 o                         
  -3  10   3         55.31         49.77         9.25 o                         
  -2  10   3         14.23          9.15         4.38 o                         
  -1  10   3        363.57        357.55        22.60 o                         
   0  10   3        182.58        192.20        11.28 o                         
   1  10   3        155.44        157.86        22.65 o                         
   2  10   3         79.89        127.00        15.84 o                         
   3  10   3        167.66        135.29        16.61 o                         
   4  10   3       1033.01       1031.55        60.58 o                         
   5  10   3        162.65        177.01        24.94 o                         
   6  10   3         14.23          4.81         7.37 o                         
   7  10   3          3.19         10.78         7.31 o                         
   8  10   3        419.05        503.40        46.78 o                         
   9  10   3       1149.19       1123.04        73.68 o                         
  10  10   3        148.53        170.62        28.91 o                         
  11  10   3         34.27         28.69        13.01 o                         
  12  10   3         60.04         58.55        18.01 o                         
  13  10   3        147.40        205.91        26.38 o                         
  -9  11   3          0.18          7.21        10.67 o                         
  -8  11   3          8.09         11.30        10.31 o                         
  -7  11   3         24.84         18.01        11.81 o                         
  -6  11   3          1.84          5.55         8.04 o                         
  -5  11   3          0.12         13.92         7.39 o                         
  -4  11   3        457.71        470.21        29.76 o                         
  -3  11   3        120.88         98.82        13.13 o                         
  -2  11   3         51.47         63.32         7.90 o                         
  -1  11   3        409.74        499.34        25.56 o                         
   0  11   3        336.93        300.10        19.79 o                         
   1  11   3        109.22        117.27        12.40 o                         
   2  11   3          5.36         -2.40         5.92 o                         
   3  11   3        119.02        100.71        19.14 o                         
   4  11   3         70.59         68.90        16.42 o                         
   5  11   3        219.36        162.76        24.80 o                         
   6  11   3          1.64          2.99         7.10 o                         
   7  11   3         19.42         24.73         8.87 o                         
   8  11   3        139.54        162.10        27.83 o                         
   9  11   3         35.73          6.11         7.54 o                         
  10  11   3         60.15         55.91        17.34 o                         
  11  11   3        111.66        128.99        27.87 o                         
  12  11   3          9.41         20.33        13.67 o                         
  13  11   3         32.15         19.49        12.61 o                         
  -8  12   3         15.74         -8.52        13.02 o                         
  -7  12   3          0.04        -11.44        13.28 o                         
  -6  12   3         93.94         45.80        18.39 o                         
  -5  12   3         16.12          6.36         5.07 o                         
  -4  12   3         65.27         71.61        12.73 o                         
  -3  12   3          0.11         -2.01         5.30 o                         
  -2  12   3        163.74        151.63        13.03 o                         
  -1  12   3          0.97         -1.41         4.32 o                         
   0  12   3          1.47          3.62         4.33 o                         
   1  12   3          4.86         21.29         7.63 o                         
   2  12   3        393.93        372.46        30.40 o                         
   3  12   3         77.94         96.99        19.97 o                         
   4  12   3        475.01        489.91        44.31 o                         
   5  12   3        140.67        133.90        23.83 o                         
   6  12   3         57.43         76.26        19.23 o                         
   7  12   3         86.73         79.37        20.84 o                         
   8  12   3          1.42          1.83         9.44 o                         
   9  12   3        599.73        577.10        55.29 o                         
  10  12   3         25.04         32.73        15.37 o                         
  11  12   3         56.18         54.53        19.37 o                         
  12  12   3          1.73         12.97        12.57 o                         
  -7  13   3         65.62         52.20        19.18 o                         
  -6  13   3          3.98         -0.30         9.16 o                         
  -5  13   3          2.53          7.45         6.02 o                         
  -4  13   3         19.49         11.15        15.95 o                         
  -3  13   3        176.38        166.10        18.84 o                         
  -2  13   3          0.33          1.49         4.15 o                         
  -1  13   3         50.06         38.41         7.30 o                         
   0  13   3         17.14         22.66        13.33 o                         
   1  13   3         66.82         37.90        13.18 o                         
   2  13   3        218.17        180.55        18.87 o                         
   3  13   3        184.69        237.52        31.65 o                         
   4  13   3        957.00        950.93        65.94 o                         
   5  13   3        117.25        133.84        25.18 o                         
   6  13   3         34.14         43.29        16.25 o                         
   7  13   3         26.48         21.24        10.78 o                         
   8  13   3         33.07         38.84        16.11 o                         
   9  13   3          2.59         28.59        16.19 o                         
  10  13   3          7.51         56.75        22.36 o                         
  11  13   3          6.07          7.59        11.40 o                         
  -6  14   3          2.26         -1.80        10.87 o                         
  -5  14   3         99.22         79.21        15.89 o                         
  -4  14   3        125.06        138.76        24.74 o                         
  -3  14   3          7.76          8.06         7.44 o                         
  -2  14   3         85.06         97.63        15.10 o                         
  -1  14   3        110.13        110.48        12.10 o                         
   0  14   3        201.01        167.29        17.12 o                         
   1  14   3        392.58        395.07        26.79 o                         
   2  14   3        242.42        226.92        22.65 o                         
   3  14   3        268.02        289.09        36.66 o                         
   4  14   3         20.49         37.69        14.04 o                         
   5  14   3          2.85          8.72         8.78 o                         
   6  14   3        431.66        464.03        49.36 o                         
   7  14   3         33.08         57.09        18.60 o                         
   8  14   3         21.92         20.67        15.41 o                         
   9  14   3         86.79        112.11        27.55 o                         
  10  14   3          9.25          4.09        10.91 o                         
  -6  15   3         58.41         23.97        13.56 o                         
  -5  15   3          5.24         -5.33        10.30 o                         
  -4  15   3          1.74         -1.97         6.65 o                         
  -3  15   3         79.86         78.25        16.44 o                         
  -2  15   3         54.18         51.87        12.46 o                         
  -1  15   3        361.37        368.06        28.93 o                         
   0  15   3        249.69        245.07        21.75 o                         
   1  15   3         90.35         53.21        16.28 o                         
   2  15   3        112.26        147.88        27.33 o                         
   3  15   3          2.75          0.96         9.13 o                         
   4  15   3        994.41        906.36        70.10 o                         
   5  15   3          9.97         31.21        14.06 o                         
   6  15   3         14.14         17.06        13.35 o                         
   7  15   3          1.13         54.08        21.15 o                         
   8  15   3         38.30         67.24        20.63 o                         
   9  15   3          0.80         -6.64        12.70 o                         
  -4  16   3          4.93         -7.61        13.28 o                         
  -3  16   3         19.74         39.35        17.86 o                         
  -2  16   3         15.39         17.54        14.09 o                         
  -1  16   3        268.80        324.76        48.48 o                         
   0  16   3        407.98        402.20        44.80 o                         
   1  16   3         97.77         96.15        21.30 o                         
   2  16   3         78.58        109.85        24.47 o                         
   3  16   3        122.24        157.05        29.49 o                         
   4  16   3         95.07        139.56        29.19 o                         
   5  16   3        199.77        227.83        36.06 o                         
   6  16   3        204.80        292.94        43.19 o                         
   7  16   3        116.02        116.07        26.71 o                         
  -3  17   3          8.47         -0.61        15.41 o                         
  -2  17   3          8.10          5.33        13.52 o                         
  -1  17   3        207.39        229.04        41.34 o                         
   0  17   3        792.89        715.47        73.19 o                         
   1  17   3        148.67        159.95        29.76 o                         
   2  17   3         19.53          8.73         8.85 o                         
   3  17   3         90.25        105.90        24.48 o                         
   4  17   3        162.50        167.47        32.84 o                         
   5  17   3        290.36        377.38        49.75 o                         
   0  18   3        133.92         98.96        27.26 o                         
   2  18   3         54.51         42.60        17.88 o                         
   3  18   3         82.60         89.78        23.66 o                         
   0 -15   4         35.40         35.32        18.64 o                         
  -3 -14   4         13.60          9.44         8.42 o                         
  -2 -14   4          6.86          1.78        10.96 o                         
  -1 -14   4          2.32          5.02        12.46 o                         
   0 -14   4         57.56         42.55        16.19 o                         
   1 -14   4        231.90        200.83        37.20 o                         
   2 -14   4        201.80        176.57        39.08 o                         
  -5 -13   4         82.38         51.29        17.62 o                         
  -4 -13   4         28.24         57.38        22.77 o                         
  -3 -13   4         89.17         91.62        23.73 o                         
  -2 -13   4        254.88        283.86        40.96 o                         
  -1 -13   4        412.02        435.76        51.59 o                         
   0 -13   4        406.41        535.98        57.52 o                         
   1 -13   4          6.37          0.82         7.48 o                         
   2 -13   4          1.92         -3.89         8.61 o                         
   3 -13   4        159.29        110.54        32.99 o                         
   4 -13   4        129.12        130.31        36.44 o                         
  -7 -12   4        359.17        334.18        46.39 o                         
  -6 -12   4         28.22         22.25        13.23 o                         
  -5 -12   4        274.69        309.08        42.80 o                         
  -4 -12   4         85.84         81.77        21.28 o                         
  -3 -12   4        274.72        312.02        41.90 o                         
  -2 -12   4        777.35        740.45        65.15 o                         
  -1 -12   4        246.42        209.11        33.92 o                         
   0 -12   4        528.19        519.46        54.04 o                         
   1 -12   4        230.07        204.12        33.62 o                         
   2 -12   4         67.06         60.61        19.31 o                         
   3 -12   4         72.81         34.41        16.28 o                         
   4 -12   4         53.82         44.98        20.63 o                         
   5 -12   4          1.95        -10.87        14.37 o                         
  -8 -11   4        495.73        495.31        55.91 o                         
  -7 -11   4        115.47        120.81        27.45 o                         
  -6 -11   4         15.28         12.56        11.07 o                         
  -5 -11   4        103.85        126.15        26.89 o                         
  -4 -11   4        464.77        510.93        51.91 o                         
  -3 -11   4        503.22        591.66        55.53 o                         
  -2 -11   4        299.58        298.53        37.83 o                         
  -1 -11   4        769.66        784.92        63.34 o                         
   0 -11   4        967.91        937.09        69.92 o                         
   1 -11   4        160.47        183.68        30.43 o                         
   2 -11   4        255.29        253.13        36.01 o                         
   3 -11   4        274.81        254.70        34.12 o                         
   4 -11   4        623.99        739.68        77.76 o                         
   5 -11   4        560.58        557.58        68.82 o                         
   6 -11   4        171.71        193.19        41.80 o                         
   7 -11   4         24.32         14.51        12.65 o                         
 -10 -10   4         20.14         31.19        13.10 o                         
  -9 -10   4        233.82        236.10        38.75 o                         
  -8 -10   4        246.78        293.71        41.22 o                         
  -7 -10   4        557.79        569.60        57.18 o                         
  -6 -10   4       1018.63        948.28        72.50 o                         
  -5 -10   4        118.95        115.42        23.24 o                         
  -4 -10   4         66.63         51.96        17.63 o                         
  -3 -10   4         90.81         72.12        20.03 o                         
  -2 -10   4       1207.52       1246.83        78.90 o                         
  -1 -10   4       1182.32       1106.17        73.03 o                         
   0 -10   4         34.36         31.77        12.57 o                         
   1 -10   4        196.26        165.96        27.16 o                         
   2 -10   4        217.21        214.49        31.37 o                         
   3 -10   4       1066.72       1084.50        73.93 o                         
   4 -10   4        243.52        313.11        30.17 o                         
   5 -10   4       1651.51       2015.63       130.98 o                         
   6 -10   4        166.84        180.80        37.83 o                         
   7 -10   4        236.64        279.81        47.37 o                         
   8 -10   4        126.16        127.55        33.90 o                         
 -11  -9   4        105.21         92.30        25.20 o                         
 -10  -9   4          3.99          7.54         8.36 o                         
  -9  -9   4          7.07         15.76        14.49 o                         
  -8  -9   4        116.85         96.15        23.82 o                         
  -7  -9   4        323.07        315.18        41.08 o                         
  -6  -9   4        792.67        860.97        66.05 o                         
  -5  -9   4        171.96        175.50        29.17 o                         
  -4  -9   4        543.17        462.30        45.71 o                         
  -3  -9   4        945.36        959.79        66.08 o                         
  -2  -9   4          8.86         16.63        10.17 o                         
  -1  -9   4        408.23        335.38        37.41 o                         
   0  -9   4          6.55         -3.56         6.77 o                         
   1  -9   4        151.28        157.53        25.07 o                         
   2  -9   4        155.84        151.62        16.09 o                         
   3  -9   4        389.41        394.05        26.76 o                         
   4  -9   4        341.00        317.72        22.78 o                         
   5  -9   4        436.06        576.62        65.33 o                         
   6  -9   4         11.84          6.40         8.84 o                         
   7  -9   4        331.33        351.11        50.53 o                         
   8  -9   4        103.22         90.25        25.03 o                         
   9  -9   4        166.71        169.70        37.98 o                         
 -12  -8   4         13.96         14.91        12.20 o                         
 -11  -8   4         22.99         27.26        12.77 o                         
 -10  -8   4          3.60        -11.47         9.53 o                         
  -9  -8   4         54.75         65.72        20.31 o                         
  -8  -8   4        258.98        305.23        39.80 o                         
  -7  -8   4        129.83        107.99        23.40 o                         
  -6  -8   4        742.26        791.77        61.34 o                         
  -5  -8   4        503.98        530.23        48.16 o                         
  -4  -8   4         17.35         39.91        13.77 o                         
  -3  -8   4         38.86         54.07        15.14 o                         
  -2  -8   4        608.26        499.40        43.95 o                         
  -1  -8   4       2272.67       2045.21        95.37 o                         
   0  -8   4        669.25        685.23        51.07 o                         
   1  -8   4         21.26         21.18        11.74 o                         
   2  -8   4         54.50         80.81        11.02 o                         
   3  -8   4        419.08        405.89        25.53 o                         
   4  -8   4       1415.41       1534.29        59.09 o                         
   5  -8   4          5.34         -1.49         3.53 o                         
   6  -8   4        136.03        188.64        35.96 o                         
   7  -8   4         49.51         27.51        16.89 o                         
   8  -8   4        120.47        162.51        36.61 o                         
   9  -8   4        406.66        334.27        49.18 o                         
 -11  -7   4         23.95         29.23        11.33 o                         
 -10  -7   4         21.25         23.63        12.40 o                         
  -9  -7   4         11.47         12.39         7.46 o                         
  -8  -7   4        211.98        227.50        32.63 o                         
  -7  -7   4        160.65        177.71        28.85 o                         
  -6  -7   4        381.22        392.84        40.86 o                         
  -5  -7   4         28.01         14.00         9.06 o                         
  -4  -7   4        107.96        113.89        20.73 o                         
  -3  -7   4       1967.30       1865.38        88.59 o                         
  -2  -7   4        247.24        258.11        29.52 o                         
  -1  -7   4         13.28         13.20         6.11 o                         
   0  -7   4        110.45         81.93        15.82 o                         
   1  -7   4       3441.68       3235.16       122.40 o                         
   2  -7   4       1294.98       1162.97        75.38 o                         
   3  -7   4       1270.57       1292.29        45.70 o                         
   4  -7   4        160.06        150.63        14.10 o                         
   5  -7   4        173.59        175.37        15.19 o                         
   6  -7   4         15.64         18.56         5.98 o                         
   7  -7   4        392.60        457.49        53.72 o                         
   8  -7   4        116.11        185.21        36.17 o                         
   9  -7   4        523.96        503.82        59.36 o                         
  10  -7   4        352.78        355.59        50.05 o                         
 -11  -6   4         62.24         71.10        16.26 o                         
 -10  -6   4          3.84         12.88         8.14 o                         
  -9  -6   4         80.96         95.75        21.37 o                         
  -8  -6   4        111.84        146.59        25.81 o                         
  -7  -6   4         21.58         59.72        17.24 o                         
  -6  -6   4         25.79         33.94        11.94 o                         
  -5  -6   4        979.05        991.48        62.72 o                         
  -4  -6   4         53.67         61.13        15.57 o                         
  -3  -6   4         49.69         57.45        14.05 o                         
  -2  -6   4         85.81         58.70        14.16 o                         
  -1  -6   4         75.13        107.17        17.83 o                         
   0  -6   4        691.87        600.03        42.76 o                         
   1  -6   4         61.47         41.34         9.53 o                         
   2  -6   4        108.67        135.51        10.00 o                         
   3  -6   4        812.39        582.94        35.64 o                         
   4  -6   4        454.88        435.34        23.17 o                         
   5  -6   4        167.99        142.59        13.22 o                         
   6  -6   4         31.27         39.57         8.02 o                         
   7  -6   4        194.83        232.20        39.36 o                         
   8  -6   4         24.18         31.69         9.98 o                         
   9  -6   4        266.22        246.22        38.82 o                         
  10  -6   4         37.77         10.35        10.14 o                         
  11  -6   4          5.26         -5.37        11.82 o                         
 -12  -5   4         52.52         88.84        27.85 o                         
 -11  -5   4         33.98         24.97        16.53 o                         
 -10  -5   4         13.57         24.73         9.11 o                         
  -9  -5   4          2.82          1.49         9.87 o                         
  -8  -5   4        280.79        293.15        36.16 o                         
  -7  -5   4        853.08        861.00        60.23 o                         
  -6  -5   4        839.18        824.48        56.05 o                         
  -5  -5   4          4.24         12.08         7.68 o                         
  -4  -5   4        604.12        615.08        44.77 o                         
  -3  -5   4        202.70        185.60        23.48 o                         
  -2  -5   4        196.24        204.38        23.68 o                         
  -1  -5   4         95.76         65.37        12.93 o                         
   0  -5   4        338.71        360.23        31.22 o                         
   1  -5   4        109.48        161.47        27.70 o                         
   2  -5   4          1.56         11.50         2.99 o                         
   3  -5   4         77.39         89.45        19.90 o                         
   4  -5   4         23.82         28.48         6.71 o                         
   5  -5   4         33.63         30.43         6.93 o                         
   6  -5   4         54.10         76.04         9.87 o                         
   7  -5   4         93.68         80.50        12.69 o                         
   8  -5   4          5.72          5.14         5.74 o                         
   9  -5   4        105.42         81.03        13.95 o                         
  10  -5   4         50.52         73.78        22.91 o                         
  11  -5   4          0.15         -0.78         9.63 o                         
  12  -5   4         31.77         31.50        16.91 o                         
 -12  -4   4         29.42         18.02        15.03 o                         
 -11  -4   4         11.23        -13.05        15.93 o                         
 -10  -4   4          1.20         -4.88         5.86 o                         
  -9  -4   4         36.63         37.95        10.41 o                         
  -8  -4   4        171.56        195.86        21.72 o                         
  -7  -4   4         71.63         85.24        16.78 o                         
  -6  -4   4       2153.64       2150.85        94.81 o                         
  -5  -4   4          2.07          4.53         5.66 o                         
  -4  -4   4         91.96        168.55        21.76 o                         
  -3  -4   4        134.54        126.26        18.35 o                         
  -2  -4   4       1387.08       1154.46        57.99 o                         
  -1  -4   4         16.47         28.92        11.25 o                         
   0  -4   4       5231.00       5392.20       159.78 o                         
   1  -4   4       2604.21       2455.34       284.56 o                         
   2  -4   4          4.49          4.14         1.80 o                         
   3  -4   4        600.35        702.39        44.24 o                         
   4  -4   4        130.91        162.22        13.00 o                         
   5  -4   4         98.69        115.44        11.13 o                         
   6  -4   4         72.17         43.59         7.38 o                         
   7  -4   4          0.20         24.04         9.91 o                         
   8  -4   4        262.87        260.24        22.84 o                         
   9  -4   4          6.90         34.07        10.40 o                         
  10  -4   4         16.97         10.88         8.36 o                         
  11  -4   4         36.77         54.84        18.12 o                         
  12  -4   4          4.95         11.52        10.68 o                         
 -12  -3   4          2.58         -0.37        12.48 o                         
 -11  -3   4         16.98          3.19        10.06 o                         
 -10  -3   4        205.81        216.34        25.69 o                         
  -9  -3   4         39.45         55.01        12.40 o                         
  -8  -3   4        202.33        213.38        20.94 o                         
  -7  -3   4       2187.70       2203.12       112.07 o                         
  -6  -3   4         20.16         13.65         8.95 o                         
  -5  -3   4        143.53        153.47        21.14 o                         
  -4  -3   4        235.67        233.67        25.33 o                         
  -3  -3   4        694.45        653.39        42.05 o                         
  -2  -3   4         12.98          9.55         7.89 o                         
  -1  -3   4       1351.58       1300.48        59.19 o                         
   0  -3   4       1337.57       1193.57        55.94 o                         
   1  -3   4       6029.84       6055.09       171.77 o                         
   2  -3   4        220.38        235.81        28.21 o                         
   3  -3   4       2768.81       2590.14        94.01 o                         
   4  -3   4       1355.56       1540.56        41.87 o                         
   5  -3   4        311.71        395.23        19.68 o                         
   6  -3   4         94.70        118.12         8.22 o                         
   7  -3   4        160.46        130.71        10.65 o                         
   8  -3   4         35.87         21.06         9.58 o                         
   9  -3   4        372.53        345.36        27.33 o                         
  10  -3   4          1.51          1.05         5.25 o                         
  11  -3   4          1.59         13.44         8.26 o                         
  12  -3   4         10.42         49.44        19.30 o                         
  13  -3   4         36.66         38.94        16.65 o                         
 -12  -2   4        240.80        170.73        24.68 o                         
 -11  -2   4        227.73        178.02        34.91 o                         
 -10  -2   4        233.04        196.08        34.18 o                         
  -9  -2   4        320.82        298.24        27.15 o                         
  -8  -2   4        886.35        861.25        42.11 o                         
  -7  -2   4       1024.62       1017.59        44.66 o                         
  -6  -2   4       1026.71        936.76        40.69 o                         
  -5  -2   4        160.37        144.62        19.58 o                         
  -4  -2   4       1035.36       1106.83        55.78 o                         
  -1  -2   4      14452.52      15415.53       374.85 o                         
   2  -2   4        320.28        636.97        38.36 o                         
   3  -2   4       1649.45       1566.96        65.66 o                         
   4  -2   4       2308.94       2304.62        42.91 o                         
   5  -2   4        429.50        582.82        39.72 o                         
   6  -2   4       1223.01       1122.33        44.34 o                         
   7  -2   4         28.87         25.53         6.90 o                         
   8  -2   4         70.25         74.78        11.86 o                         
   9  -2   4        287.18        240.97        22.39 o                         
  10  -2   4         12.09         14.80        18.58 o                         
  11  -2   4         24.55         43.92        11.28 o                         
  12  -2   4         53.69         41.05        11.10 o                         
  13  -2   4         75.83         71.16        22.42 o                         
 -12  -1   4        140.04        126.81        29.78 o                         
 -11  -1   4        405.22        432.11        37.27 o                         
 -10  -1   4        631.22        598.37        42.03 o                         
  -9  -1   4       1203.56       1273.12        53.67 o                         
  -8  -1   4       1195.69       1157.08        48.47 o                         
  -7  -1   4        154.92        149.59        16.05 o                         
  -6  -1   4       1241.21       1047.17        41.85 o                         
  -5  -1   4       3011.32       2765.50        72.28 o                         
  -4  -1   4       1873.76       1935.43        55.13 o                         
  -3  -1   4       5242.12       4366.74       130.39 o                         
  -2  -1   4       3418.34       3383.33        69.84 o                         
  -1  -1   4       3944.09       3630.56       111.52 o                         
   0  -1   4       7915.42       7376.24       293.26 o                         
   1  -1   4       3484.77       3423.88        75.58 o                         
   3  -1   4       1568.32       1904.49        89.34 o                         
   4  -1   4        639.48        428.30        13.99 o                         
   5  -1   4       4359.96       4383.55        79.82 o                         
   6  -1   4        336.75        439.09        31.43 o                         
   7  -1   4        271.53        390.37        25.96 o                         
   8  -1   4        332.98        323.39        24.90 o                         
   9  -1   4        114.69        127.81        32.00 o                         
  10  -1   4         18.06         12.50         7.20 o                         
  11  -1   4        175.49        234.48        25.10 o                         
  12  -1   4        142.72        169.58        22.27 o                         
  13  -1   4         84.78         80.79        16.19 o                         
 -12   0   4        477.92        475.25        57.60 o                         
 -11   0   4        250.74        312.11        45.02 o                         
 -10   0   4        514.93        553.91        57.49 o                         
  -9   0   4         49.64         38.86        14.64 o                         
  -8   0   4        315.34        404.88        26.83 o                         
  -7   0   4       1072.64       1060.22        42.86 o                         
  -6   0   4        323.19        399.45        23.71 o                         
  -5   0   4       1452.70       1413.59        41.34 o                         
  -4   0   4       2312.95       2010.38        72.51 o                         
  -3   0   4       2342.32       2388.03        58.91 o                         
  -2   0   4       1110.43       1033.60        26.98 o                         
  -1   0   4        182.23        272.60        16.14 o                         
   0   0   4       4129.10       4965.92       176.63 o                         
   1   0   4       1503.65       1797.19        36.88 o                         
   2   0   4         58.41         54.36         5.23 o                         
   3   0   4       1393.14       1224.73        22.15 o                         
   4   0   4         16.52         50.01         6.07 o                         
   5   0   4       3130.67       3470.13        54.87 o                         
   6   0   4         25.16         75.40        12.19 o                         
   7   0   4       2215.80       2360.19        78.91 o                         
   8   0   4         90.36         91.70        10.83 o                         
   9   0   4        980.38        942.48        36.11 o                         
  10   0   4         71.96        134.11        35.00 o                         
  11   0   4       1037.25        911.91        76.91 o                         
  12   0   4        476.06        504.65        37.79 o                         
  13   0   4        120.26        115.94        25.41 o                         
  14   0   4        125.21        136.70        29.57 o                         
 -12   1   4        330.14        277.25        43.09 o                         
 -11   1   4         48.58         25.13        11.78 o                         
 -10   1   4        510.87        458.63        51.29 o                         
  -9   1   4        517.21        486.80        49.98 o                         
  -8   1   4        193.73        193.05        29.30 o                         
  -7   1   4         69.90         50.22         8.19 o                         
  -6   1   4        789.64        861.50        30.15 o                         
  -5   1   4       1516.69       1689.69        39.40 o                         
  -4   1   4       3655.64       3855.87        68.11 o                         
  -3   1   4         18.83         28.09         5.65 o                         
  -1   1   4        173.51        188.45         6.75 o                         
   0   1   4       2444.10       2466.29        30.99 o                         
   2   1   4       2155.42       1954.24        36.50 o                         
   3   1   4        345.69        543.50        16.17 o                         
   4   1   4        824.19        886.10        20.01 o                         
   5   1   4       2885.67       3489.31        51.89 o                         
   6   1   4        442.36        390.49        16.24 o                         
   7   1   4         76.59         72.09        14.61 o                         
   8   1   4        443.08        431.01        22.73 o                         
   9   1   4         21.86         17.78         8.23 o                         
  10   1   4        778.07        786.60        35.18 o                         
  11   1   4        897.09        896.07        38.83 o                         
  12   1   4       1003.44        883.82        40.77 o                         
  13   1   4        407.71        402.03        28.23 o                         
  14   1   4         50.62         15.85        12.33 o                         
 -12   2   4          8.20         16.77        11.07 o                         
 -11   2   4        438.46        420.16        52.43 o                         
 -10   2   4        546.13        575.99        58.94 o                         
  -9   2   4        342.56        421.57        47.25 o                         
  -8   2   4        517.54        594.28        52.69 o                         
  -7   2   4         29.03         18.62         6.15 o                         
  -6   2   4       1039.45       1000.17        27.97 o                         
  -5   2   4       1636.97       1448.22        34.22 o                         
  -4   2   4          7.22         42.83         6.16 o                         
  -3   2   4        646.23        525.26        17.60 o                         
  -2   2   4        285.82        276.80         9.64 o                         
   0   2   4          8.06         12.01         1.60 o                         
   1   2   4       7215.39       6139.64        74.60 o                         
   2   2   4       1131.50       1118.32        25.44 o                         
   3   2   4       3139.84       2250.44        29.34 o                         
   4   2   4       4504.01       4987.58        61.77 o                         
   5   2   4       5690.81       5053.39        76.05 o                         
   6   2   4        670.10        610.73        19.65 o                         
   7   2   4        199.69        129.89         9.55 o                         
   8   2   4       1833.88       1767.90        41.07 o                         
   9   2   4          7.17         16.05         6.51 o                         
  10   2   4       1714.78       1799.71        44.22 o                         
  11   2   4        187.64        155.64        24.45 o                         
  12   2   4        229.63        257.16        27.32 o                         
  13   2   4         96.92         89.62        13.03 o                         
  14   2   4        139.62        132.02        20.09 o                         
  15   2   4         21.41         -7.45        10.82 o                         
 -13   3   4         10.53         45.67        26.80 o                         
 -12   3   4          7.53        -22.96        17.65 o                         
 -11   3   4        208.93        191.66        36.49 o                         
 -10   3   4         39.01         45.71        19.84 o                         
  -9   3   4        156.65        152.75        28.61 o                         
  -8   3   4       1074.49       1046.50        73.13 o                         
  -7   3   4          5.54          6.30         2.62 o                         
  -6   3   4        739.16        576.49        16.89 o                         
  -5   3   4        160.08        200.06        10.19 o                         
  -4   3   4       2657.86       2358.35        47.88 o                         
  -3   3   4       1151.20       1547.64        43.84 o                         
  -2   3   4       2225.71       1820.28        30.77 o                         
  -1   3   4       1778.99       2040.86        32.63 o                         
   0   3   4         22.96         69.26         4.72 o                         
   1   3   4       5447.41       5388.37        80.04 o                         
   2   3   4       1073.30       1348.03        23.25 o                         
   3   3   4       1690.86       2167.80        31.25 o                         
   4   3   4       4615.69       4544.20        77.87 o                         
   5   3   4       5902.83       6604.02       133.94 o                         
   6   3   4       7683.96       7440.17       117.38 o                         
   7   3   4       1938.92       1794.93        44.58 o                         
   8   3   4         99.93         73.95         7.46 o                         
   9   3   4        417.82        421.50        19.52 o                         
  10   3   4       1831.85       1701.84        38.64 o                         
  11   3   4        603.93        598.59        25.05 o                         
  12   3   4        298.23        250.21        20.63 o                         
  13   3   4         80.91         98.37        14.02 o                         
  14   3   4          3.04          4.61         7.28 o                         
  15   3   4         16.22         13.03        14.08 o                         
 -13   4   4         77.02        101.27        34.54 o                         
 -12   4   4        328.66        443.24        68.95 o                         
 -11   4   4         19.75         26.92        15.25 o                         
 -10   4   4        209.62        234.24        28.75 o                         
  -9   4   4        174.97        190.20        31.61 o                         
  -8   4   4          4.55         24.54         9.10 o                         
  -7   4   4         68.36        109.50        15.12 o                         
  -6   4   4        324.44        429.31        28.24 o                         
  -5   4   4        347.36        212.32         9.40 o                         
  -4   4   4        299.89        361.89        16.18 o                         
  -3   4   4       5109.40       5110.04       113.92 o                         
  -2   4   4       2977.84       3695.64        58.16 o                         
  -1   4   4        444.49        536.36        13.21 o                         
   0   4   4        228.44        451.84        11.53 o                         
   1   4   4          4.41          2.20         1.32 o                         
   2   4   4         47.10          8.74         2.39 o                         
   4   4   4        727.16       1109.10        20.95 o                         
   5   4   4       2137.27       1933.94        35.48 o                         
   6   4   4       7557.81       8355.65       130.34 o                         
   7   4   4       4103.72       4549.84        72.34 o                         
   8   4   4         80.35        139.99        12.19 o                         
   9   4   4        217.08        224.59        16.36 o                         
  10   4   4       1626.39       1637.06        42.26 o                         
  11   4   4        451.18        417.08        17.21 o                         
  12   4   4        260.56        267.16        22.33 o                         
  13   4   4         66.47         50.79        20.01 o                         
  14   4   4          0.94          1.01        10.60 o                         
  15   4   4        194.01        137.98        31.51 o                         
 -12   5   4         45.54         39.48        21.01 o                         
 -11   5   4        103.94        133.61        35.02 o                         
 -10   5   4         69.60         66.86        27.06 o                         
  -9   5   4        321.33        306.90        76.80 o                         
  -8   5   4        118.44        142.56        32.41 o                         
  -7   5   4        339.48        415.71        30.99 o                         
  -6   5   4         24.83         29.60         9.25 o                         
  -5   5   4        163.60        228.33        15.75 o                         
  -4   5   4         66.76         28.97         4.62 o                         
  -3   5   4       3072.86       3489.79        90.27 o                         
  -2   5   4         45.25         36.86         5.01 o                         
  -1   5   4      17024.95      16573.50       175.83 o                         
   0   5   4        360.05        466.11        12.80 o                         
   1   5   4       1377.32       1214.37        22.84 o                         
   2   5   4         26.26          3.98         4.44 o                         
   3   5   4        120.62        176.41        15.17 o                         
   4   5   4          7.92         26.50         4.76 o                         
   5   5   4         59.48        130.66         9.01 o                         
   6   5   4        501.71        312.39        15.82 o                         
   7   5   4        160.17        236.92        18.79 o                         
   8   5   4         54.38         34.89         8.33 o                         
   9   5   4        442.65        442.49        26.33 o                         
  10   5   4        560.17        681.54        26.25 o                         
  11   5   4        143.19        138.45        12.23 o                         
  12   5   4         44.54         37.37         7.39 o                         
  13   5   4        149.08        144.16        20.63 o                         
  14   5   4         40.80         39.55        18.45 o                         
  15   5   4         83.00        106.21        27.16 o                         
 -11   6   4          1.50         -8.92         7.04 o                         
 -10   6   4         30.07         29.32        29.05 o                         
  -9   6   4        501.91        515.91        40.30 o                         
  -8   6   4         36.25         38.08        10.63 o                         
  -7   6   4        763.82        819.90        46.05 o                         
  -6   6   4         39.37         67.15        13.47 o                         
  -5   6   4         55.45         52.40         7.79 o                         
  -4   6   4        127.10         64.73         3.98 o                         
  -3   6   4        253.64        246.79        14.40 o                         
  -2   6   4        750.43       1203.93        36.39 o                         
  -1   6   4        248.89        296.84        13.29 o                         
   0   6   4          3.03         10.21         2.98 o                         
   1   6   4        600.01        787.38        18.34 o                         
   3   6   4        490.96        433.56        13.42 o                         
   4   6   4       1016.16       1029.52        32.28 o                         
   5   6   4        916.69        725.57        27.17 o                         
   6   6   4        215.35        198.01        15.47 o                         
   7   6   4         31.82         59.40         9.88 o                         
   8   6   4        111.27        102.50        10.71 o                         
   9   6   4        448.66        553.99        31.91 o                         
  10   6   4        422.35        506.54        33.94 o                         
  11   6   4          2.86          2.22         6.54 o                         
  12   6   4        139.59        138.03        18.01 o                         
  13   6   4        120.20        107.66        17.40 o                         
  14   6   4          3.19         10.82         6.12 o                         
  15   6   4         11.23          0.56         8.76 o                         
 -11   7   4         72.74        113.23        28.52 o                         
 -10   7   4          7.15         17.09        13.49 o                         
  -9   7   4         26.73          7.57         7.46 o                         
  -8   7   4         45.33         33.59        11.45 o                         
  -7   7   4        254.76        260.96        44.67 o                         
  -6   7   4        237.86        212.44        35.43 o                         
  -5   7   4         22.74         23.45         8.47 o                         
  -4   7   4        204.73        206.51         8.89 o                         
  -3   7   4        141.52        245.02        12.02 o                         
  -2   7   4         23.01         41.47         9.26 o                         
  -1   7   4        985.70        943.22        38.70 o                         
   0   7   4       2138.35       2020.32       102.54 o                         
   1   7   4         10.99         29.67         3.85 o                         
   2   7   4         26.94         24.80         3.54 o                         
   3   7   4         22.77         11.49         5.29 o                         
   4   7   4       2502.53       2345.71        49.36 o                         
   5   7   4         98.14         63.65         7.50 o                         
   6   7   4          4.50         -2.76         6.82 o                         
   7   7   4        341.71        356.75        43.53 o                         
   8   7   4        440.85        503.23        32.27 o                         
   9   7   4         70.11         50.13        13.58 o                         
  10   7   4          0.08          2.92         6.52 o                         
  11   7   4        345.52        353.70        28.57 o                         
  12   7   4        400.21        422.03        32.69 o                         
  13   7   4        120.92        141.12        19.66 o                         
  14   7   4        100.90         77.55        28.69 o                         
  15   7   4         25.55         11.97         8.18 o                         
 -10   8   4         27.86         43.27        20.60 o                         
  -9   8   4          1.90          8.03         9.21 o                         
  -8   8   4          4.07          2.89         6.81 o                         
  -7   8   4          1.19         -8.53         9.25 o                         
  -6   8   4        404.92        433.64        33.63 o                         
  -5   8   4        144.44        149.39        22.73 o                         
  -4   8   4        260.88        255.96        13.26 o                         
  -3   8   4         62.27         86.65         7.66 o                         
  -2   8   4        111.51        121.32         8.96 o                         
  -1   8   4        483.82        557.17        22.02 o                         
   0   8   4        584.50        541.28        46.94 o                         
   1   8   4       1416.66       1488.99        37.10 o                         
   2   8   4        341.59        403.95        19.55 o                         
   3   8   4         82.06         51.15        10.17 o                         
   4   8   4         56.35         39.73        13.83 o                         
   5   8   4         14.03         20.81         4.01 o                         
   6   8   4         52.86        104.58        14.44 o                         
   7   8   4         67.58         70.23        15.43 o                         
   8   8   4        322.43        327.11        30.37 o                         
   9   8   4         67.54         87.33        19.55 o                         
  10   8   4        118.38        123.81        22.20 o                         
  11   8   4         35.00         43.23        11.41 o                         
  12   8   4         46.08         94.22        16.70 o                         
  13   8   4          1.13          1.47         5.49 o                         
  14   8   4         54.59         23.41        16.45 o                         
 -10   9   4         31.08         43.10        18.53 o                         
  -9   9   4         77.99         81.27        17.64 o                         
  -8   9   4        365.83        416.60        37.76 o                         
  -7   9   4         94.70         87.27        17.00 o                         
  -6   9   4         99.36         88.55        19.05 o                         
  -5   9   4       1119.20       1109.08        55.67 o                         
  -4   9   4       2142.11       2255.24        48.05 o                         
  -3   9   4        398.29        411.28        18.16 o                         
  -2   9   4          7.28         19.39         4.36 o                         
  -1   9   4        150.38        137.07        11.39 o                         
   0   9   4        119.24         92.26         7.30 o                         
   1   9   4       2295.19       2090.84        72.08 o                         
   2   9   4        611.72        554.79        29.35 o                         
   3   9   4        997.06        947.86        57.99 o                         
   4   9   4       1759.37       1950.11        68.47 o                         
   5   9   4        866.02        810.94        53.00 o                         
   6   9   4        682.88        710.13       119.07 o                         
   7   9   4        353.50        237.06        29.89 o                         
   8   9   4          1.26          4.08         9.04 o                         
   9   9   4        509.05        454.89        44.01 o                         
  10   9   4         26.61         18.89        10.16 o                         
  11   9   4         35.13         30.14        13.84 o                         
  12   9   4         41.84         35.18        11.31 o                         
  13   9   4        134.44        174.01        23.28 o                         
  14   9   4          3.55         58.86        23.42 o                         
  -9  10   4         53.24         35.57        14.49 o                         
  -8  10   4        498.80        513.79        43.58 o                         
  -7  10   4        156.03        126.91        77.48 o                         
  -6  10   4        309.18        307.71        30.82 o                         
  -5  10   4        186.09        143.67        20.59 o                         
  -4  10   4       1552.56       1477.21        53.24 o                         
  -3  10   4       2651.94       2681.85        56.56 o                         
  -2  10   4        476.81        390.86        18.75 o                         
  -1  10   4         86.34        116.41        11.22 o                         
   0  10   4         15.61          6.28         2.54 o                         
   1  10   4        302.15        300.67        14.51 o                         
   2  10   4       2224.88       2147.42        54.28 o                         
   3  10   4         45.65         18.18         6.55 o                         
   4  10   4       1266.69       1207.91        82.10 o                         
   5  10   4       1649.57       1855.96        88.38 o                         
   6  10   4        742.91        786.99        56.24 o                         
   7  10   4       1518.72       1839.95        92.68 o                         
   8  10   4         63.52         38.08        13.39 o                         
   9  10   4        256.33        244.97        33.00 o                         
  10  10   4        120.46        143.67        26.04 o                         
  11  10   4         75.98         89.62        21.25 o                         
  12  10   4         77.47        126.49        27.35 o                         
  13  10   4         62.16         94.64        33.63 o                         
  14  10   4         84.48         95.39        18.60 o                         
  -9  11   4          7.47          0.68         7.65 o                         
  -8  11   4        135.87        150.03        30.31 o                         
  -7  11   4        105.72        118.17        20.70 o                         
  -6  11   4        259.14        241.00        28.14 o                         
  -5  11   4        377.09        459.70        37.52 o                         
  -4  11   4        436.73        433.06        28.86 o                         
  -3  11   4       1689.14       1648.01        43.74 o                         
  -2  11   4        763.91        815.28        29.30 o                         
  -1  11   4        246.55        249.68        23.40 o                         
   0  11   4        116.26        151.93        16.36 o                         
   1  11   4        174.18        205.59        15.66 o                         
   2  11   4        756.71        718.54        30.32 o                         
   3  11   4        481.10        535.55        35.48 o                         
   4  11   4        348.06        306.99        32.80 o                         
   5  11   4        894.93       1080.75        67.04 o                         
   6  11   4        182.87        179.88        26.70 o                         
   7  11   4         13.59         21.02        13.03 o                         
   8  11   4        295.86        318.67        38.47 o                         
   9  11   4        194.88        214.17        32.00 o                         
  10  11   4        327.97        364.23        43.68 o                         
  11  11   4         47.49         62.11        17.94 o                         
  12  11   4         89.73         85.42        24.64 o                         
  13  11   4         63.91         61.86        15.16 o                         
  14  11   4        414.78        487.24        56.41 o                         
  -8  12   4         66.07         85.79        25.69 o                         
  -7  12   4        241.65        273.78        40.89 o                         
  -6  12   4          9.19         15.68        12.65 o                         
  -5  12   4        115.54        129.92        16.80 o                         
  -4  12   4        186.37        208.60        20.63 o                         
  -3  12   4        483.61        495.93        31.28 o                         
  -2  12   4       2282.38       2425.04        57.61 o                         
  -1  12   4        105.90        163.34        18.07 o                         
   0  12   4        206.14        221.50        17.54 o                         
   1  12   4        599.60        673.59        34.47 o                         
   2  12   4         27.91         31.14         6.81 o                         
   3  12   4       1185.97       1136.51        55.33 o                         
   4  12   4        891.43       1103.86        68.51 o                         
   5  12   4        308.80        304.93        35.37 o                         
   6  12   4        184.13        236.08        32.71 o                         
   7  12   4        221.70        268.40        35.78 o                         
   8  12   4        271.00        350.25        41.57 o                         
   9  12   4         34.27         60.69        18.67 o                         
  10  12   4          1.84        -13.66        12.68 o                         
  11  12   4        149.02        213.68        35.68 o                         
  12  12   4        309.04        335.74        46.06 o                         
  13  12   4        108.05        127.69        29.03 o                         
  -7  13   4        244.69        233.98        39.06 o                         
  -6  13   4          6.06         25.46        12.08 o                         
  -5  13   4          3.00         13.18         9.52 o                         
  -4  13   4        674.41        719.67        40.37 o                         
  -3  13   4        244.04        243.12        22.40 o                         
  -2  13   4        599.72        591.51        27.24 o                         
  -1  13   4        599.06        597.59        27.23 o                         
   0  13   4        666.29        668.19        32.45 o                         
   1  13   4        473.07        394.46        24.90 o                         
   2  13   4        638.38        661.22        49.01 o                         
   3  13   4       1048.03       1012.04        40.80 o                         
   4  13   4       1755.73       1934.09        97.68 o                         
   5  13   4         72.81         65.86        17.89 o                         
   6  13   4        234.90        268.50        35.74 o                         
   7  13   4        214.59        271.30        37.57 o                         
   8  13   4         91.07        104.85        25.01 o                         
   9  13   4        268.10        273.29        40.07 o                         
  10  13   4        277.22        341.36        45.96 o                         
  11  13   4          1.79          9.66        12.99 o                         
  12  13   4         71.31         72.39        21.39 o                         
  -7  14   4         45.28         42.01        16.79 o                         
  -6  14   4          4.58          8.65        12.61 o                         
  -5  14   4         60.68         56.95        16.04 o                         
  -4  14   4        161.06        139.13        21.01 o                         
  -3  14   4        316.47        345.49        28.61 o                         
  -2  14   4         36.28         32.08        13.79 o                         
  -1  14   4        322.07        344.90        21.49 o                         
   0  14   4        136.06        118.48        14.22 o                         
   1  14   4        532.82        552.89        30.73 o                         
   2  14   4        549.92        531.39        40.10 o                         
   3  14   4       1091.07       1158.56        74.21 o                         
   4  14   4         21.82         27.40        13.85 o                         
   5  14   4        668.19        759.00        62.01 o                         
   6  14   4        191.17        234.54        34.68 o                         
   7  14   4         95.77        169.78        31.21 o                         
   8  14   4        496.24        582.52        58.53 o                         
   9  14   4        124.77        189.17        34.44 o                         
  10  14   4         56.98         52.14        19.97 o                         
  -6  15   4          2.60          8.58        13.79 o                         
  -5  15   4          4.61         -3.56        13.77 o                         
  -4  15   4          3.37         -3.12         7.39 o                         
  -3  15   4        386.15        457.45        38.49 o                         
  -2  15   4        207.64        224.65        22.77 o                         
  -1  15   4        107.01        110.16        21.41 o                         
   0  15   4         21.26          7.94         8.11 o                         
   1  15   4         44.84         54.30        13.94 o                         
   2  15   4        277.88        346.99        40.53 o                         
   3  15   4        757.28        817.08        64.16 o                         
   4  15   4        155.21        170.88        29.92 o                         
   5  15   4        362.82        457.32        49.28 o                         
   6  15   4          1.57        -14.45         9.63 o                         
   7  15   4         82.93        108.55        26.31 o                         
   8  15   4        300.80        366.61        48.42 o                         
   9  15   4        200.81        240.11        41.42 o                         
  -4  16   4         81.76         68.74        24.65 o                         
  -3  16   4         83.55         42.55        19.04 o                         
  -2  16   4        115.89        137.39        30.68 o                         
  -1  16   4         47.76         37.37        12.96 o                         
   0  16   4          5.65         11.14        16.18 o                         
   1  16   4          0.83        -13.33        12.77 o                         
   2  16   4        200.22        180.87        30.27 o                         
   3  16   4         10.10          1.72         6.75 o                         
   4  16   4         12.35          8.70         9.21 o                         
   5  16   4         33.31         76.50        22.01 o                         
   6  16   4         64.08         79.55        24.29 o                         
   7  16   4         50.01         49.17        18.21 o                         
   8  16   4        160.45        229.80        39.36 o                         
  -2  17   4        189.53        161.42        35.46 o                         
  -1  17   4         37.91         74.59        24.84 o                         
   0  17   4          8.27         24.55        17.47 o                         
   1  17   4          5.51          8.92         7.60 o                         
   2  17   4          4.94         -8.30        12.42 o                         
   3  17   4         41.85         37.19        17.78 o                         
   4  17   4         10.38         11.98        12.04 o                         
   5  17   4          0.85         -8.77        12.41 o                         
   6  17   4         15.74         15.69        10.53 o                         
   0  18   4          2.93         -8.68        10.39 o                         
   2  18   4          0.64         14.72         7.82 o                         
   3  18   4         13.85          6.45         7.09 o                         
   4  18   4          4.73          8.63         9.78 o                         
  -1 -14   5        104.38        110.42        28.82 o                         
   0 -14   5          1.53         25.53        16.10 o                         
   1 -14   5         61.51         25.31        17.71 o                         
  -3 -13   5         47.42         68.36        21.22 o                         
  -2 -13   5        294.45        267.82        42.24 o                         
  -1 -13   5        134.23        108.82        26.30 o                         
   0 -13   5          4.05          9.12         7.35 o                         
   1 -13   5          9.90          8.46        10.25 o                         
   2 -13   5          9.09         36.61        18.76 o                         
   3 -13   5          0.82         -4.65        15.92 o                         
  -6 -12   5         96.79        137.92        29.85 o                         
  -5 -12   5          5.94         -9.58        11.85 o                         
  -4 -12   5         34.52         22.79        11.79 o                         
  -3 -12   5         14.98         10.19         9.04 o                         
  -2 -12   5          7.23          1.50        12.71 o                         
  -1 -12   5         35.12         52.34        19.35 o                         
   0 -12   5         65.07         95.90        24.65 o                         
   1 -12   5         74.72         92.47        23.95 o                         
   2 -12   5        259.89        315.69        44.83 o                         
   3 -12   5         35.62         87.20        30.42 o                         
   4 -12   5          3.94          6.07        12.64 o                         
  -7 -11   5         61.80         89.21        25.32 o                         
  -6 -11   5          2.92          0.50         8.04 o                         
  -5 -11   5         29.78         17.98        10.45 o                         
  -4 -11   5          6.20         -6.69         7.33 o                         
  -3 -11   5          2.52         -4.58        11.99 o                         
  -2 -11   5         17.38         28.59        12.31 o                         
  -1 -11   5          0.09         -6.14        11.49 o                         
   0 -11   5          3.35         -3.71        11.51 o                         
   1 -11   5         16.23         21.72        11.36 o                         
   2 -11   5         36.44         40.06        15.63 o                         
   3 -11   5          3.26         -9.09        10.76 o                         
   4 -11   5         90.23        120.93        36.09 o                         
   5 -11   5         63.08         55.55        22.78 o                         
   6 -11   5         61.71         44.60        19.21 o                         
  -9 -10   5         66.32         56.60        18.33 o                         
  -8 -10   5          2.35        -20.44        17.90 o                         
  -7 -10   5          0.53          3.25         8.71 o                         
  -6 -10   5         25.46         22.61        13.88 o                         
  -5 -10   5         23.06         21.93        12.60 o                         
  -4 -10   5        183.58        197.70        31.62 o                         
  -3 -10   5        309.68        237.82        34.86 o                         
  -2 -10   5         20.49         13.61         8.99 o                         
  -1 -10   5        212.87        206.69        31.73 o                         
   0 -10   5          0.21          1.29        13.14 o                         
   1 -10   5        185.62        219.37        33.04 o                         
   2 -10   5          2.56          7.85         7.51 o                         
   3 -10   5         34.73         46.27        16.06 o                         
   4 -10   5        142.06        183.97        31.55 o                         
   5 -10   5          0.38        -16.95        20.10 o                         
   6 -10   5        117.13        110.87        31.25 o                         
   7 -10   5        120.18        153.21        37.46 o                         
 -10  -9   5         39.52         11.87        10.95 o                         
  -9  -9   5        213.96        221.69        37.33 o                         
  -8  -9   5        335.79        366.30        46.16 o                         
  -7  -9   5         64.35         23.35        10.94 o                         
  -6  -9   5         19.85         21.80        12.82 o                         
  -5  -9   5        108.97         95.96        24.12 o                         
  -4  -9   5        208.77        215.87        32.52 o                         
  -3  -9   5         21.62         22.01        14.51 o                         
  -2  -9   5        238.55        180.57        28.06 o                         
  -1  -9   5        360.68        331.11        38.88 o                         
   0  -9   5          4.59         -9.68         9.05 o                         
   1  -9   5          4.09          8.84         7.93 o                         
   2  -9   5         55.85         64.93        18.61 o                         
   3  -9   5        281.13        222.24        32.41 o                         
   4  -9   5        540.77        510.73        39.44 o                         
   5  -9   5          0.62        -14.04        11.67 o                         
   6  -9   5          1.19        -10.04        16.48 o                         
   7  -9   5         11.33         26.88        18.78 o                         
   8  -9   5         11.19         40.36        20.35 o                         
 -11  -8   5          6.11          8.85        11.13 o                         
 -10  -8   5         22.76         11.65         7.99 o                         
  -9  -8   5        192.19        194.69        34.85 o                         
  -8  -8   5        171.70        209.13        34.07 o                         
  -7  -8   5        107.29        150.23        27.90 o                         
  -6  -8   5        280.38        290.10        37.98 o                         
  -5  -8   5        121.51        119.93        22.96 o                         
  -4  -8   5        599.42        553.91        50.47 o                         
  -3  -8   5       2094.05       1969.14        99.97 o                         
  -2  -8   5       1060.87       1040.92        68.40 o                         
  -1  -8   5        870.33        763.79        57.27 o                         
   0  -8   5        488.20        463.30        44.04 o                         
   1  -8   5        278.65        342.28        37.41 o                         
   2  -8   5       1104.41       1025.35        62.66 o                         
   3  -8   5         52.04         24.77        10.74 o                         
   4  -8   5        575.60        591.46        40.35 o                         
   5  -8   5          4.89          3.90         5.25 o                         
   6  -8   5        523.78        553.20        64.15 o                         
   7  -8   5         49.52        101.31        28.91 o                         
   8  -8   5         30.17         60.81        23.61 o                         
   9  -8   5         51.34         74.51        27.09 o                         
 -11  -7   5          4.86         11.24         9.30 o                         
 -10  -7   5         64.77         99.05        18.98 o                         
  -9  -7   5        190.11        203.06        33.90 o                         
  -8  -7   5         54.99         60.59        18.22 o                         
  -7  -7   5        365.41        312.17        39.25 o                         
  -6  -7   5         26.45         25.75        10.90 o                         
  -5  -7   5          8.04         -0.52         6.50 o                         
  -4  -7   5        366.11        346.36        38.86 o                         
  -3  -7   5       2980.21       2549.53       113.15 o                         
  -2  -7   5        939.31        888.05        59.94 o                         
  -1  -7   5        716.22        694.11        51.68 o                         
   0  -7   5        376.71        312.94        33.56 o                         
   1  -7   5        396.28        365.69        36.88 o                         
   2  -7   5        619.46        575.11        27.88 o                         
   3  -7   5         77.37         63.06        12.15 o                         
   4  -7   5        330.46        340.02        36.96 o                         
   5  -7   5         31.85         20.42         5.87 o                         
   6  -7   5        303.57        304.58        27.71 o                         
   7  -7   5        165.95        159.89        20.01 o                         
   8  -7   5         14.63          3.21        10.17 o                         
   9  -7   5         52.34         86.53        27.07 o                         
  10  -7   5        118.71        127.29        30.99 o                         
 -11  -6   5         51.95         73.17        23.54 o                         
 -10  -6   5        123.64        149.20        37.68 o                         
  -9  -6   5        118.66        106.54        37.12 o                         
  -8  -6   5        212.85        193.73        31.84 o                         
  -7  -6   5         51.97         45.11        15.18 o                         
  -6  -6   5         23.58          2.43         6.10 o                         
  -5  -6   5         28.62         38.11        12.04 o                         
  -4  -6   5         36.54         46.66        14.75 o                         
  -3  -6   5       2253.77       2151.99        97.89 o                         
  -2  -6   5       1979.81       1887.61        89.16 o                         
  -1  -6   5        229.49        256.02        29.27 o                         
   0  -6   5        181.63        135.30        21.03 o                         
   1  -6   5         13.19          7.82         6.75 o                         
   2  -6   5       4155.91       3532.06       146.48 o                         
   3  -6   5       2561.68       2641.71       110.51 o                         
   4  -6   5        343.26        361.03        35.97 o                         
   5  -6   5        253.76        308.10        20.97 o                         
   6  -6   5        476.05        452.85        25.60 o                         
   7  -6   5        398.09        400.32        31.02 o                         
   8  -6   5         52.28         94.94        16.20 o                         
   9  -6   5        281.30        280.51        43.47 o                         
  10  -6   5          9.95          4.08         9.30 o                         
  11  -6   5        199.96        217.93        39.54 o                         
 -11  -5   5        191.54        272.25        48.13 o                         
 -10  -5   5        278.70        280.87        39.39 o                         
  -9  -5   5        640.01        700.63        63.85 o                         
  -8  -5   5        241.95        264.67        34.98 o                         
  -7  -5   5        692.85        672.11        54.93 o                         
  -6  -5   5        459.81        399.75        40.66 o                         
  -5  -5   5        394.75        361.14        37.30 o                         
  -4  -5   5        694.07        699.20        51.15 o                         
  -3  -5   5        913.66        718.37        50.61 o                         
  -2  -5   5       2219.75       2029.70        89.52 o                         
  -1  -5   5        335.95        257.34        28.92 o                         
   0  -5   5       3518.90       3041.23       114.39 o                         
   1  -5   5       2721.98       2230.15       304.08 o                         
   2  -5   5        490.53        520.94        18.59 o                         
   3  -5   5       1682.96       1605.52        78.77 o                         
   4  -5   5       2830.83       3328.89       125.28 o                         
   5  -5   5       3589.79       3679.97        82.43 o                         
   6  -5   5       2290.46       2529.10        92.59 o                         
   7  -5   5        128.57        129.13        13.56 o                         
   8  -5   5        190.21        200.31        27.45 o                         
   9  -5   5        186.32        202.51        22.79 o                         
  10  -5   5         14.32         -3.17        11.74 o                         
  11  -5   5        299.22        313.38        46.83 o                         
 -11  -4   5          5.15         -9.36        15.76 o                         
 -10  -4   5        182.23        168.26        22.17 o                         
  -9  -4   5        827.46        882.90        52.03 o                         
  -8  -4   5        280.46        293.45        46.22 o                         
  -7  -4   5        342.49        360.54        38.54 o                         
  -6  -4   5         31.80         17.19         9.24 o                         
  -5  -4   5        148.41        154.83        23.91 o                         
  -4  -4   5        278.66        157.33        22.96 o                         
  -3  -4   5          7.34         10.60         6.22 o                         
  -2  -4   5        850.75        717.39        47.65 o                         
  -1  -4   5        288.15        306.90        29.13 o                         
   0  -4   5         66.93         65.10        12.90 o                         
   1  -4   5        768.50        618.63        43.02 o                         
   2  -4   5       1269.86       1201.58        73.63 o                         
   3  -4   5       3274.38       3417.91       122.84 o                         
   4  -4   5       1958.96       1916.69        61.23 o                         
   5  -4   5       2462.39       2820.80        67.11 o                         
   6  -4   5       1485.37       1459.07        45.00 o                         
   7  -4   5       2139.82       2241.55        75.67 o                         
   8  -4   5        950.94        961.95        47.85 o                         
   9  -4   5        548.03        523.61        35.62 o                         
  10  -4   5        359.22        335.66        29.18 o                         
  11  -4   5         52.29         74.01        24.64 o                         
  12  -4   5        225.23        215.17        38.10 o                         
 -12  -3   5          0.89         -3.53        14.33 o                         
 -11  -3   5        119.57        109.02        29.79 o                         
 -10  -3   5         80.81         64.89        12.84 o                         
  -9  -3   5        211.38        194.23        21.90 o                         
  -8  -3   5        657.44        632.37        38.94 o                         
  -7  -3   5         14.50          7.98         5.78 o                         
  -6  -3   5       1403.27       1329.43        72.73 o                         
  -5  -3   5        194.32        229.90        27.19 o                         
  -4  -3   5       3101.18       3328.11        70.51 o                         
  -3  -3   5       2789.37       2477.01        97.84 o                         
  -2  -3   5       1352.95       1488.91        69.58 o                         
  -1  -3   5        261.87        409.74        33.34 o                         
   0  -3   5        820.33        793.96        47.37 o                         
   1  -3   5        360.92        301.86        28.10 o                         
   2  -3   5       2223.10       2033.62       269.03 o                         
   3  -3   5        542.13        754.80        47.40 o                         
   4  -3   5       1170.45       1122.91        43.16 o                         
   5  -3   5       1587.78       1708.70        47.87 o                         
   6  -3   5        777.40        806.63        31.24 o                         
   7  -3   5        834.77        724.37        38.42 o                         
   8  -3   5        622.15        614.53        36.56 o                         
   9  -3   5        442.46        479.53        45.62 o                         
  10  -3   5        504.12        493.98        35.14 o                         
  11  -3   5        249.38        264.98        26.85 o                         
  12  -3   5        169.18        190.00        33.61 o                         
 -12  -2   5          6.08         27.73        11.38 o                         
 -11  -2   5        106.54         87.21        25.18 o                         
 -10  -2   5        523.46        488.04        56.31 o                         
  -9  -2   5        541.34        675.01        40.72 o                         
  -8  -2   5        365.21        401.37        29.86 o                         
  -7  -2   5         59.66         68.84        12.71 o                         
  -6  -2   5        501.75        523.52        30.74 o                         
  -5  -2   5        680.55        592.72        42.95 o                         
  -4  -2   5        934.48        762.38        47.70 o                         
  -3  -2   5        812.12        738.67        39.02 o                         
  -2  -2   5       2469.62       2328.24        89.96 o                         
  -1  -2   5       7476.24       7177.60       201.12 o                         
   0  -2   5       3629.70       3582.31       118.93 o                         
   1  -2   5         27.71          4.70         7.00 o                         
   2  -2   5        190.46        101.47         7.86 o                         
   3  -2   5       1539.98       1575.96        71.21 o                         
   4  -2   5        665.87        602.87        20.97 o                         
   5  -2   5        801.71        800.54        24.14 o                         
   6  -2   5        923.91        860.18        39.63 o                         
   7  -2   5         28.43         23.69         4.52 o                         
   8  -2   5         96.67        102.17        14.12 o                         
   9  -2   5        391.01        382.56        34.99 o                         
  10  -2   5        260.07        280.13        26.15 o                         
  11  -2   5        280.60        266.98        26.51 o                         
  12  -2   5        141.19        154.09        21.47 o                         
  13  -2   5         44.74         45.44        18.68 o                         
 -12  -1   5          2.91         15.17        13.45 o                         
 -11  -1   5          9.17         15.71         8.84 o                         
 -10  -1   5        366.40        319.37        31.43 o                         
  -9  -1   5        433.54        427.51        31.39 o                         
  -8  -1   5         19.14         10.31        14.36 o                         
  -7  -1   5          7.38          9.23        12.43 o                         
  -6  -1   5        780.38        793.19        45.97 o                         
  -5  -1   5        123.23        167.11        15.90 o                         
  -4  -1   5        171.57        224.26        17.27 o                         
  -3  -1   5        899.10        959.44        51.55 o                         
  -2  -1   5        483.79        583.72        46.45 o                         
  -1  -1   5       5717.49       6264.40       178.07 o                         
   0  -1   5        224.00        315.06        32.69 o                         
   1  -1   5       1404.79       2037.50        79.83 o                         
   2  -1   5       3445.98       3856.73        79.01 o                         
   3  -1   5        223.67        262.98        11.93 o                         
   4  -1   5       1262.56       1474.88        54.31 o                         
   5  -1   5         64.10         66.70        11.42 o                         
   6  -1   5        195.58        149.62        10.95 o                         
   7  -1   5        260.21        238.83        15.73 o                         
   8  -1   5        211.74        236.80        21.53 o                         
   9  -1   5        306.42        319.57        25.84 o                         
  10  -1   5        384.35        378.42        49.26 o                         
  11  -1   5        250.00        248.92        25.33 o                         
  12  -1   5        110.81         85.04        16.38 o                         
  13  -1   5         23.55         17.88         7.33 o                         
 -12   0   5         27.22         27.03        20.05 o                         
 -11   0   5          7.82          0.81        12.24 o                         
 -10   0   5         22.19         38.08        17.94 o                         
  -9   0   5         30.64         20.36         8.99 o                         
  -8   0   5          0.05         45.28        11.12 o                         
  -7   0   5         33.53         27.39         7.91 o                         
  -6   0   5        412.70        472.38        18.14 o                         
  -5   0   5         48.68         48.36         9.04 o                         
  -4   0   5          6.42         38.63         9.55 o                         
  -3   0   5          0.53          2.89         4.15 o                         
  -2   0   5          4.83         11.98         3.83 o                         
  -1   0   5       1212.09       1507.14        67.85 o                         
   0   0   5       4498.62       4064.52       169.37 o                         
   1   0   5        259.84        245.96        14.80 o                         
   2   0   5        146.04        176.32        12.41 o                         
   3   0   5        699.86        480.96        13.87 o                         
   4   0   5        353.88        446.39        14.53 o                         
   5   0   5        200.21        275.27        10.73 o                         
   6   0   5        318.61        280.68        16.17 o                         
   7   0   5         38.72         68.20         8.91 o                         
   8   0   5          4.12         21.31         8.67 o                         
   9   0   5          7.80         34.60        16.17 o                         
  10   0   5        326.98        290.40        30.96 o                         
  11   0   5        424.74        418.31        33.01 o                         
  12   0   5         43.41         15.62        17.06 o                         
  13   0   5         28.14          4.66        20.26 o                         
  14   0   5          7.95          8.46         9.49 o                         
 -12   1   5         49.83         63.22        22.37 o                         
 -11   1   5          1.67         -7.93        13.02 o                         
 -10   1   5          2.62          3.67         8.32 o                         
  -9   1   5          0.86          7.82         8.89 o                         
  -8   1   5         18.88         18.28         6.41 o                         
  -7   1   5         64.92         58.87         8.29 o                         
  -6   1   5        476.01        643.52        32.42 o                         
  -5   1   5        390.94        396.09        20.48 o                         
  -4   1   5          0.07          3.21         2.47 o                         
  -3   1   5         72.87        203.72        21.19 o                         
  -2   1   5        686.35        614.69        25.70 o                         
   3   1   5       1619.81       1833.42        24.97 o                         
   4   1   5       3232.18       4080.51        86.52 o                         
   5   1   5        911.02        853.44        27.77 o                         
   6   1   5         15.11         10.17         4.11 o                         
   7   1   5        177.96        169.81        12.70 o                         
   8   1   5        215.88        233.17        16.03 o                         
   9   1   5        559.10        464.60        24.76 o                         
  10   1   5        303.10        313.91        21.17 o                         
  11   1   5        108.70        123.14        13.96 o                         
  12   1   5        123.71        121.93        18.25 o                         
  13   1   5          0.38         -4.17         6.44 o                         
  14   1   5          5.55          4.70         7.97 o                         
 -12   2   5         19.19         40.14        18.38 o                         
 -11   2   5        197.59        149.89        31.15 o                         
 -10   2   5         23.17         18.53        10.27 o                         
  -9   2   5        179.66        160.39        29.67 o                         
  -8   2   5        275.28        301.16        39.32 o                         
  -7   2   5        107.58        114.04        13.36 o                         
  -6   2   5          1.37          8.17         6.81 o                         
  -5   2   5         11.67         -2.56         6.46 o                         
  -4   2   5        450.97        485.65        19.49 o                         
  -3   2   5       1421.51       1656.86        33.85 o                         
  -2   2   5          7.81         29.84         3.96 o                         
  -1   2   5        221.61        131.71         6.32 o                         
   0   2   5       2851.24       2743.02        38.97 o                         
   1   2   5         11.90         26.56         2.55 o                         
   3   2   5        114.60        191.97        13.55 o                         
   4   2   5       1984.62       1553.18        27.54 o                         
   5   2   5       1274.55       1193.82        31.87 o                         
   6   2   5        298.52        213.09        12.73 o                         
   7   2   5        145.22        166.08        12.42 o                         
   8   2   5        150.80        203.30        14.64 o                         
   9   2   5        196.64        254.43        18.18 o                         
  10   2   5       1142.03       1175.61        51.05 o                         
  11   2   5         34.90         30.71         7.58 o                         
  12   2   5         19.88         18.17         5.80 o                         
  13   2   5         78.73         94.06        14.01 o                         
  14   2   5          2.02         -3.45         5.37 o                         
 -11   3   5        284.62        217.63        38.83 o                         
 -10   3   5         47.76         26.75        13.25 o                         
  -9   3   5        105.76        105.66        27.01 o                         
  -8   3   5        317.48        309.06        38.92 o                         
  -7   3   5        193.66        165.51        15.48 o                         
  -6   3   5       1236.26       1156.80        54.03 o                         
  -5   3   5        292.24        255.61        13.76 o                         
  -4   3   5       1553.58       1521.87        36.42 o                         
  -3   3   5       1591.60       2022.94        54.35 o                         
  -2   3   5         33.40         72.90         6.47 o                         
  -1   3   5       5120.83       5461.39        69.44 o                         
   0   3   5        911.07        938.99        16.70 o                         
   1   3   5         16.02         36.16         4.22 o                         
   3   3   5        385.31        338.20        14.05 o                         
   4   3   5       2583.44       3209.87        58.90 o                         
   5   3   5        111.90         38.03         4.83 o                         
   6   3   5         34.34         69.45         5.96 o                         
   7   3   5          9.93          2.67         2.35 o                         
   8   3   5         53.71         67.65         7.21 o                         
   9   3   5       1354.00       1265.61        35.15 o                         
  10   3   5         72.20         51.60         8.65 o                         
  11   3   5        305.48        260.20        16.32 o                         
  12   3   5          2.25          6.11         4.61 o                         
  13   3   5         71.06         36.00         8.95 o                         
  14   3   5         10.38          5.83         6.56 o                         
  15   3   5        115.62         84.84        23.01 o                         
 -12   4   5         98.88         61.30        30.77 o                         
 -11   4   5        370.03        404.72        41.35 o                         
 -10   4   5        351.06        396.04        56.79 o                         
  -9   4   5        113.86        136.59        27.74 o                         
  -8   4   5        708.44        659.85        58.76 o                         
  -7   4   5       2227.75       2558.83       119.10 o                         
  -6   4   5        867.66        858.38        62.56 o                         
  -5   4   5        975.09       1064.15        46.60 o                         
  -4   4   5         21.55          4.95         2.12 o                         
  -3   4   5        804.92        924.30        37.27 o                         
  -2   4   5        760.51        795.99        32.59 o                         
  -1   4   5        708.51        962.17        21.84 o                         
   0   4   5        782.69        813.60        20.58 o                         
   1   4   5        225.69        253.23         9.69 o                         
   2   4   5        349.18        257.30        11.01 o                         
   3   4   5          4.15         11.87         2.70 o                         
   4   4   5       3768.47       3100.16        50.81 o                         
   5   4   5        159.66        267.93        13.26 o                         
   6   4   5        351.31        307.16        14.99 o                         
   7   4   5         18.78         52.60         6.77 o                         
   8   4   5        103.32         87.75         9.60 o                         
   9   4   5       1283.60       1215.60        45.57 o                         
  10   4   5        145.13        116.78        10.73 o                         
  11   4   5        547.56        510.28        20.94 o                         
  12   4   5         18.87          9.43         7.07 o                         
  13   4   5         63.95         73.77        15.63 o                         
  14   4   5          0.65         -0.51         7.86 o                         
  15   4   5         41.74         50.17        19.36 o                         
 -12   5   5          2.92          2.14        15.20 o                         
 -11   5   5         40.27         63.99        25.03 o                         
 -10   5   5        226.64        296.09        50.09 o                         
  -9   5   5        679.97        837.38        82.60 o                         
  -8   5   5        365.02        460.33        46.80 o                         
  -7   5   5        709.78        796.31        36.77 o                         
  -6   5   5        252.81        332.97        22.23 o                         
  -5   5   5       2566.09       2354.50       113.13 o                         
  -4   5   5        555.69        718.41        21.56 o                         
  -3   5   5       1315.80       1122.17        28.50 o                         
  -2   5   5       3844.87       3929.07       129.90 o                         
  -1   5   5      13414.91      12974.16       192.74 o                         
   0   5   5       1202.67       1153.26        25.27 o                         
   1   5   5       3515.16       3298.82        61.64 o                         
   2   5   5        238.68        193.18        12.19 o                         
   3   5   5        126.80         43.85         8.41 o                         
   4   5   5       3565.02       3657.72        72.82 o                         
   5   5   5       1939.81       1684.69        31.65 o                         
   6   5   5        354.80        426.38        16.24 o                         
   7   5   5       1169.75       1197.83        34.84 o                         
   8   5   5       1172.98       1298.85        36.71 o                         
   9   5   5       2451.76       2501.10        52.61 o                         
  10   5   5       1427.68       1370.74        38.71 o                         
  11   5   5        349.30        387.97        20.76 o                         
  12   5   5         15.43         38.09         8.38 o                         
  13   5   5         12.62         -1.33         6.10 o                         
  14   5   5        153.12        134.73        27.58 o                         
  15   5   5         71.92         88.95        23.63 o                         
 -12   6   5         60.60         26.63        16.99 o                         
 -11   6   5        244.90        331.25        61.19 o                         
 -10   6   5         33.98         48.38        13.65 o                         
  -9   6   5         58.05         59.11        24.19 o                         
  -8   6   5          3.50         11.97         9.12 o                         
  -7   6   5        990.25        978.69        51.63 o                         
  -6   6   5        872.92       1124.04       103.21 o                         
  -5   6   5         12.67         40.91        16.19 o                         
  -4   6   5        211.47        183.98         9.15 o                         
  -3   6   5        796.35        931.89        37.82 o                         
  -2   6   5      15958.52      15806.18       320.58 o                         
  -1   6   5       1295.81       1182.32        23.49 o                         
   0   6   5       5173.17       5416.55        74.80 o                         
   1   6   5       2657.07       2898.02        50.79 o                         
   2   6   5       1862.27       2121.00        47.88 o                         
   3   6   5       1424.28       1443.79        49.82 o                         
   4   6   5       1351.16       1277.30        48.91 o                         
   5   6   5       1254.83       1349.68        35.09 o                         
   6   6   5        377.91        227.45        13.52 o                         
   7   6   5        776.60        837.17        38.55 o                         
   8   6   5        344.96        369.48        26.10 o                         
   9   6   5       1886.63       1931.43        54.14 o                         
  10   6   5       2962.58       3187.04       104.02 o                         
  11   6   5        756.44        802.14        36.52 o                         
  12   6   5          5.87         -0.44         7.57 o                         
  13   6   5          9.43         19.69         8.82 o                         
  14   6   5        138.94        137.62        20.72 o                         
  15   6   5         65.82         55.67        19.52 o                         
 -11   7   5         60.53         64.68        29.12 o                         
 -10   7   5         72.51         63.82        25.76 o                         
  -9   7   5        463.33        558.68        43.49 o                         
  -8   7   5        836.23        888.08        53.49 o                         
  -7   7   5          4.67         20.18        11.41 o                         
  -6   7   5        183.55        202.54        22.43 o                         
  -5   7   5        133.71        128.85        17.07 o                         
  -4   7   5        794.81        778.11        63.35 o                         
  -3   7   5       1348.78       1084.14        63.40 o                         
  -2   7   5      12839.08      13695.55       210.22 o                         
  -1   7   5        542.01        366.48        12.79 o                         
   0   7   5       2497.84       2115.13        37.52 o                         
   1   7   5        522.89        467.72        14.23 o                         
   2   7   5       3658.42       2860.05        45.81 o                         
   3   7   5       2789.69       2679.21        75.82 o                         
   4   7   5       3068.64       3055.28       100.42 o                         
   5   7   5        463.45        451.60        17.47 o                         
   6   7   5       1889.77       1918.65        91.62 o                         
   7   7   5        223.65        105.98        15.55 o                         
   8   7   5         44.98         38.74        15.22 o                         
   9   7   5        133.76         79.88        29.52 o                         
  10   7   5        618.15        730.86        52.96 o                         
  11   7   5        352.32        367.14        24.97 o                         
  12   7   5        232.28        209.78        19.42 o                         
  13   7   5         74.37         97.09        16.30 o                         
  14   7   5         28.46         35.95        11.42 o                         
  15   7   5         11.68          9.31         6.70 o                         
 -10   8   5        159.15        147.01        24.73 o                         
  -9   8   5        388.88        425.47        39.29 o                         
  -8   8   5         30.23         41.18        13.94 o                         
  -7   8   5        485.40        487.93        38.29 o                         
  -6   8   5       3481.24       3525.45       110.12 o                         
  -5   8   5        432.26        487.05        35.43 o                         
  -4   8   5         54.58         71.70         6.81 o                         
  -3   8   5        628.96        686.18        33.95 o                         
  -2   8   5       1092.04       1112.65        38.14 o                         
  -1   8   5        987.45       1170.72        37.35 o                         
   0   8   5        116.56         67.04         6.40 o                         
   1   8   5       3391.32       3052.97        69.03 o                         
   2   8   5        437.78        412.80        14.21 o                         
   3   8   5       4004.01       3747.83        67.89 o                         
   4   8   5       4524.25       4372.29       120.52 o                         
   5   8   5       2350.67       2442.58        52.40 o                         
   6   8   5        598.45        485.92        23.01 o                         
   7   8   5        476.51        451.98        49.54 o                         
   8   8   5         20.00          7.20         6.00 o                         
   9   8   5        232.98        325.57        42.59 o                         
  10   8   5        438.77        407.94        44.91 o                         
  11   8   5        126.95        191.10        28.81 o                         
  12   8   5          1.99          5.00         9.46 o                         
  13   8   5         15.89         22.31         9.50 o                         
  14   8   5          8.68          5.19         9.12 o                         
  15   8   5        135.64        130.36        30.29 o                         
 -10   9   5          1.06         -0.75        10.26 o                         
  -9   9   5        157.17        124.53        39.58 o                         
  -8   9   5        637.06        675.79        48.78 o                         
  -7   9   5        332.84        309.41        31.63 o                         
  -6   9   5        737.04        714.15        45.80 o                         
  -5   9   5        413.44        404.70        33.00 o                         
  -4   9   5       2560.39       2544.90        53.47 o                         
  -3   9   5       3998.85       3947.28        70.83 o                         
  -2   9   5          7.02          2.99         2.68 o                         
  -1   9   5          3.13          5.94         3.84 o                         
   0   9   5        952.48       1185.26        78.46 o                         
   1   9   5        158.87        149.33        15.20 o                         
   2   9   5        136.57        171.30        11.42 o                         
   3   9   5       4730.08       4901.92        88.60 o                         
   4   9   5        618.48        597.71        36.51 o                         
   5   9   5       2144.61       1848.56        48.64 o                         
   6   9   5        307.02        324.73        21.14 o                         
   7   9   5        129.16        117.22        15.42 o                         
   8   9   5        126.56        142.85        19.03 o                         
   9   9   5         29.84         22.01         8.69 o                         
  10   9   5        614.19        750.99        60.66 o                         
  11   9   5         71.98        103.71        22.98 o                         
  12   9   5        101.73        108.42        17.55 o                         
  13   9   5        167.28        145.31        21.56 o                         
  14   9   5         72.35         55.56        20.00 o                         
  -9  10   5         48.43         69.25        20.83 o                         
  -8  10   5        154.77        168.74        25.31 o                         
  -7  10   5         91.12         86.67        17.60 o                         
  -6  10   5         31.89         21.26         8.32 o                         
  -5  10   5        899.39        957.30        53.47 o                         
  -4  10   5        307.44        320.71        24.10 o                         
  -3  10   5        212.37        251.33        14.71 o                         
  -2  10   5        153.49        153.73        11.33 o                         
  -1  10   5          5.12          2.91         5.11 o                         
   0  10   5        129.71         97.47        10.12 o                         
   1  10   5         90.04         96.75         7.52 o                         
   2  10   5        141.83        160.30        12.65 o                         
   3  10   5        707.83        706.39        26.59 o                         
   4  10   5          1.93         -0.07         6.53 o                         
   5  10   5        195.98        196.34        27.44 o                         
   6  10   5        510.00        474.77        43.21 o                         
   7  10   5         23.20         27.10         9.12 o                         
   8  10   5         43.88         20.58         8.74 o                         
   9  10   5        477.90        649.67        56.35 o                         
  10  10   5        190.70        208.87        33.36 o                         
  11  10   5        208.40        247.52        36.15 o                         
  12  10   5        116.82        129.17        27.42 o                         
  13  10   5          4.68          7.97         7.37 o                         
  14  10   5          2.73          5.21        18.19 o                         
  -9  11   5         20.30         26.71        15.81 o                         
  -8  11   5          8.11          2.88         7.68 o                         
  -7  11   5         20.88         15.47         9.08 o                         
  -6  11   5         11.03         13.36         9.49 o                         
  -5  11   5          1.45         -1.79         6.93 o                         
  -4  11   5         19.59         22.27         9.42 o                         
  -3  11   5         10.75          6.99         4.18 o                         
  -2  11   5          1.79          5.97         6.91 o                         
  -1  11   5         25.52         40.95         7.45 o                         
   0  11   5        141.63        145.91        12.99 o                         
   1  11   5        241.09        189.69        16.28 o                         
   2  11   5        106.42         81.56        15.59 o                         
   3  11   5        118.76        118.79        14.67 o                         
   4  11   5        181.96        132.50        19.12 o                         
   5  11   5         23.87         32.48        11.12 o                         
   6  11   5         32.55         33.10        11.01 o                         
   7  11   5          1.65         -4.01         7.41 o                         
   8  11   5        200.04        180.50        29.76 o                         
   9  11   5        429.01        402.41        45.58 o                         
  10  11   5         31.69         49.48        17.31 o                         
  11  11   5        253.26        283.30        39.69 o                         
  12  11   5         29.75         32.08        16.04 o                         
  13  11   5         38.72         46.79        12.09 o                         
  14  11   5         20.95         40.36        16.87 o                         
  -8  12   5         92.48         55.34        20.35 o                         
  -7  12   5        143.98        120.51        26.83 o                         
  -6  12   5         15.31         24.86        24.68 o                         
  -5  12   5        230.62        279.81        25.12 o                         
  -4  12   5        149.38        144.67        17.16 o                         
  -3  12   5         11.66         15.85         6.35 o                         
  -2  12   5         22.09         33.02         7.09 o                         
  -1  12   5         92.91        106.72        10.93 o                         
   0  12   5        578.27        663.99        29.99 o                         
   1  12   5        659.37        653.65        29.96 o                         
   2  12   5         53.85         32.95         7.06 o                         
   3  12   5         17.54          6.05         7.52 o                         
   4  12   5        112.62        126.35        19.12 o                         
   5  12   5         16.98         15.08         9.05 o                         
   6  12   5         61.23         78.20        17.64 o                         
   7  12   5          0.10         -1.01        10.12 o                         
   8  12   5          0.08         -7.84         8.81 o                         
   9  12   5         18.09         26.69        12.10 o                         
  10  12   5         19.11         46.35        19.16 o                         
  11  12   5         25.41         19.70        14.49 o                         
  12  12   5         75.10         81.01        24.79 o                         
  13  12   5          0.11         31.78        16.70 o                         
  -7  13   5         15.70         -2.93        11.35 o                         
  -6  13   5          5.19         -3.88         7.32 o                         
  -5  13   5          0.92         -1.94         6.45 o                         
  -4  13   5         24.48         16.27         7.49 o                         
  -3  13   5        197.73        177.63        19.56 o                         
  -2  13   5         24.28         21.29        10.10 o                         
  -1  13   5          1.44          3.63         3.88 o                         
   0  13   5         51.16         19.02         5.22 o                         
   1  13   5        281.85        310.31        21.12 o                         
   2  13   5        382.32        371.80        23.08 o                         
   3  13   5         49.46         37.84         8.90 o                         
   4  13   5         39.18         43.63        13.47 o                         
   5  13   5         18.51         14.67         9.49 o                         
   6  13   5          7.77          7.74         8.60 o                         
   7  13   5          0.95          9.76        12.99 o                         
   8  13   5         22.02         24.63        14.74 o                         
   9  13   5          9.89          5.97         9.77 o                         
  10  13   5         20.60         29.12        16.76 o                         
  11  13   5         60.15         83.09        24.15 o                         
  12  13   5         21.47         34.30        15.68 o                         
  -7  14   5        143.18        122.77        27.59 o                         
  -6  14   5        209.37        242.55        38.83 o                         
  -5  14   5          5.15          6.42        11.32 o                         
  -4  14   5          1.51         -2.38         6.23 o                         
  -3  14   5        135.05        111.39        16.01 o                         
  -2  14   5         42.56         20.45        10.92 o                         
  -1  14   5          1.85          3.55         3.99 o                         
   0  14   5         24.61         25.39         5.69 o                         
   1  14   5        482.08        525.54        38.33 o                         
   2  14   5         34.78         62.79        22.92 o                         
   3  14   5         78.39         87.37        26.14 o                         
   4  14   5        103.46        117.41        23.65 o                         
   5  14   5          2.88          9.67        11.45 o                         
   6  14   5         93.07        105.95        23.99 o                         
   7  14   5          7.84          4.66         9.05 o                         
   8  14   5         53.46         69.06        20.70 o                         
   9  14   5          3.18         19.91        17.36 o                         
  10  14   5          0.34         -4.96         8.98 o                         
  11  14   5          5.98         18.23        16.90 o                         
  -6  15   5         39.58         34.61        17.37 o                         
  -5  15   5         75.96        107.08        27.07 o                         
  -4  15   5        232.94        191.58        25.86 o                         
  -3  15   5          6.27          4.45         8.52 o                         
  -2  15   5          1.51          7.21         8.34 o                         
  -1  15   5        195.74        231.86        31.22 o                         
   0  15   5        156.00        164.77        22.30 o                         
   1  15   5         84.37         99.72        21.77 o                         
   2  15   5        241.57        257.33        28.64 o                         
   3  15   5         91.78        110.46        23.64 o                         
   4  15   5          4.26         10.48         9.76 o                         
   5  15   5        193.24        207.09        33.18 o                         
   6  15   5        171.82        226.82        36.35 o                         
   7  15   5        200.52        250.52        38.28 o                         
   8  15   5         21.50         53.21        20.76 o                         
   9  15   5         83.77        109.74        26.86 o                         
  10  15   5          2.27         14.71        14.73 o                         
  -4  16   5        154.87        129.73        32.19 o                         
  -3  16   5          2.71          2.89        13.06 o                         
  -2  16   5        114.07        128.74        24.78 o                         
  -1  16   5        104.55         67.22        16.95 o                         
   0  16   5         39.58         17.50        17.57 o                         
   1  16   5          5.62         22.69        10.90 o                         
   2  16   5        428.17        441.85        41.07 o                         
   3  16   5        169.70        175.79        31.07 o                         
   4  16   5        487.42        545.86        55.50 o                         
   5  16   5        215.03        201.47        33.21 o                         
   6  16   5        110.22         82.39        23.24 o                         
   7  16   5         47.86         52.28        20.14 o                         
   8  16   5         51.23         84.70        26.33 o                         
  -2  17   5         37.50         29.03        17.17 o                         
  -1  17   5          3.88         12.05        16.88 o                         
   0  17   5         39.55         59.27        17.62 o                         
   1  17   5        183.72        226.93        54.02 o                         
   2  17   5         71.74         74.54        20.62 o                         
   3  17   5          4.72         10.26        13.14 o                         
   4  17   5        135.15        163.20        31.25 o                         
   5  17   5        161.13        185.78        34.19 o                         
   6  17   5        219.25        283.18        42.70 o                         
   7  17   5        280.77        369.07        49.81 o                         
   2  18   5         23.52         13.99         7.05 o                         
   3  18   5        271.18        285.46        41.68 o                         
   4  18   5        106.07        163.70        32.36 o                         
  -1 -13   6        200.55        230.97        41.00 o                         
   0 -13   6         45.32         76.05        24.92 o                         
   1 -13   6         42.92          6.41        11.89 o                         
   2 -13   6         69.59         44.42        20.29 o                         
  -4 -12   6         27.37         29.55        20.06 o                         
  -3 -12   6         82.06         87.32        23.51 o                         
  -2 -12   6        266.02        318.81        45.79 o                         
  -1 -12   6         83.05        104.71        26.95 o                         
   0 -12   6        198.18        192.85        35.95 o                         
   1 -12   6        211.30        253.63        41.57 o                         
   2 -12   6        183.87        267.77        44.03 o                         
   3 -12   6        276.20        273.20        52.25 o                         
  -6 -11   6         21.25        -17.08        11.38 o                         
  -5 -11   6        160.12        126.80        28.62 o                         
  -4 -11   6         49.00         46.70        18.77 o                         
  -3 -11   6        115.37        109.24        28.54 o                         
  -2 -11   6         90.53         56.84        17.33 o                         
  -1 -11   6         84.11         69.20        19.63 o                         
   0 -11   6        302.30        287.72        41.58 o                         
   1 -11   6        519.33        503.76        55.85 o                         
   2 -11   6        472.89        459.12        54.35 o                         
   3 -11   6        440.89        454.27        54.33 o                         
   4 -11   6         61.28         36.59        18.42 o                         
   5 -11   6          8.33          2.98        12.16 o                         
  -7 -10   6        232.93        215.71        37.30 o                         
  -6 -10   6        126.99         98.16        25.09 o                         
  -5 -10   6        355.71        348.29        45.36 o                         
  -4 -10   6         73.55         87.13        22.71 o                         
  -3 -10   6         90.38        120.28        25.54 o                         
  -2 -10   6        419.56        407.90        46.88 o                         
  -1 -10   6        461.91        483.49        51.93 o                         
   0 -10   6        582.94        445.91        49.99 o                         
   1 -10   6        235.22        275.88        39.15 o                         
   2 -10   6        560.27        569.61        57.95 o                         
   3 -10   6        810.48        892.07        73.69 o                         
   4 -10   6        416.97        483.46        41.79 o                         
   5 -10   6        339.57        363.79        59.60 o                         
   6 -10   6        192.47        234.38        45.74 o                         
  -9  -9   6         99.36         99.35        26.48 o                         
  -8  -9   6        204.15        221.89        38.80 o                         
  -7  -9   6        101.86         84.26        21.47 o                         
  -6  -9   6        405.90        425.36        50.14 o                         
  -5  -9   6        323.04        298.25        41.36 o                         
  -4  -9   6        589.56        624.25        58.42 o                         
  -3  -9   6        464.24        477.09        49.22 o                         
  -2  -9   6         16.42         32.29        14.88 o                         
  -1  -9   6        683.18        692.56        59.59 o                         
   0  -9   6        362.81        340.77        41.37 o                         
   1  -9   6        266.84        304.25        39.28 o                         
   2  -9   6        509.74        549.60        54.12 o                         
   3  -9   6        479.87        480.20        51.15 o                         
   4  -9   6        262.07        270.29        37.89 o                         
   5  -9   6        233.61        253.25        46.99 o                         
   6  -9   6        185.89        235.68        46.66 o                         
   7  -9   6        283.94        395.52        58.40 o                         
   8  -9   6        573.20        628.70        75.51 o                         
 -10  -8   6          1.74         -6.15        11.42 o                         
  -9  -8   6         37.00          8.55        10.65 o                         
  -8  -8   6          0.97         -8.30        13.48 o                         
  -7  -8   6         21.47         32.80        14.11 o                         
  -6  -8   6        138.73         82.91        21.68 o                         
  -5  -8   6        184.38        140.21        27.52 o                         
  -4  -8   6        573.06        487.21        49.47 o                         
  -3  -8   6        802.60        764.92        61.95 o                         
  -2  -8   6         71.33         82.64        21.10 o                         
  -1  -8   6        297.66        256.28        34.01 o                         
   0  -8   6         83.89         51.63        13.82 o                         
   1  -8   6        265.42        243.25        33.66 o                         
   2  -8   6        213.03        186.37        30.18 o                         
   3  -8   6        244.43        244.78        34.68 o                         
   4  -8   6          6.77        -21.04        14.22 o                         
   5  -8   6        964.02        995.20        44.22 o                         
   6  -8   6        120.03         87.34        27.06 o                         
   7  -8   6         47.55         15.84        11.44 o                         
   8  -8   6        359.54        449.13        60.48 o                         
   9  -8   6        271.82        275.53        49.31 o                         
 -11  -7   6        141.88        123.20        29.30 o                         
 -10  -7   6         92.02        149.21        31.16 o                         
  -9  -7   6          5.09         -5.01        12.42 o                         
  -8  -7   6          3.57         -0.04         7.94 o                         
  -7  -7   6          3.66         12.99        10.33 o                         
  -6  -7   6          1.31         -6.40        14.13 o                         
  -5  -7   6          8.48         -6.15        12.77 o                         
  -4  -7   6        226.82        256.58        34.94 o                         
  -3  -7   6        943.44       1100.78        72.54 o                         
  -2  -7   6        735.88        660.95        54.27 o                         
  -1  -7   6          1.34         -6.28         9.77 o                         
   0  -7   6        257.32        252.44        32.66 o                         
   1  -7   6         15.87          5.79         8.93 o                         
   2  -7   6          6.40         -0.62         7.24 o                         
   3  -7   6         46.48         51.56        15.66 o                         
   4  -7   6       1269.22       1343.47        81.86 o                         
   5  -7   6        262.58        301.57        23.01 o                         
   6  -7   6          3.28          8.80         4.14 o                         
   7  -7   6          1.90         -8.77         7.95 o                         
   8  -7   6        274.13        377.45        53.45 o                         
   9  -7   6        102.37        123.66        31.53 o                         
  10  -7   6         85.00         75.12        24.45 o                         
 -11  -6   6         14.99         39.16        17.50 o                         
 -10  -6   6          7.54         15.96         9.93 o                         
  -9  -6   6          4.28          3.18         7.23 o                         
  -8  -6   6         11.70          3.94         7.46 o                         
  -7  -6   6        200.18        210.86        32.44 o                         
  -6  -6   6          0.28          0.27         7.47 o                         
  -5  -6   6        175.97        178.76        27.51 o                         
  -4  -6   6        459.82        385.72        41.16 o                         
  -3  -6   6         47.33         62.63        16.69 o                         
  -2  -6   6         62.57         65.03        16.78 o                         
  -1  -6   6         24.29         47.45        11.64 o                         
   0  -6   6        661.20        635.37        50.21 o                         
   1  -6   6         78.45         80.68        17.91 o                         
   2  -6   6       2011.99       1837.12       127.60 o                         
   3  -6   6       1375.40       1463.23        82.00 o                         
   4  -6   6       1617.18       1726.67        90.64 o                         
   5  -6   6        983.66        957.20        40.41 o                         
   6  -6   6        184.34        205.09        22.79 o                         
   7  -6   6         14.45         26.40        10.60 o                         
   8  -6   6         52.88         38.44        13.53 o                         
   9  -6   6         41.71         55.69        22.01 o                         
  10  -6   6         16.92          8.66        11.12 o                         
 -10  -5   6          0.08         -3.37         8.86 o                         
  -9  -5   6          5.98         -3.90         7.83 o                         
  -8  -5   6          1.16          0.85         9.98 o                         
  -7  -5   6          2.63         -5.26        11.14 o                         
  -6  -5   6        200.25        186.78        28.99 o                         
  -5  -5   6        143.60         78.70        18.93 o                         
  -4  -5   6         22.14         32.71        11.30 o                         
  -3  -5   6         83.15         37.92        12.76 o                         
  -2  -5   6          5.67          6.23         5.81 o                         
  -1  -5   6          6.91         -8.02         8.69 o                         
   0  -5   6        524.60        420.74        39.26 o                         
   1  -5   6        196.05        189.21        53.05 o                         
   2  -5   6        198.76        140.09         8.62 o                         
   3  -5   6        148.80         94.41        19.91 o                         
   4  -5   6       1720.70       1775.35        89.60 o                         
   5  -5   6       1454.62       1378.11        47.45 o                         
   6  -5   6          4.30         23.83         9.23 o                         
   7  -5   6        224.30        232.08        18.63 o                         
   8  -5   6         15.89         14.09         8.01 o                         
   9  -5   6        117.46        125.53        18.23 o                         
  10  -5   6          6.08         16.98        13.61 o                         
  11  -5   6         22.73         -0.77        10.56 o                         
 -11  -4   6        189.33        204.41        42.05 o                         
 -10  -4   6        211.22        223.11        29.56 o                         
  -9  -4   6         78.91         95.46        17.32 o                         
  -8  -4   6         36.08         26.04        20.83 o                         
  -7  -4   6         97.53        101.21        21.44 o                         
  -6  -4   6         31.18         31.35        11.78 o                         
  -5  -4   6         28.70         33.39         9.95 o                         
  -4  -4   6        243.87        242.41        30.17 o                         
  -3  -4   6         13.61         12.81        10.14 o                         
  -2  -4   6          0.33         -1.59         7.07 o                         
  -1  -4   6         60.04         44.71        13.56 o                         
   0  -4   6         34.01         41.91        15.01 o                         
   1  -4   6        876.93       1040.48        62.35 o                         
   2  -4   6          3.17         -2.86         3.28 o                         
   3  -4   6        583.30        686.19        49.79 o                         
   4  -4   6         15.77         82.33        22.59 o                         
   5  -4   6       1361.08       1550.51        53.28 o                         
   6  -4   6       1448.57       1595.66        50.28 o                         
   7  -4   6         37.26         44.27         8.77 o                         
   8  -4   6        278.17        270.50        25.36 o                         
   9  -4   6        106.02        108.89        17.25 o                         
  10  -4   6        228.85        201.90        23.48 o                         
  11  -4   6         13.73          6.23        13.17 o                         
  12  -4   6         10.05         -0.15         9.95 o                         
 -11  -3   6          0.67         -7.39        11.86 o                         
 -10  -3   6         41.61         42.91        14.09 o                         
  -9  -3   6         35.56         34.25        10.37 o                         
  -8  -3   6        707.24        732.20        43.95 o                         
  -7  -3   6         69.77         68.88        13.51 o                         
  -6  -3   6       2867.53       2812.18       120.58 o                         
  -5  -3   6        170.99        200.55        27.64 o                         
  -4  -3   6         88.80         64.75         7.57 o                         
  -3  -3   6        111.37         88.83        18.64 o                         
  -2  -3   6          1.48          5.21         6.80 o                         
  -1  -3   6        327.39        403.14        36.73 o                         
   0  -3   6        987.36       1088.40        61.30 o                         
   1  -3   6         33.19         22.74        11.47 o                         
   2  -3   6         32.75         56.96        17.60 o                         
   3  -3   6       1703.27       1819.33        85.22 o                         
   4  -3   6       1127.49       1334.28        72.18 o                         
   5  -3   6        285.75        388.00        22.63 o                         
   6  -3   6       1032.24       1103.01        40.28 o                         
   7  -3   6        496.62        603.45        37.67 o                         
   8  -3   6        414.20        488.08        34.40 o                         
   9  -3   6         51.35         35.82        22.75 o                         
  10  -3   6         37.63         45.80        12.67 o                         
  11  -3   6        103.09        102.51        17.94 o                         
  12  -3   6         79.61         76.18        23.80 o                         
 -11  -2   6         48.68         41.97        21.53 o                         
 -10  -2   6         10.41         -5.89        10.05 o                         
  -9  -2   6         10.72         20.70         7.59 o                         
  -8  -2   6         11.32         10.53         7.05 o                         
  -7  -2   6       1036.36       1094.66        50.99 o                         
  -6  -2   6       1313.56       1360.97        55.25 o                         
  -5  -2   6       1426.12       1404.61        53.76 o                         
  -4  -2   6       1059.65       1138.44        65.07 o                         
  -3  -2   6        694.14        612.84        40.92 o                         
  -2  -2   6        114.91        101.97        18.73 o                         
  -1  -2   6          3.25          9.53         7.44 o                         
   0  -2   6          7.27         13.86         5.97 o                         
   1  -2   6       1336.10       1324.00        67.59 o                         
   2  -2   6        141.69        169.38        16.80 o                         
   3  -2   6        949.60       1038.81        59.81 o                         
   4  -2   6       1126.76       1182.47        46.40 o                         
   5  -2   6        447.27        730.46        43.86 o                         
   6  -2   6       3388.66       3505.83        91.03 o                         
   7  -2   6        342.77        340.54        26.76 o                         
   8  -2   6          7.85         21.42         7.88 o                         
   9  -2   6        547.55        550.38        36.00 o                         
  10  -2   6        251.18        281.05        26.64 o                         
  11  -2   6        530.19        505.87        37.29 o                         
  12  -2   6        605.00        597.60        42.27 o                         
  13  -2   6          3.10         21.19        14.19 o                         
 -11  -1   6         12.34          8.18        16.19 o                         
 -10  -1   6         11.02          8.20        11.83 o                         
  -9  -1   6         39.25         40.47        11.67 o                         
  -8  -1   6          3.18          3.94         9.44 o                         
  -7  -1   6       1792.41       1761.46        65.16 o                         
  -6  -1   6        181.14        243.93        22.10 o                         
  -5  -1   6       1635.73       1676.69        58.76 o                         
  -4  -1   6       1657.44       1767.50        57.52 o                         
  -3  -1   6       2426.53       2497.72        99.60 o                         
  -2  -1   6        744.55        987.39        68.62 o                         
  -1  -1   6       5831.78       6979.17       203.05 o                         
   0  -1   6       3029.47       3232.09       408.41 o                         
   1  -1   6       1523.00       1717.57        77.07 o                         
   2  -1   6        315.82        364.82        19.43 o                         
   3  -1   6         20.82         32.76        20.45 o                         
   4  -1   6       1629.92       1726.25        63.17 o                         
   5  -1   6        889.34        998.61        27.73 o                         
   6  -1   6        203.19        250.63        21.66 o                         
   7  -1   6       1302.12       1419.48        90.39 o                         
   8  -1   6         18.94         83.52        17.25 o                         
   9  -1   6        232.50        200.46        21.28 o                         
  10  -1   6        118.66        113.68        23.60 o                         
  11  -1   6        109.90        108.03        17.82 o                         
  12  -1   6        427.19        404.79        52.18 o                         
  13  -1   6        115.29        107.77        42.05 o                         
 -11   0   6        142.68        167.79        35.04 o                         
 -10   0   6        162.40        160.91        31.91 o                         
  -9   0   6        141.65        134.22        20.50 o                         
  -8   0   6        838.81        894.18        45.36 o                         
  -7   0   6       1348.69       1555.50        59.57 o                         
  -6   0   6       1632.63       1649.94        58.88 o                         
  -5   0   6       2171.73       2291.08        97.25 o                         
  -4   0   6       1394.96       1347.33        48.09 o                         
  -3   0   6        839.96        906.15        36.42 o                         
  -2   0   6       1850.01       2063.60        44.67 o                         
  -1   0   6       5857.14       5415.14       240.57 o                         
   0   0   6       2283.33       2285.56       208.62 o                         
   1   0   6       2443.51       2729.07       136.12 o                         
   2   0   6      16473.56      18100.69       306.95 o                         
   3   0   6       4418.27       5128.09       121.07 o                         
   4   0   6        198.38        169.65        13.78 o                         
   5   0   6        103.90         59.86         4.95 o                         
   6   0   6        784.65        911.58        25.14 o                         
   7   0   6        720.89        668.26        27.23 o                         
   8   0   6       1070.90       1048.80        46.91 o                         
   9   0   6        277.89        235.62        22.58 o                         
  10   0   6          3.49          4.33         8.46 o                         
  11   0   6          7.42          9.32         5.79 o                         
  12   0   6         92.27         58.66        13.01 o                         
  13   0   6        102.07        102.55        17.65 o                         
  14   0   6          9.81          4.92         6.45 o                         
 -11   1   6        275.77        251.35        41.20 o                         
 -10   1   6        421.94        403.34        50.57 o                         
  -9   1   6        627.31        679.83        61.68 o                         
  -8   1   6        659.13        641.35        48.90 o                         
  -7   1   6        842.40        815.53        47.95 o                         
  -6   1   6       1509.00       1520.84        55.40 o                         
  -5   1   6       2735.39       2612.50       177.44 o                         
  -4   1   6        578.75        555.95        21.46 o                         
  -3   1   6       1713.31       1597.43        50.32 o                         
  -2   1   6       6723.81       7359.17       143.33 o                         
  -1   1   6       2019.43       2109.03        67.11 o                         
   0   1   6       5065.04       4803.95        69.71 o                         
   1   1   6       5226.68       6166.76       101.49 o                         
   2   1   6        624.69        599.87        27.14 o                         
   3   1   6       4485.53       4595.37        73.27 o                         
   4   1   6        160.47        207.88         7.45 o                         
   5   1   6       3593.50       3395.57       101.92 o                         
   6   1   6       1063.26        882.81        30.54 o                         
   7   1   6       1122.41       1028.78        56.50 o                         
   8   1   6       1390.19       1176.29        48.78 o                         
   9   1   6        112.32        160.50        18.38 o                         
  10   1   6         15.77         27.19         9.72 o                         
  11   1   6        251.19        276.57        26.48 o                         
  12   1   6        390.89        451.14        35.09 o                         
  13   1   6         49.16         33.86        23.21 o                         
  14   1   6         77.26         78.55        23.81 o                         
  15   1   6         86.27         34.20        17.86 o                         
 -11   2   6        161.56        123.84        28.59 o                         
 -10   2   6        490.61        505.91        56.25 o                         
  -9   2   6        653.48        522.62        54.46 o                         
  -8   2   6        161.43        143.40        28.59 o                         
  -7   2   6        144.37        169.35        18.13 o                         
  -6   2   6        347.42        292.04        26.93 o                         
  -5   2   6        830.26        760.84        35.13 o                         
  -4   2   6       1772.32       1482.23        84.34 o                         
  -3   2   6       1688.55       1683.48        99.64 o                         
  -2   2   6       1208.08       1320.35        71.12 o                         
  -1   2   6        957.52        899.17        31.81 o                         
   0   2   6       1975.81       2369.95        42.60 o                         
   1   2   6        204.33        147.57         8.34 o                         
   2   2   6       1016.73       1188.41        33.52 o                         
   3   2   6       5205.18       5464.40        93.09 o                         
   4   2   6        468.89        407.17        19.55 o                         
   5   2   6        352.47        422.92        19.40 o                         
   6   2   6        189.75        174.23        14.29 o                         
   7   2   6       1226.97       1272.18        36.74 o                         
   8   2   6        478.28        534.69        24.30 o                         
   9   2   6         34.99         48.61         8.03 o                         
  10   2   6         54.77         46.52         9.58 o                         
  11   2   6        163.38        158.73        15.42 o                         
  12   2   6        238.38        211.55        19.20 o                         
  13   2   6        228.74        189.77        30.52 o                         
  14   2   6        253.01        195.26        25.23 o                         
  15   2   6        233.95        171.54        24.33 o                         
 -11   3   6        325.45        326.59        46.71 o                         
 -10   3   6        189.18        132.52        28.92 o                         
  -9   3   6         88.50         98.71        24.17 o                         
  -8   3   6         82.01         42.78        15.08 o                         
  -7   3   6        125.21        132.41        16.87 o                         
  -6   3   6        516.52        628.77        32.63 o                         
  -5   3   6       1833.10       1735.65        94.00 o                         
  -4   3   6        519.00        560.44        29.04 o                         
  -3   3   6         17.65         -3.59         3.87 o                         
  -2   3   6       1014.77        888.58        29.07 o                         
  -1   3   6       1807.31       1800.94        43.00 o                         
   0   3   6       1166.75       1173.45        23.14 o                         
   1   3   6        500.05        575.24        16.91 o                         
   2   3   6        221.96        191.73        15.24 o                         
   3   3   6        171.56        113.14         8.85 o                         
   4   3   6       1045.29       1189.49        19.30 o                         
   5   3   6         96.42         48.73         4.24 o                         
   6   3   6       2172.70       2365.77        42.06 o                         
   7   3   6         15.86         11.62         3.77 o                         
   8   3   6        712.48        834.15        30.28 o                         
   9   3   6        539.74        442.75        23.06 o                         
  10   3   6        315.39        322.51        20.73 o                         
  11   3   6        131.11        118.28        13.23 o                         
  12   3   6        298.60        266.02        20.99 o                         
  13   3   6        145.69        113.85        14.36 o                         
  14   3   6        158.09        158.70        17.88 o                         
  15   3   6        242.27        200.64        33.64 o                         
 -12   4   6        139.70        118.08        39.48 o                         
 -11   4   6        327.28        326.34        84.32 o                         
 -10   4   6        159.05        146.65        23.44 o                         
  -9   4   6         73.74         67.37        24.61 o                         
  -8   4   6          8.09         -2.43         9.14 o                         
  -7   4   6        222.26        237.32        34.11 o                         
  -6   4   6        250.55        316.86        25.71 o                         
  -5   4   6        607.92        613.36        37.46 o                         
  -4   4   6         45.48         28.60         4.55 o                         
  -3   4   6       1888.13       2346.06        69.19 o                         
  -2   4   6          4.58          6.46         3.34 o                         
  -1   4   6        256.82        359.78        17.27 o                         
   1   4   6       1932.25       2116.08        43.57 o                         
   2   4   6       1696.90       1879.43        34.00 o                         
   3   4   6        374.84        571.71        22.94 o                         
   4   4   6       1342.30       1220.87        28.14 o                         
   5   4   6        458.65        517.06        18.09 o                         
   6   4   6       1260.13        967.03        24.74 o                         
   7   4   6        527.27        649.24        23.83 o                         
   8   4   6        493.49        429.28        20.50 o                         
   9   4   6          2.32         11.75         5.16 o                         
  10   4   6        443.49        428.57        20.14 o                         
  11   4   6        123.25        127.02        15.61 o                         
  12   4   6        267.66        285.08        21.60 o                         
  13   4   6         96.65         95.34        13.68 o                         
  14   4   6          1.43         -1.44         5.31 o                         
 -12   5   6         33.66         36.14        22.23 o                         
 -11   5   6        105.59        114.04        36.07 o                         
 -10   5   6         51.64        107.03        34.10 o                         
  -9   5   6          0.33         -6.54         6.48 o                         
  -8   5   6         84.60         81.26        16.52 o                         
  -7   5   6         19.84         52.67        13.81 o                         
  -6   5   6        371.59        348.18        47.86 o                         
  -5   5   6        266.67        241.20        16.21 o                         
  -4   5   6        534.29        583.58        39.46 o                         
  -3   5   6        229.61        228.75        14.53 o                         
  -2   5   6       1436.78       1504.39        59.46 o                         
  -1   5   6         72.73         66.36        10.92 o                         
   0   5   6       7452.50       8051.17       173.69 o                         
   1   5   6       2134.57       2298.99        39.20 o                         
   2   5   6        765.87        846.65        35.42 o                         
   3   5   6         92.20         78.64         8.22 o                         
   4   5   6        668.55        675.82        17.92 o                         
   5   5   6         17.28         83.14         6.54 o                         
   6   5   6        832.03        777.82        25.46 o                         
   7   5   6        496.85        352.28        17.82 o                         
   8   5   6        314.67        370.50        17.13 o                         
   9   5   6       2210.01       2018.04        53.14 o                         
  10   5   6        362.95        321.84        15.75 o                         
  11   5   6        265.56        258.65        15.00 o                         
  12   5   6          8.50          3.81         5.67 o                         
  13   5   6         64.31         56.72        13.79 o                         
  14   5   6         10.46          4.82         6.64 o                         
 -11   6   6         12.79         12.70        16.36 o                         
 -10   6   6         11.17         28.88        21.98 o                         
  -9   6   6          0.16          1.28        11.34 o                         
  -8   6   6        937.07       1023.37        91.26 o                         
  -7   6   6         13.52         26.48         9.88 o                         
  -6   6   6          1.76         12.61         5.75 o                         
  -5   6   6         15.02          7.93         4.79 o                         
  -4   6   6         34.47         32.23         4.54 o                         
  -3   6   6          2.88         33.27         6.08 o                         
  -2   6   6       2642.21       3350.26        98.40 o                         
  -1   6   6        314.62        272.20        12.03 o                         
   0   6   6        444.42        274.01        13.66 o                         
   1   6   6       1681.89       1532.60        35.09 o                         
   2   6   6       3982.50       3811.15        92.97 o                         
   3   6   6         12.83         67.72        10.32 o                         
   4   6   6          4.54         27.63         8.26 o                         
   5   6   6         88.56         64.13         8.70 o                         
   6   6   6        344.04        299.14        21.92 o                         
   7   6   6        111.46        131.41         8.80 o                         
   8   6   6        108.01        108.52        10.32 o                         
   9   6   6       2845.31       2811.40        68.35 o                         
  10   6   6        866.17        840.70        43.00 o                         
  11   6   6        221.35        230.10        16.31 o                         
  12   6   6         62.02         95.73        10.96 o                         
  13   6   6          3.01          2.11         6.23 o                         
  14   6   6          0.41         -6.88         8.19 o                         
 -11   7   6          0.50          5.11        11.61 o                         
 -10   7   6          0.33          0.37        21.11 o                         
  -9   7   6         41.72         27.04        15.31 o                         
  -8   7   6         17.65         15.24         7.70 o                         
  -7   7   6         41.76         38.92        14.08 o                         
  -6   7   6        523.56        526.46        37.28 o                         
  -5   7   6        221.68        280.71        26.39 o                         
  -4   7   6        315.45        315.48        16.82 o                         
  -3   7   6         89.52         33.90         4.27 o                         
  -2   7   6       6843.29       6716.19       160.92 o                         
  -1   7   6         94.40         87.15         6.51 o                         
   0   7   6         67.38        114.22         7.18 o                         
   1   7   6          0.07          5.56         2.43 o                         
   2   7   6        672.44        654.94        77.94 o                         
   3   7   6        919.57        903.95        44.21 o                         
   4   7   6        383.85        395.06        27.00 o                         
   5   7   6        488.48        533.19        33.37 o                         
   6   7   6         44.04          9.97         2.91 o                         
   7   7   6          4.42         10.08         3.18 o                         
   8   7   6         29.29         46.14        10.01 o                         
   9   7   6        766.30        699.70        39.41 o                         
  10   7   6          2.55         -0.19         4.71 o                         
  11   7   6          0.10          5.86         4.41 o                         
  12   7   6         44.56         26.19         7.74 o                         
  13   7   6         92.37        101.18        12.14 o                         
  14   7   6          6.69         -1.26         5.85 o                         
 -11   8   6         20.89         18.59        20.04 o                         
 -10   8   6          8.25          4.20        18.24 o                         
  -9   8   6        166.77        181.35        26.48 o                         
  -8   8   6         37.82         30.86        10.26 o                         
  -7   8   6        132.36        150.45        25.80 o                         
  -6   8   6        227.72        237.73        25.11 o                         
  -5   8   6        756.30        840.95        46.27 o                         
  -4   8   6         18.50         31.09         8.81 o                         
  -3   8   6       1978.94       2167.55        59.56 o                         
  -2   8   6        243.92        208.28        15.66 o                         
  -1   8   6        259.39        179.39         9.56 o                         
   0   8   6        371.12        354.16        15.29 o                         
   1   8   6       1537.40       1304.33        32.36 o                         
   2   8   6         11.10          3.30         1.62 o                         
   3   8   6        992.72        918.34        41.03 o                         
   4   8   6        794.04        658.05        68.36 o                         
   5   8   6         21.97         23.09         8.71 o                         
   6   8   6        132.57        117.52         9.81 o                         
   7   8   6        320.63        247.03        17.31 o                         
   8   8   6        325.41        183.86        31.70 o                         
   9   8   6         31.72         66.94        20.56 o                         
  10   8   6        140.14        171.51        25.76 o                         
  11   8   6         15.21         15.73        10.72 o                         
  12   8   6        312.63        314.19        24.76 o                         
  13   8   6        545.65        556.96        39.84 o                         
  14   8   6          8.16        -11.17         7.45 o                         
 -10   9   6         36.97         73.55        31.20 o                         
  -9   9   6        236.45        195.69        27.60 o                         
  -8   9   6        249.11        238.06        28.82 o                         
  -7   9   6         25.35         18.22         9.69 o                         
  -6   9   6        438.75        456.61        45.91 o                         
  -5   9   6         85.32         90.78        16.39 o                         
  -4   9   6        731.23        688.44        23.86 o                         
  -3   9   6         84.86        193.25        17.44 o                         
  -2   9   6         92.73        129.51        13.24 o                         
  -1   9   6       2013.31       2203.44        57.43 o                         
   0   9   6        115.61         91.63        15.66 o                         
   1   9   6         23.15         56.49         7.47 o                         
   2   9   6       1184.22       1119.27        29.56 o                         
   3   9   6        277.14        200.87        19.28 o                         
   4   9   6        175.54        203.76        20.48 o                         
   5   9   6        221.44        243.36        28.65 o                         
   6   9   6        208.12        206.94        29.36 o                         
   7   9   6         48.14         54.80        19.32 o                         
   8   9   6          0.91         -5.23        13.84 o                         
   9   9   6          1.28        -11.83        34.30 o                         
  10   9   6        195.68        178.63        22.95 o                         
  11   9   6         36.34         22.45         9.59 o                         
  12   9   6          0.40         -6.09         5.61 o                         
  13   9   6         93.72         91.17        16.46 o                         
  14   9   6         12.87          3.83         6.78 o                         
  -9  10   6        236.54        252.94        32.63 o                         
  -8  10   6        449.59        517.95        64.41 o                         
  -7  10   6        277.97        315.85        40.06 o                         
  -6  10   6        206.42        208.90        26.47 o                         
  -5  10   6          8.96         -3.63         9.07 o                         
  -4  10   6          5.25          4.74         5.53 o                         
  -3  10   6       1941.53       1982.47        46.87 o                         
  -2  10   6       1378.91       1392.58        37.75 o                         
  -1  10   6          3.40         -1.26         4.05 o                         
   0  10   6          3.03         12.29         5.52 o                         
   1  10   6         78.83         88.88        12.83 o                         
   2  10   6        560.62        573.64        23.47 o                         
   3  10   6         44.78         38.86         4.76 o                         
   4  10   6       1580.90       1464.21        73.81 o                         
   5  10   6        150.85        120.46        13.27 o                         
   6  10   6        813.80        810.80        62.65 o                         
   7  10   6        746.40        867.27       121.00 o                         
   8  10   6        148.28        206.31        35.43 o                         
   9  10   6        262.31        246.90        31.72 o                         
  10  10   6        106.69        144.37        22.40 o                         
  11  10   6         67.81         72.91        22.30 o                         
  12  10   6        192.22        269.32        40.20 o                         
  13  10   6          5.72         -1.92        12.90 o                         
  14  10   6         28.27         32.85        11.98 o                         
  -9  11   6        301.85        301.60        44.10 o                         
  -8  11   6        306.06        303.44        34.99 o                         
  -7  11   6         55.75         81.50        19.12 o                         
  -6  11   6         65.67         41.43        21.47 o                         
  -5  11   6        410.03        387.49        34.86 o                         
  -4  11   6        728.09        740.82        38.53 o                         
  -3  11   6        242.78        223.60        32.92 o                         
  -2  11   6       1106.11       1048.47        33.41 o                         
  -1  11   6       4246.92       4329.94        84.26 o                         
   0  11   6       2754.18       2654.91        63.73 o                         
   1  11   6         48.45         44.37        10.46 o                         
   2  11   6         58.01         42.62         6.29 o                         
   3  11   6        132.89        121.96        10.12 o                         
   4  11   6        629.25        748.82        46.49 o                         
   5  11   6        441.45        453.80        35.28 o                         
   6  11   6       1059.06       1309.00        79.33 o                         
   7  11   6       1971.74       2261.93       111.48 o                         
   8  11   6        214.77        231.48        34.16 o                         
   9  11   6        798.03       1021.30        74.86 o                         
  10  11   6        137.01        178.54        31.78 o                         
  11  11   6         10.68          8.16        12.24 o                         
  12  11   6         71.77         88.69        25.08 o                         
  13  11   6         57.23         42.81        11.50 o                         
  14  11   6         10.81          9.80         9.28 o                         
  -8  12   6         59.29         65.82        21.31 o                         
  -7  12   6          2.91          8.72         9.70 o                         
  -6  12   6        136.19        139.57        22.73 o                         
  -5  12   6        312.86        258.41        35.50 o                         
  -4  12   6        151.30        137.85        18.30 o                         
  -3  12   6        416.22        448.30        30.74 o                         
  -2  12   6       1032.45       1041.92        34.92 o                         
  -1  12   6        849.64        825.04        30.41 o                         
   0  12   6       1592.00       1609.83        54.62 o                         
   1  12   6        108.70         91.79        10.44 o                         
   2  12   6         61.05         48.88         7.63 o                         
   3  12   6         23.77         22.87         5.20 o                         
   4  12   6        177.68        183.30        22.47 o                         
   5  12   6       1108.22       1278.90       155.26 o                         
   6  12   6        584.99        658.84        55.81 o                         
   7  12   6         82.04         86.85        21.00 o                         
   8  12   6        811.44       1014.29        75.31 o                         
   9  12   6        279.47        294.91        40.97 o                         
  10  12   6        179.56        234.65        37.24 o                         
  11  12   6         62.37         80.91        22.35 o                         
  12  12   6        174.32        278.94        43.20 o                         
  13  12   6         67.67         72.49        23.39 o                         
  14  12   6        144.65        148.58        36.04 o                         
  -7  13   6        142.07        136.27        29.59 o                         
  -6  13   6          5.53          4.63        10.72 o                         
  -5  13   6        124.08        110.69        20.35 o                         
  -4  13   6        396.84        446.22        35.21 o                         
  -3  13   6        217.77        254.99        23.32 o                         
  -2  13   6        380.19        422.26        28.91 o                         
  -1  13   6        310.93        364.77        20.59 o                         
   0  13   6        492.86        524.76        27.67 o                         
   1  13   6        511.18        544.51        27.75 o                         
   2  13   6         13.34          4.14         7.02 o                         
   3  13   6        246.63        239.09        26.24 o                         
   4  13   6        754.92        774.41        48.28 o                         
   5  13   6        326.35        411.14        44.13 o                         
   6  13   6        838.60        935.27        70.33 o                         
   7  13   6        103.56        109.79        24.38 o                         
   8  13   6        547.65        654.69        61.36 o                         
   9  13   6        128.28        201.73        35.16 o                         
  10  13   6         20.84         28.85        17.20 o                         
  11  13   6         30.15         46.62        20.02 o                         
  12  13   6        228.46        329.45        48.07 o                         
  -7  14   6        261.83        254.31        40.42 o                         
  -6  14   6        413.59        367.53        48.53 o                         
  -5  14   6        382.52        378.64        38.31 o                         
  -4  14   6        194.57        132.27        17.94 o                         
  -3  14   6         35.89          7.90         8.51 o                         
  -2  14   6        186.36        186.97        19.77 o                         
  -1  14   6         71.03         57.38         8.38 o                         
   0  14   6        115.60        121.54        17.33 o                         
   1  14   6        628.66        560.95        39.86 o                         
   2  14   6        341.00        345.19        37.67 o                         
   3  14   6        129.38        112.34        18.79 o                         
   4  14   6        193.09        238.72        50.43 o                         
   5  14   6         64.26         64.34        19.57 o                         
   6  14   6         85.54        112.57        23.72 o                         
   7  14   6        444.38        469.63        52.17 o                         
   8  14   6        179.07        201.29        35.53 o                         
   9  14   6         55.18        101.43        26.98 o                         
  10  14   6        100.25        192.06        37.02 o                         
  11  14   6         41.93         37.17        16.77 o                         
  -4  15   6        151.41        207.21        45.53 o                         
  -3  15   6        238.97        271.76        35.57 o                         
  -2  15   6         69.88         73.74        25.28 o                         
  -1  15   6        108.57         82.49        19.10 o                         
   0  15   6        122.97        141.74        20.45 o                         
   1  15   6         47.26         62.24        13.50 o                         
   2  15   6        308.44        337.19        33.19 o                         
   3  15   6        779.72        838.46        53.61 o                         
   4  15   6        306.33        321.22        40.15 o                         
   5  15   6          6.67         14.26        12.18 o                         
   6  15   6         28.35         37.68        14.22 o                         
   7  15   6        240.65        290.43        41.66 o                         
   8  15   6        288.59        347.37        47.58 o                         
   9  15   6         46.15         51.91        18.96 o                         
  10  15   6        116.14        162.30        32.70 o                         
  -4  16   6          0.99        -14.29        17.44 o                         
  -3  16   6         12.03         -8.70        13.84 o                         
  -2  16   6          1.50         11.58         9.54 o                         
  -1  16   6        167.58        206.33        31.47 o                         
   0  16   6        112.92        124.83        40.78 o                         
   1  16   6        267.02        290.69        31.18 o                         
   2  16   6        269.76        283.08        31.33 o                         
   3  16   6        923.54       1054.81        65.02 o                         
   4  16   6          4.48         17.95        11.15 o                         
   5  16   6         86.52        109.24        24.90 o                         
   6  16   6         69.35         77.97        22.10 o                         
   7  16   6         91.33        118.87        27.98 o                         
   8  16   6        232.62        242.67        40.83 o                         
   9  16   6        127.58        138.46        31.33 o                         
  -2  17   6          8.90         14.50        16.38 o                         
  -1  17   6         36.40         45.35        33.66 o                         
   0  17   6         47.43         34.79        19.23 o                         
   1  17   6         83.55         77.43        17.90 o                         
   2  17   6        261.35        261.14        33.22 o                         
   3  17   6          7.73         31.84        13.59 o                         
   4  17   6          5.30         17.63        12.05 o                         
   5  17   6          0.25          3.35        11.93 o                         
   6  17   6          2.52         -5.40         9.57 o                         
   7  17   6        112.72        133.43        31.59 o                         
   0  18   6          0.75        -26.93        30.67 o                         
   1  18   6         10.06         48.90        24.71 o                         
   2  18   6        156.73        136.88        29.24 o                         
   3  18   6          7.97          3.40         7.27 o                         
   4  18   6         45.19         38.87        16.56 o                         
   5  18   6         92.46         78.65        23.66 o                         
   3  19   6          0.21         -1.24         8.09 o                         
  -2 -12   7          6.21         12.97        16.11 o                         
  -1 -12   7          9.18         -2.21         9.22 o                         
   0 -12   7          0.42          4.87        10.03 o                         
   1 -12   7        162.62        222.45        40.86 o                         
   2 -12   7         38.51         42.51        17.91 o                         
  -4 -11   7         31.07         48.60        18.95 o                         
  -3 -11   7         81.68         74.23        22.35 o                         
  -2 -11   7         37.24         64.05        20.24 o                         
  -1 -11   7         14.58         19.10        12.67 o                         
   0 -11   7          0.10         11.99        11.99 o                         
   1 -11   7         65.44         34.15        15.77 o                         
   2 -11   7          0.32         -6.70        11.87 o                         
   3 -11   7          0.17         -9.21        11.99 o                         
   4 -11   7          4.70          1.98        16.33 o                         
  -6 -10   7         14.66          2.80         8.46 o                         
  -5 -10   7          5.77        -12.72        14.38 o                         
  -4 -10   7         17.23          4.56         7.10 o                         
  -3 -10   7         26.53         20.89         9.44 o                         
  -2 -10   7         42.55         57.81        19.00 o                         
  -1 -10   7         12.15         26.24        18.42 o                         
   0 -10   7          0.12         -8.16        10.99 o                         
   1 -10   7         45.25         45.31        19.20 o                         
   2 -10   7          5.15         15.39        11.87 o                         
   3 -10   7          5.03         26.35        13.25 o                         
   4 -10   7         10.28         33.45        16.17 o                         
   5 -10   7          5.55          7.44        14.59 o                         
  -8  -9   7          7.85        -22.91        18.23 o                         
  -7  -9   7         11.25         -6.14        12.93 o                         
  -6  -9   7         67.88         74.60        23.09 o                         
  -5  -9   7         13.31         -7.80        10.25 o                         
  -4  -9   7         51.97         55.52        18.52 o                         
  -3  -9   7         83.43         43.36        12.54 o                         
  -2  -9   7        215.76        255.46        37.82 o                         
  -1  -9   7        185.99        152.64        30.12 o                         
   0  -9   7          7.76         23.10        11.03 o                         
   1  -9   7         16.66         24.42        14.21 o                         
   2  -9   7         19.59         24.97        14.95 o                         
   3  -9   7         74.82         70.00        20.58 o                         
   4  -9   7        303.18        243.80        37.70 o                         
   5  -9   7         62.61         68.92        23.88 o                         
   6  -9   7         41.13         30.34        17.91 o                         
   7  -9   7          1.34         -7.69        21.66 o                         
  -9  -8   7        251.36        229.37        39.57 o                         
  -8  -8   7        163.32        129.88        28.93 o                         
  -7  -8   7        107.20         82.13        21.66 o                         
  -6  -8   7        200.31        176.98        32.67 o                         
  -5  -8   7         11.54         -6.30        12.43 o                         
  -4  -8   7        126.01        177.84        31.25 o                         
  -3  -8   7        529.06        478.00        50.46 o                         
  -2  -8   7        274.23        186.12        31.06 o                         
  -1  -8   7        525.67        410.82        46.37 o                         
   0  -8   7          7.55          9.71         7.93 o                         
   1  -8   7         60.70         39.09        16.66 o                         
   2  -8   7        578.66        515.18        52.98 o                         
   3  -8   7        405.10        346.32        43.16 o                         
   4  -8   7        502.97        510.11        52.79 o                         
   5  -8   7        122.04        127.51        16.74 o                         
   6  -8   7        124.02        171.01        39.13 o                         
   7  -8   7        212.35        249.09        45.51 o                         
   8  -8   7         78.44         56.65        24.86 o                         
 -10  -7   7        201.96        193.70        36.36 o                         
  -9  -7   7        117.56        110.86        21.35 o                         
  -8  -7   7        170.44        163.70        31.52 o                         
  -7  -7   7        262.17        320.54        44.31 o                         
  -6  -7   7        244.40        220.96        35.52 o                         
  -5  -7   7        587.46        651.12        60.49 o                         
  -4  -7   7        787.98        716.20        61.98 o                         
  -3  -7   7        419.20        501.95        49.88 o                         
  -2  -7   7       1193.09       1102.66        75.10 o                         
  -1  -7   7        420.70        426.80        45.20 o                         
   0  -7   7        371.04        491.15        48.72 o                         
   1  -7   7          2.75         -0.10         7.65 o                         
   2  -7   7        369.87        406.47        45.02 o                         
   3  -7   7        518.55        557.72        53.19 o                         
   4  -7   7       1055.28       1131.84        78.29 o                         
   5  -7   7         93.05        105.01        13.83 o                         
   6  -7   7        173.24        169.87        18.45 o                         
   7  -7   7        169.63        171.94        23.04 o                         
   8  -7   7        119.60        133.10        33.14 o                         
   9  -7   7         86.82        112.14        31.97 o                         
 -10  -6   7        154.99        126.08        31.17 o                         
  -9  -6   7        402.76        437.04        88.11 o                         
  -8  -6   7        180.37        154.35        29.01 o                         
  -7  -6   7        219.73        219.66        34.59 o                         
  -6  -6   7        183.45        164.82        29.84 o                         
  -5  -6   7        101.76        100.54        22.80 o                         
  -4  -6   7        420.51        394.03        43.69 o                         
  -3  -6   7        475.93        379.58        42.49 o                         
  -2  -6   7        862.12        772.68        59.39 o                         
  -1  -6   7        400.05        369.11        40.71 o                         
   0  -6   7        879.38        726.05        57.13 o                         
   1  -6   7        307.59        336.77        38.25 o                         
   2  -6   7        299.39        300.81        37.00 o                         
   3  -6   7         21.52         33.69        14.08 o                         
   4  -6   7        475.04        550.37        51.66 o                         
   5  -6   7         70.75         75.65        14.06 o                         
   6  -6   7         23.20         31.40         7.86 o                         
   7  -6   7         36.53         51.96        17.59 o                         
   8  -6   7        273.67        324.56        66.20 o                         
   9  -6   7        582.94        546.84        65.10 o                         
  10  -6   7        174.56        225.60        42.00 o                         
 -10  -5   7        136.57        154.99        24.25 o                         
  -9  -5   7        472.53        526.66        66.14 o                         
  -8  -5   7        555.97        557.42        55.08 o                         
  -7  -5   7        698.67        764.46        65.21 o                         
  -6  -5   7         60.13         47.58        15.45 o                         
  -5  -5   7         32.98         20.04        11.07 o                         
  -4  -5   7        496.92        459.42        46.21 o                         
  -3  -5   7       1374.65       1568.11        87.23 o                         
  -2  -5   7          6.89         -9.00        10.76 o                         
  -1  -5   7          8.63         26.81        12.41 o                         
   0  -5   7       2139.37       2013.14        98.36 o                         
   1  -5   7       1663.25       1468.37       160.00 o                         
   2  -5   7        252.47        265.67        34.08 o                         
   3  -5   7       1750.69       1859.21        96.20 o                         
   4  -5   7        636.46        685.97        56.02 o                         
   5  -5   7          4.17          3.08         6.88 o                         
   6  -5   7        122.69        132.19        14.66 o                         
   7  -5   7        285.55        328.67        27.11 o                         
   8  -5   7        598.73        635.10        74.48 o                         
   9  -5   7        466.76        485.19        38.02 o                         
  10  -5   7         48.75         41.79        16.15 o                         
  11  -5   7        132.70        160.20        35.88 o                         
 -10  -4   7        654.61        714.37        63.24 o                         
  -9  -4   7        358.02        374.63        80.47 o                         
  -8  -4   7        692.15        808.33        49.98 o                         
  -7  -4   7        329.19        339.45        33.41 o                         
  -6  -4   7         27.78          7.61        10.17 o                         
  -5  -4   7        486.82        484.28        47.18 o                         
  -4  -4   7       1735.39       1890.95       164.27 o                         
  -3  -4   7        414.21        321.49        36.66 o                         
  -2  -4   7       1109.62       1173.82        70.61 o                         
  -1  -4   7        507.40        401.18        39.20 o                         
   0  -4   7       1069.87       1136.91        68.41 o                         
   1  -4   7        861.00        893.93        60.74 o                         
   2  -4   7       1265.84       1100.73       283.52 o                         
   3  -4   7       1044.00       1049.27        66.82 o                         
   4  -4   7        288.84        259.86        32.62 o                         
   5  -4   7       1391.32       1472.04        59.74 o                         
   6  -4   7        907.96        993.45        40.96 o                         
   7  -4   7         60.17         51.42         9.98 o                         
   8  -4   7         35.95         76.74        17.17 o                         
   9  -4   7        636.80        722.73        45.71 o                         
  10  -4   7        113.36        143.27        21.41 o                         
  11  -4   7        198.76        270.84        43.45 o                         
 -10  -3   7          3.29         10.15        14.14 o                         
  -9  -3   7        256.81        259.62        28.27 o                         
  -8  -3   7        185.27        167.88        22.01 o                         
  -7  -3   7        244.47        263.56        26.17 o                         
  -6  -3   7          2.72          6.89         5.60 o                         
  -5  -3   7        126.92        163.42        26.18 o                         
  -4  -3   7       1399.20       1398.98        48.85 o                         
  -3  -3   7        249.29        292.55        20.36 o                         
  -2  -3   7       1210.24       1064.09        64.80 o                         
  -1  -3   7        732.27        742.32        53.17 o                         
   0  -3   7        104.71         91.30        18.29 o                         
   1  -3   7       2385.38       2277.32       101.28 o                         
   2  -3   7       1514.24       1489.15        78.66 o                         
   3  -3   7        287.51        306.36        34.82 o                         
   4  -3   7       1169.89       1139.23        69.75 o                         
   5  -3   7        148.19        148.56        17.19 o                         
   6  -3   7         44.54         25.52         7.31 o                         
   7  -3   7       1603.62       1893.77        70.16 o                         
   8  -3   7       4177.75       4280.97       120.84 o                         
   9  -3   7        636.80        715.00        45.91 o                         
  10  -3   7         28.09         34.57        10.72 o                         
  11  -3   7          9.75          8.64         7.69 o                         
  12  -3   7        124.42        104.95        27.13 o                         
 -11  -2   7          3.84         -5.86        13.76 o                         
 -10  -2   7         34.75         65.79        22.54 o                         
  -9  -2   7          7.44         12.42         6.90 o                         
  -8  -2   7        112.50        112.72        17.94 o                         
  -7  -2   7        776.20        803.29        45.45 o                         
  -6  -2   7         11.15          9.88         6.58 o                         
  -5  -2   7         76.65         99.06        14.64 o                         
  -4  -2   7       1424.45       1570.90        83.37 o                         
  -3  -2   7       1053.76       1098.10        40.28 o                         
  -2  -2   7        243.97        315.58        34.16 o                         
  -1  -2   7        776.77        590.62        45.46 o                         
   0  -2   7         66.74         55.03        13.00 o                         
   1  -2   7        450.49        486.84        41.35 o                         
   2  -2   7        990.99        905.57        40.70 o                         
   3  -2   7       1136.38       1249.49       158.04 o                         
   4  -2   7        575.17        488.85        42.77 o                         
   5  -2   7       1387.65       1431.05        55.65 o                         
   6  -2   7        335.79        398.97        24.08 o                         
   7  -2   7       1042.53        934.98        46.78 o                         
   8  -2   7        449.19        474.69        33.49 o                         
   9  -2   7          4.10         20.47         9.56 o                         
  10  -2   7        872.93        846.49        48.17 o                         
  11  -2   7        420.29        366.08        32.37 o                         
  12  -2   7         68.08         38.66        20.27 o                         
  13  -2   7         67.09         89.84        24.21 o                         
 -11  -1   7          0.81         -6.09         8.60 o                         
 -10  -1   7         13.01          7.81        12.17 o                         
  -9  -1   7         12.54         13.76         7.15 o                         
  -8  -1   7        408.02        410.18        32.49 o                         
  -7  -1   7        225.51        250.62        24.32 o                         
  -6  -1   7        152.86        190.81        20.37 o                         
  -5  -1   7          3.38          5.10         6.87 o                         
  -4  -1   7        591.65        617.44        33.00 o                         
  -3  -1   7        129.66        172.43        14.12 o                         
  -2  -1   7          5.75          7.15         4.65 o                         
  -1  -1   7        136.36        111.86        11.20 o                         
   0  -1   7        328.09        265.75        28.84 o                         
   1  -1   7       1246.67       1516.61        76.93 o                         
   2  -1   7        619.04        561.47        25.92 o                         
   3  -1   7        209.42        141.25        11.52 o                         
   4  -1   7       2356.92       2582.62        76.87 o                         
   5  -1   7        903.94        858.73        30.94 o                         
   6  -1   7         89.57         97.34         8.64 o                         
   7  -1   7        150.61        152.43        18.07 o                         
   8  -1   7        688.12        652.43        38.42 o                         
   9  -1   7        459.07        490.82        44.70 o                         
  10  -1   7         35.67         43.52        11.32 o                         
  11  -1   7          6.46         18.23         8.70 o                         
  12  -1   7         91.68         88.70        18.90 o                         
  13  -1   7         62.59         73.97        16.00 o                         
 -11   0   7          0.12        -20.26        15.89 o                         
 -10   0   7         15.78         46.40        19.94 o                         
  -9   0   7          6.63          0.44         6.99 o                         
  -8   0   7          6.28         23.56        10.19 o                         
  -7   0   7        569.68        638.39        38.51 o                         
  -6   0   7        207.09        197.06        20.19 o                         
  -5   0   7        466.64        426.47        34.51 o                         
  -4   0   7          4.52          0.44        12.78 o                         
  -3   0   7        380.26        374.55        23.73 o                         
  -2   0   7        717.79        846.98        27.81 o                         
  -1   0   7         23.07         23.48         9.06 o                         
   0   0   7        439.72        467.67        71.91 o                         
   1   0   7       1476.32       1524.37        49.74 o                         
   2   0   7       3242.85       4034.19        92.39 o                         
   3   0   7       2836.41       2986.66        73.40 o                         
   4   0   7        562.56        641.59        23.31 o                         
   5   0   7         23.26         14.87         2.47 o                         
   6   0   7         43.63         47.36         5.17 o                         
   7   0   7        401.90        432.02        29.56 o                         
   8   0   7         46.44         45.21        10.07 o                         
   9   0   7         48.66         27.94         6.53 o                         
  10   0   7        130.52        138.51        18.65 o                         
  11   0   7        101.54         72.42        13.80 o                         
  12   0   7         39.78         35.35        12.30 o                         
  13   0   7          1.27         11.68        12.56 o                         
  14   0   7         28.36         26.20        17.89 o                         
 -11   1   7          2.72         -2.32         7.96 o                         
 -10   1   7          1.24          5.06         9.94 o                         
  -9   1   7          0.63          7.58        11.03 o                         
  -8   1   7          0.18         -1.90         6.03 o                         
  -7   1   7        146.65        183.91        20.14 o                         
  -6   1   7        372.34        406.94        28.24 o                         
  -5   1   7        186.49        188.75        18.12 o                         
  -4   1   7         17.64         54.34        14.49 o                         
  -3   1   7        442.69        439.51        25.47 o                         
  -2   1   7        418.29        714.03        47.46 o                         
  -1   1   7        189.37        209.75        17.80 o                         
   0   1   7       1211.94       1511.21        32.44 o                         
   1   1   7       1317.21       1563.77        35.90 o                         
   2   1   7       2555.10       2934.11        62.30 o                         
   3   1   7          1.12         48.08        10.79 o                         
   4   1   7         77.82        149.86         5.88 o                         
   5   1   7        258.12        304.75        16.25 o                         
   6   1   7          2.51          9.15         3.24 o                         
   7   1   7          2.37         18.80         5.68 o                         
   8   1   7          3.68         12.28         7.52 o                         
   9   1   7         72.90         80.38        13.37 o                         
  10   1   7         46.88         41.87        10.05 o                         
  11   1   7         16.89         30.33         9.71 o                         
  12   1   7          3.06          6.29        12.85 o                         
  13   1   7         97.91         81.16        15.83 o                         
  14   1   7         79.90         77.94        16.46 o                         
 -11   2   7         20.00          9.76        11.91 o                         
 -10   2   7         18.63         42.43        20.05 o                         
  -9   2   7        225.64        230.02        36.53 o                         
  -8   2   7        137.39        114.87        24.27 o                         
  -7   2   7         31.73         33.82         8.76 o                         
  -6   2   7          1.00         11.81         5.25 o                         
  -5   2   7         63.60         74.96         9.99 o                         
  -4   2   7        179.16        202.70        18.67 o                         
  -3   2   7        390.38        426.96        30.54 o                         
  -2   2   7         30.99         92.95        11.99 o                         
  -1   2   7       1129.09       1622.42        42.17 o                         
   0   2   7          8.32         37.88         6.05 o                         
   1   2   7         22.46         12.97         4.52 o                         
   3   2   7       1601.07       1929.43        41.19 o                         
   4   2   7          8.68         68.87        10.32 o                         
   5   2   7       2054.60       2112.93        68.40 o                         
   6   2   7        309.44        478.90        28.47 o                         
   7   2   7          9.01          2.94         5.99 o                         
   8   2   7        123.65        136.91        16.08 o                         
   9   2   7        101.11         81.64        12.61 o                         
  10   2   7          2.00         10.30         6.77 o                         
  11   2   7        116.55        104.81        16.31 o                         
  12   2   7         21.26         20.67         7.00 o                         
  13   2   7         13.76         12.00         7.01 o                         
  14   2   7        195.07        113.08        19.92 o                         
 -11   3   7          2.28        -16.04        12.74 o                         
 -10   3   7          4.05         -2.52         7.80 o                         
  -9   3   7        216.46        157.21        32.19 o                         
  -8   3   7         64.85         52.49        16.59 o                         
  -7   3   7          1.19          7.89         5.76 o                         
  -6   3   7       1079.90       1004.20        44.81 o                         
  -5   3   7        120.94        195.19        19.11 o                         
  -4   3   7        624.31        541.88        29.28 o                         
  -3   3   7        873.28       1204.20        93.61 o                         
  -2   3   7        112.95        108.66        21.38 o                         
  -1   3   7       1020.11       1064.95        27.94 o                         
   0   3   7       1116.10       1348.58        31.61 o                         
   1   3   7       1035.47        994.31        21.28 o                         
   2   3   7       1103.78       1285.64        37.70 o                         
   3   3   7          8.31         39.85         8.93 o                         
   4   3   7       4768.36       4689.50       153.09 o                         
   5   3   7          4.19         11.01         3.98 o                         
   6   3   7        221.58        255.02        18.69 o                         
   7   3   7         82.25        124.91        12.35 o                         
   8   3   7        821.69        811.06        29.43 o                         
   9   3   7         35.70         25.09         5.50 o                         
  10   3   7        157.34        168.31        14.69 o                         
  11   3   7        258.87        237.41        18.50 o                         
  12   3   7         27.14         18.65         5.86 o                         
  13   3   7         27.71         35.12        10.64 o                         
  14   3   7          0.25         -1.46         7.81 o                         
  15   3   7          1.95         -0.67         5.48 o                         
 -11   4   7        111.56        161.42        43.38 o                         
 -10   4   7         39.28         20.68        22.36 o                         
  -9   4   7         52.04         76.76        23.59 o                         
  -8   4   7        128.90        121.57        19.22 o                         
  -7   4   7         90.33        105.69        23.51 o                         
  -6   4   7        701.45        836.09        46.31 o                         
  -5   4   7        378.95        386.84        22.71 o                         
  -4   4   7          6.18         37.47         8.28 o                         
  -3   4   7        197.52        146.14        12.59 o                         
  -2   4   7         77.32         89.68         9.60 o                         
  -1   4   7        883.43        842.15        25.27 o                         
   0   4   7       3313.72       3766.63        64.96 o                         
   1   4   7        117.77        170.50        12.96 o                         
   2   4   7        392.79        398.47        19.46 o                         
   3   4   7       3630.84       3888.27        77.29 o                         
   4   4   7       2057.83       2092.06        56.94 o                         
   5   4   7        996.37        763.82        21.98 o                         
   6   4   7        491.05        580.85        15.60 o                         
   7   4   7        770.16        657.91        19.97 o                         
   8   4   7         66.06         65.26         7.31 o                         
   9   4   7         84.51         92.08        12.49 o                         
  10   4   7        320.50        298.11        19.21 o                         
  11   4   7        172.75        172.75        15.55 o                         
  12   4   7         78.59         66.25        10.01 o                         
  13   4   7         32.27         25.01         7.25 o                         
  14   4   7          0.65          1.69        28.91 o                         
 -11   5   7         71.21        105.98        36.64 o                         
 -10   5   7        289.91        311.59        68.65 o                         
  -9   5   7        418.31        438.90        40.48 o                         
  -8   5   7        598.61        658.63        73.43 o                         
  -7   5   7        274.10        284.66        29.50 o                         
  -6   5   7        114.97        149.39        20.33 o                         
  -5   5   7       1046.24       1050.65        51.44 o                         
  -4   5   7        581.87        668.16        38.16 o                         
  -3   5   7        487.48        606.34        34.38 o                         
  -2   5   7        936.18        785.71        30.75 o                         
  -1   5   7         79.34        136.29        15.76 o                         
   0   5   7          8.46         40.85         6.07 o                         
   1   5   7         21.83         10.72         2.34 o                         
   2   5   7        665.16        521.64        18.78 o                         
   3   5   7       4951.26       4834.62        90.60 o                         
   4   5   7        528.41        496.36        16.59 o                         
   5   5   7        250.33        282.68        12.87 o                         
   6   5   7        283.72        179.09        11.68 o                         
   7   5   7        963.21        973.24        26.20 o                         
   8   5   7        268.19        356.54        16.21 o                         
   9   5   7       2421.40       2337.11        50.82 o                         
  10   5   7          4.45          2.75         3.03 o                         
  11   5   7        302.27        279.99        15.42 o                         
  12   5   7         20.94         13.90         5.13 o                         
  13   5   7          1.18         -1.14         4.79 o                         
  14   5   7          1.57        -15.10        12.41 o                         
 -11   6   7         24.73         16.35        15.16 o                         
 -10   6   7        360.80        510.04        75.12 o                         
  -9   6   7        621.43        714.44        82.21 o                         
  -8   6   7        187.56        349.60        55.85 o                         
  -7   6   7       1528.45       1638.65       114.99 o                         
  -6   6   7        501.48        528.56        60.27 o                         
  -5   6   7        388.13        438.26        52.45 o                         
  -4   6   7        511.50        579.40        58.61 o                         
  -3   6   7        456.51        403.15        41.93 o                         
  -2   6   7       1271.16       1314.91        54.48 o                         
  -1   6   7       1260.26       1160.63        48.90 o                         
   0   6   7       1380.26       1190.60        29.16 o                         
   1   6   7        695.15        532.64        16.64 o                         
   2   6   7        121.96         36.30         4.15 o                         
   3   6   7        880.01        810.49        38.03 o                         
   4   6   7       4034.68       4248.85        85.57 o                         
   5   6   7       1725.54       1752.44        35.32 o                         
   6   6   7       1168.61       1255.08        30.63 o                         
   7   6   7        428.38        372.72        17.90 o                         
   8   6   7        597.34        667.78        22.49 o                         
   9   6   7       2309.38       2168.42        47.45 o                         
  10   6   7        625.29        609.06        24.27 o                         
  11   6   7        382.56        347.51        16.96 o                         
  12   6   7        354.81        355.00        21.33 o                         
  13   6   7          1.58         -1.40         6.94 o                         
  14   6   7         27.67         25.38        20.65 o                         
 -11   7   7        149.89        180.91        47.54 o                         
 -10   7   7         44.76         22.45        17.00 o                         
  -9   7   7        173.65        174.53        42.43 o                         
  -8   7   7        246.06        187.94        41.69 o                         
  -7   7   7        650.13        695.26        74.72 o                         
  -6   7   7        693.77        727.00        73.63 o                         
  -5   7   7         47.75         35.09        17.71 o                         
  -4   7   7       1297.10       1198.74        52.61 o                         
  -3   7   7       1363.76       1412.55        45.63 o                         
  -2   7   7       1598.82       1742.71        67.46 o                         
  -1   7   7       3699.23       4084.72        80.35 o                         
   0   7   7        124.54        153.78        14.82 o                         
   1   7   7         14.71         13.66         3.37 o                         
   2   7   7       1198.82       1192.93        84.84 o                         
   3   7   7       5953.62       5878.81       138.61 o                         
   4   7   7       1778.40       1666.79       129.33 o                         
   5   7   7       1110.08       1160.22        51.30 o                         
   6   7   7         17.58         12.74         5.52 o                         
   7   7   7        179.00        245.48        21.71 o                         
   8   7   7       1258.29       1132.19        50.35 o                         
   9   7   7       1051.23       1054.07        50.49 o                         
  10   7   7       1388.65       1376.16        47.07 o                         
  11   7   7        768.07        788.91        36.38 o                         
  12   7   7        914.02        962.82        41.11 o                         
  13   7   7        141.65        110.89        20.09 o                         
  14   7   7        211.64        302.18        53.49 o                         
 -10   8   7         70.85         85.71        34.05 o                         
  -9   8   7         17.89         52.93        24.77 o                         
  -8   8   7        308.40        350.28        57.72 o                         
  -7   8   7        156.08        197.79        25.28 o                         
  -6   8   7        114.57        119.00        18.37 o                         
  -5   8   7         89.23         71.02        13.09 o                         
  -4   8   7       1037.61       1101.00        51.35 o                         
  -3   8   7        371.44        349.30        22.96 o                         
  -2   8   7       3038.25       3400.58        98.11 o                         
  -1   8   7         10.58         20.84         3.67 o                         
   0   8   7       1955.02       2033.04        56.05 o                         
   1   8   7       1377.00       1287.64        73.58 o
[truncated: 360,694 more chars]
